# Supplementary material for: The evolution and convergence of mutation spectra across mammals
Source: Commun Biol. 2025 May 17;8:763. doi: 10.1038/s42003-025-08181-x (PMC12084637; doi:10.1038/s42003-025-08181-x)
Supplement: Supplementary file 4 — Supplementary Data 1 [file 42003_2025_8181_MOESM4_ESM.xlsx]

## Sheet: Supplementary Data 1
Species1	Species2	Change	CSQ	spec1Count	spec2Count	spec1CountNorm	spec2CountNorm	missRatio	spec1Kcounts	spec2Kcounts	spec1Kcounts_CDS	spec2Kcounts_CDS	spec1Count_intergenic	spec2Count_intergenic	spec1CountNorm_intergenic_variant	spec2CountNorm_intergenic_variant	interRatio	spec1Sites	spec2Sites	spec1TotSites	spec2TotSites	chisq_p	correct_p	logInterRatio	absLogInterRatio
Human	Human	AAA>ACA	missense_variant	917	917	8.0742e-06	8.0742e-06	1	113571620	113571620	605108	605108	44736	44736	0.000393901	0.000393901	1	130162	130162	18377389	18377389	1	1	0	0
Human	Human	AAA>AGA	missense_variant	1798	1798	1.58314e-05	1.58314e-05	1	113571620	113571620	605108	605108	87169	87169	0.000767524	0.000767524	1	261752	261752	18377389	18377389	1	1	0	0
Human	Human	AAA>ATA	missense_variant	456	456	4.01509e-06	4.01509e-06	1	113571620	113571620	605108	605108	25240	25240	0.000222239	0.000222239	1	68995	68995	18377389	18377389	1	1	0	0
Human	Human	AAC>ACC	missense_variant	624	624	1.44004e-05	1.44004e-05	1	43331998	43331998	393144	393144	17525	17525	0.000404436	0.000404436	1	52788	52788	18377389	18377389	1	1	0	0
Human	Human	AAC>AGC	missense_variant	2753	2753	6.35327e-05	6.35327e-05	1	43331998	43331998	393144	393144	85444	85444	0.00197185	0.00197185	1	245187	245187	18377389	18377389	1	1	0	0
Human	Human	AAC>ATC	missense_variant	576	576	1.32927e-05	1.32927e-05	1	43331998	43331998	393144	393144	22533	22533	0.000520008	0.000520008	1	60900	60900	18377389	18377389	1	1	0	0
Human	Human	AAG>ACG	missense_variant	1063	1063	1.78992e-05	1.78992e-05	1	59388166	59388166	647839	647839	31310	31310	0.000527209	0.000527209	1	95250	95250	18377389	18377389	1	1	0	0
Human	Human	AAG>AGG	missense_variant	2386	2386	4.01764e-05	4.01764e-05	1	59388166	59388166	647839	647839	82695	82695	0.00139245	0.00139245	1	247340	247340	18377389	18377389	1	1	0	0
Human	Human	AAG>ATG	missense_variant	554	554	9.32846e-06	9.32846e-06	1	59388166	59388166	647839	647839	19267	19267	0.000324425	0.000324425	1	53561	53561	18377389	18377389	1	1	0	0
Human	Human	AAT>ACT	missense_variant	577	577	7.76822e-06	7.76822e-06	1	74276998	74276998	418947	418947	30725	30725	0.000413654	0.000413654	1	85452	85452	18377389	18377389	1	1	0	0
Human	Human	AAT>AGT	missense_variant	5500	5500	7.40471e-05	7.40471e-05	1	74276998	74276998	418947	418947	207413	207413	0.00279243	0.00279243	1	612242	612242	18377389	18377389	1	1	0	0
Human	Human	AAT>ATT	missense_variant	525	525	7.06814e-06	7.06814e-06	1	74276998	74276998	418947	418947	32328	32328	0.000435236	0.000435236	1	85293	85293	18377389	18377389	1	1	0	0
Human	Human	ACA>AAA	missense_variant	1328	1328	2.2135e-05	2.2135e-05	1	59995580	59995580	558242	558242	54906	54906	0.000915167	0.000915167	1	150358	150358	18377389	18377389	1	1	0	0
Human	Human	ACA>AGA	missense_variant	1529	1529	2.54852e-05	2.54852e-05	1	59995580	59995580	558242	558242	46227	46227	0.000770507	0.000770507	1	136742	136742	18377389	18377389	1	1	0	0
Human	Human	ACA>ATA	missense_variant	3964	3964	6.60715e-05	6.60715e-05	1	59995580	59995580	558242	558242	200862	200862	0.00334795	0.00334795	1	582856	582856	18377389	18377389	1	1	0	0
Human	Human	ACC>AAC	missense_variant	2427	2427	6.93215e-05	6.93215e-05	1	35010768	35010768	470204	470204	68555	68555	0.00195811	0.00195811	1	189091	189091	18377389	18377389	1	1	0	0
Human	Human	ACC>AGC	missense_variant	1625	1625	4.64143e-05	4.64143e-05	1	35010768	35010768	470204	470204	28722	28722	0.000820376	0.000820376	1	87568	87568	18377389	18377389	1	1	0	0
Human	Human	ACC>ATC	missense_variant	4540	4540	0.000129674	0.000129674	1	35010768	35010768	470204	470204	122882	122882	0.00350983	0.00350983	1	365427	365427	18377389	18377389	1	1	0	0
Human	Human	ACG>AAG	missense_variant	1158	1158	0.000154481	0.000154481	1	7496081	7496081	211970	211970	17090	17090	0.00227986	0.00227986	1	49980	49980	18377389	18377389	1	1	0	0
Human	Human	ACG>AGG	missense_variant	1029	1029	0.000137272	0.000137272	1	7496081	7496081	211970	211970	11199	11199	0.00149398	0.00149398	1	37143	37143	18377389	18377389	1	1	0	0
Human	Human	ACG>ATG	missense_variant	19350	19350	0.00258135	0.00258135	1	7496081	7496081	211970	211970	316949	316949	0.042282	0.042282	1	981359	981359	18377389	18377389	1	1	0	0
Human	Human	ACT>AAT	missense_variant	1122	1122	2.34248e-05	2.34248e-05	1	47897862	47897862	448799	448799	37814	37814	0.000789472	0.000789472	1	101983	101983	18377389	18377389	1	1	0	0
Human	Human	ACT>AGT	missense_variant	1912	1912	3.99183e-05	3.99183e-05	1	47897862	47897862	448799	448799	51723	51723	0.00107986	0.00107986	1	153697	153697	18377389	18377389	1	1	0	0
Human	Human	ACT>ATT	missense_variant	2969	2969	6.19861e-05	6.19861e-05	1	47897862	47897862	448799	448799	145617	145617	0.00304016	0.00304016	1	416414	416414	18377389	18377389	1	1	0	0
Human	Human	CAA>CCA	missense_variant	982	982	1.74017e-05	1.74017e-05	1	56431393	56431393	546101	546101	35685	35685	0.000632361	0.000632361	1	103522	103522	18377389	18377389	1	1	0	0
Human	Human	CAA>CGA	missense_variant	1685	1685	2.98593e-05	2.98593e-05	1	56431393	56431393	546101	546101	78774	78774	0.00139593	0.00139593	1	227521	227521	18377389	18377389	1	1	0	0
Human	Human	CAA>CTA	missense_variant	199	199	3.52641e-06	3.52641e-06	1	56431393	56431393	546101	546101	18390	18390	0.000325882	0.000325882	1	49660	49660	18377389	18377389	1	1	0	0
Human	Human	CAC>CCC	missense_variant	838	838	1.85888e-05	1.85888e-05	1	45080943	45080943	590688	590688	27123	27123	0.000601651	0.000601651	1	81148	81148	18377389	18377389	1	1	0	0
Human	Human	CAC>CGC	missense_variant	2872	2872	6.37076e-05	6.37076e-05	1	45080943	45080943	590688	590688	81156	81156	0.00180023	0.00180023	1	243134	243134	18377389	18377389	1	1	0	0
Human	Human	CAC>CTC	missense_variant	654	654	1.45072e-05	1.45072e-05	1	45080943	45080943	590688	590688	21912	21912	0.000486059	0.000486059	1	61232	61232	18377389	18377389	1	1	0	0
Human	Human	CAG>CCG	missense_variant	1074	1074	1.76292e-05	1.76292e-05	1	60921825	60921825	973861	973861	34959	34959	0.000573834	0.000573834	1	106720	106720	18377389	18377389	1	1	0	0
Human	Human	CAG>CGG	missense_variant	4308	4308	7.07136e-05	7.07136e-05	1	60921825	60921825	973861	973861	117781	117781	0.00193331	0.00193331	1	362389	362389	18377389	18377389	1	1	0	0
Human	Human	CAG>CTG	missense_variant	846	846	1.38866e-05	1.38866e-05	1	60921825	60921825	973861	973861	25490	25490	0.000418405	0.000418405	1	72707	72707	18377389	18377389	1	1	0	0
Human	Human	CAT>CCT	missense_variant	1117	1117	2.03481e-05	2.03481e-05	1	54894633	54894633	568886	568886	40540	40540	0.000738506	0.000738506	1	114723	114723	18377389	18377389	1	1	0	0
Human	Human	CAT>CGT	missense_variant	5921	5921	0.000107861	0.000107861	1	54894633	54894633	568886	568886	234172	234172	0.00426585	0.00426585	1	690514	690514	18377389	18377389	1	1	0	0
Human	Human	CAT>CTT	missense_variant	1067	1067	1.94372e-05	1.94372e-05	1	54894633	54894633	568886	568886	49479	49479	0.000901345	0.000901345	1	129986	129986	18377389	18377389	1	1	0	0
Human	Human	CCA>CAA	missense_variant	965	965	1.73682e-05	1.73682e-05	1	55561346	55561346	824209	824209	40353	40353	0.000726278	0.000726278	1	108946	108946	18377389	18377389	1	1	0	0
Human	Human	CCA>CGA	missense_variant	1152	1152	2.07338e-05	2.07338e-05	1	55561346	55561346	824209	824209	32388	32388	0.000582923	0.000582923	1	101112	101112	18377389	18377389	1	1	0	0
Human	Human	CCA>CTA	missense_variant	3037	3037	5.46603e-05	5.46603e-05	1	55561346	55561346	824209	824209	134425	134425	0.0024194	0.0024194	1	400658	400658	18377389	18377389	1	1	0	0
Human	Human	CCC>CAC	missense_variant	1626	1626	4.0565e-05	4.0565e-05	1	40083820	40083820	658468	658468	40118	40118	0.00100085	0.00100085	1	121724	121724	18377389	18377389	1	1	0	0
Human	Human	CCC>CGC	missense_variant	2355	2355	5.87519e-05	5.87519e-05	1	40083820	40083820	658468	658468	43330	43330	0.00108098	0.00108098	1	142606	142606	18377389	18377389	1	1	0	0
Human	Human	CCC>CTC	missense_variant	5178	5178	0.000129179	0.000129179	1	40083820	40083820	658468	658468	130637	130637	0.0032591	0.0032591	1	404240	404240	18377389	18377389	1	1	0	0
Human	Human	CCG>CAG	missense_variant	1115	1115	0.000131296	0.000131296	1	8492231	8492231	366329	366329	12589	12589	0.00148241	0.00148241	1	43047	43047	18377389	18377389	1	1	0	0
Human	Human	CCG>CGG	missense_variant	1709	1709	0.000201243	0.000201243	1	8492231	8492231	366329	366329	13789	13789	0.00162372	0.00162372	1	53708	53708	18377389	18377389	1	1	0	0
Human	Human	CCG>CTG	missense_variant	24322	24322	0.00286403	0.00286403	1	8492231	8492231	366329	366329	238570	238570	0.0280927	0.0280927	1	814592	814592	18377389	18377389	1	1	0	0
Human	Human	CCT>CAT	missense_variant	1099	1099	2.04863e-05	2.04863e-05	1	53645649	53645649	706059	706059	33140	33140	0.000617757	0.000617757	1	90052	90052	18377389	18377389	1	1	0	0
Human	Human	CCT>CGT	missense_variant	2324	2324	4.33213e-05	4.33213e-05	1	53645649	53645649	706059	706059	48349	48349	0.000901266	0.000901266	1	155182	155182	18377389	18377389	1	1	0	0
Human	Human	CCT>CTT	missense_variant	3734	3734	6.96049e-05	6.96049e-05	1	53645649	53645649	706059	706059	163858	163858	0.00305445	0.00305445	1	471725	471725	18377389	18377389	1	1	0	0
Human	Human	GAA>GCA	missense_variant	1052	1052	1.79136e-05	1.79136e-05	1	58726408	58726408	650369	650369	24408	24408	0.000415622	0.000415622	1	73885	73885	18377389	18377389	1	1	0	0
Human	Human	GAA>GGA	missense_variant	1502	1502	2.55762e-05	2.55762e-05	1	58726408	58726408	650369	650369	59995	59995	0.0010216	0.0010216	1	172686	172686	18377389	18377389	1	1	0	0
Human	Human	GAA>GTA	missense_variant	479	479	8.15647e-06	8.15647e-06	1	58726408	58726408	650369	650369	19500	19500	0.000332048	0.000332048	1	54868	54868	18377389	18377389	1	1	0	0
Human	Human	GAC>GCC	missense_variant	535	535	1.88696e-05	1.88696e-05	1	28352415	28352415	440789	440789	10025	10025	0.000353585	0.000353585	1	30890	30890	18377389	18377389	1	1	0	0
Human	Human	GAC>GGC	missense_variant	1747	1747	6.16173e-05	6.16173e-05	1	28352415	28352415	440789	440789	47516	47516	0.00167591	0.00167591	1	134230	134230	18377389	18377389	1	1	0	0
Human	Human	GAC>GTC	missense_variant	817	817	2.88159e-05	2.88159e-05	1	28352415	28352415	440789	440789	21102	21102	0.000744275	0.000744275	1	58971	58971	18377389	18377389	1	1	0	0
Human	Human	GAG>GCG	missense_variant	866	866	1.70252e-05	1.70252e-05	1	50865857	50865857	697691	697691	21144	21144	0.000415682	0.000415682	1	64945	64945	18377389	18377389	1	1	0	0
Human	Human	GAG>GGG	missense_variant	1834	1834	3.60556e-05	3.60556e-05	1	50865857	50865857	697691	697691	54070	54070	0.00106299	0.00106299	1	159714	159714	18377389	18377389	1	1	0	0
Human	Human	GAG>GTG	missense_variant	721	721	1.41745e-05	1.41745e-05	1	50865857	50865857	697691	697691	18089	18089	0.000355622	0.000355622	1	53216	53216	18377389	18377389	1	1	0	0
Human	Human	GAT>GCT	missense_variant	626	626	1.56496e-05	1.56496e-05	1	40001085	40001085	452387	452387	15843	15843	0.000396064	0.000396064	1	45196	45196	18377389	18377389	1	1	0	0
Human	Human	GAT>GGT	missense_variant	2318	2318	5.79484e-05	5.79484e-05	1	40001085	40001085	452387	452387	77384	77384	0.00193455	0.00193455	1	224831	224831	18377389	18377389	1	1	0	0
Human	Human	GAT>GTT	missense_variant	1205	1205	3.01242e-05	3.01242e-05	1	40001085	40001085	452387	452387	44073	44073	0.0011018	0.0011018	1	118662	118662	18377389	18377389	1	1	0	0
Human	Human	GCA>GAA	missense_variant	1571	1571	3.63354e-05	3.63354e-05	1	43236114	43236114	652437	652437	54493	54493	0.00126036	0.00126036	1	143562	143562	18377389	18377389	1	1	0	0
Human	Human	GCA>GGA	missense_variant	1090	1090	2.52104e-05	2.52104e-05	1	43236114	43236114	652437	652437	25074	25074	0.000579932	0.000579932	1	76663	76663	18377389	18377389	1	1	0	0
Human	Human	GCA>GTA	missense_variant	3300	3300	7.63251e-05	7.63251e-05	1	43236114	43236114	652437	652437	113557	113557	0.00262644	0.00262644	1	334332	334332	18377389	18377389	1	1	0	0
Human	Human	GCC>GAC	missense_variant	2630	2630	7.26247e-05	7.26247e-05	1	36213580	36213580	721858	721858	47907	47907	0.0013229	0.0013229	1	138194	138194	18377389	18377389	1	1	0	0
Human	Human	GCC>GGC	missense_variant	2009	2009	5.54764e-05	5.54764e-05	1	36213580	36213580	721858	721858	28049	28049	0.000774544	0.000774544	1	88025	88025	18377389	18377389	1	1	0	0
Human	Human	GCC>GTC	missense_variant	6346	6346	0.000175238	0.000175238	1	36213580	36213580	721858	721858	115757	115757	0.00319651	0.00319651	1	343327	343327	18377389	18377389	1	1	0	0
Human	Human	GCG>GAG	missense_variant	1686	1686	0.000228347	0.000228347	1	7383510	7383510	315696	315696	17804	17804	0.00241132	0.00241132	1	58310	58310	18377389	18377389	1	1	0	0
Human	Human	GCG>GGG	missense_variant	921	921	0.000124737	0.000124737	1	7383510	7383510	315696	315696	7764	7764	0.00105153	0.00105153	1	27906	27906	18377389	18377389	1	1	0	0
Human	Human	GCG>GTG	missense_variant	19702	19702	0.00266838	0.00266838	1	7383510	7383510	315696	315696	180463	180463	0.0244414	0.0244414	1	607417	607417	18377389	18377389	1	1	0	0
Human	Human	GCT>GAT	missense_variant	1559	1559	3.70842e-05	3.70842e-05	1	42039508	42039508	685862	685862	31964	31964	0.000760332	0.000760332	1	87349	87349	18377389	18377389	1	1	0	0
Human	Human	GCT>GGT	missense_variant	2125	2125	5.05477e-05	5.05477e-05	1	42039508	42039508	685862	685862	31688	31688	0.000753767	0.000753767	1	99087	99087	18377389	18377389	1	1	0	0
Human	Human	GCT>GTT	missense_variant	3974	3974	9.45301e-05	9.45301e-05	1	42039508	42039508	685862	685862	131454	131454	0.00312692	0.00312692	1	371612	371612	18377389	18377389	1	1	0	0
Human	Human	TAA>TCA	missense_variant	278	278	4.49561e-06	4.49561e-06	1	61838155	61838155	269052	269052	27612	27612	0.00044652	0.00044652	1	81606	81606	18377389	18377389	1	1	0	0
Human	Human	TAA>TGA	missense_variant	877	877	1.41822e-05	1.41822e-05	1	61838155	61838155	269052	269052	88007	88007	0.00142318	0.00142318	1	255341	255341	18377389	18377389	1	1	0	0
Human	Human	TAA>TTA	missense_variant	94	94	1.5201e-06	1.5201e-06	1	61838155	61838155	269052	269052	20752	20752	0.000335586	0.000335586	1	57820	57820	18377389	18377389	1	1	0	0
Human	Human	TAC>TCC	missense_variant	268	268	7.96835e-06	7.96835e-06	1	33633068	33633068	276285	276285	11515	11515	0.000342371	0.000342371	1	35109	35109	18377389	18377389	1	1	0	0
Human	Human	TAC>TGC	missense_variant	1754	1754	5.21511e-05	5.21511e-05	1	33633068	33633068	276285	276285	77324	77324	0.00229905	0.00229905	1	222602	222602	18377389	18377389	1	1	0	0
Human	Human	TAC>TTC	missense_variant	362	362	1.07632e-05	1.07632e-05	1	33633068	33633068	276285	276285	14301	14301	0.000425207	0.000425207	1	40276	40276	18377389	18377389	1	1	0	0
Human	Human	TAG>TCG	missense_variant	122	122	3.17032e-06	3.17032e-06	1	38481948	38481948	247152	247152	15759	15759	0.000409517	0.000409517	1	45812	45812	18377389	18377389	1	1	0	0
Human	Human	TAG>TGG	missense_variant	939	939	2.44011e-05	2.44011e-05	1	38481948	38481948	247152	247152	72606	72606	0.00188675	0.00188675	1	213239	213239	18377389	18377389	1	1	0	0
Human	Human	TAG>TTG	missense_variant	137	137	3.56011e-06	3.56011e-06	1	38481948	38481948	247152	247152	14627	14627	0.0003801	0.0003801	1	40420	40420	18377389	18377389	1	1	0	0
Human	Human	TAT>TCT	missense_variant	318	318	5.1927e-06	5.1927e-06	1	61239857	61239857	287960	287960	22935	22935	0.000374511	0.000374511	1	64575	64575	18377389	18377389	1	1	0	0
Human	Human	TAT>TGT	missense_variant	3648	3648	5.9569e-05	5.9569e-05	1	61239857	61239857	287960	287960	224287	224287	0.00366244	0.00366244	1	661987	661987	18377389	18377389	1	1	0	0
Human	Human	TAT>TTT	missense_variant	505	505	8.24626e-06	8.24626e-06	1	61239857	61239857	287960	287960	33964	33964	0.000554606	0.000554606	1	90996	90996	18377389	18377389	1	1	0	0
Human	Human	TCA>TAA	missense_variant	471	471	8.04589e-06	8.04589e-06	1	58539181	58539181	637043	637043	41326	41326	0.000705955	0.000705955	1	111751	111751	18377389	18377389	1	1	0	0
Human	Human	TCA>TGA	missense_variant	1017	1017	1.7373e-05	1.7373e-05	1	58539181	58539181	637043	637043	42110	42110	0.000719347	0.000719347	1	128499	128499	18377389	18377389	1	1	0	0
Human	Human	TCA>TTA	missense_variant	2394	2394	4.08957e-05	4.08957e-05	1	58539181	58539181	637043	637043	126938	126938	0.00216843	0.00216843	1	362269	362269	18377389	18377389	1	1	0	0
Human	Human	TCC>TAC	missense_variant	1289	1289	2.77344e-05	2.77344e-05	1	46476553	46476553	703085	703085	41755	41755	0.00089841	0.00089841	1	121652	121652	18377389	18377389	1	1	0	0
Human	Human	TCC>TGC	missense_variant	2130	2130	4.58296e-05	4.58296e-05	1	46476553	46476553	703085	703085	39650	39650	0.000853118	0.000853118	1	123734	123734	18377389	18377389	1	1	0	0
Human	Human	TCC>TTC	missense_variant	5080	5080	0.000109302	0.000109302	1	46476553	46476553	703085	703085	130621	130621	0.00281047	0.00281047	1	389816	389816	18377389	18377389	1	1	0	0
Human	Human	TCG>TAG	missense_variant	402	402	5.95235e-05	5.95235e-05	1	6753633	6753633	224260	224260	10493	10493	0.00155368	0.00155368	1	31558	31558	18377389	18377389	1	1	0	0
Human	Human	TCG>TGG	missense_variant	1143	1143	0.000169242	0.000169242	1	6753633	6753633	224260	224260	9713	9713	0.00143819	0.00143819	1	33721	33721	18377389	18377389	1	1	0	0
Human	Human	TCG>TTG	missense_variant	13073	13073	0.0019357	0.0019357	1	6753633	6753633	224260	224260	165976	165976	0.0245758	0.0245758	1	528227	528227	18377389	18377389	1	1	0	0
Human	Human	TCT>TAT	missense_variant	1255	1255	1.89714e-05	1.89714e-05	1	66152103	66152103	683735	683735	58605	58605	0.000885913	0.000885913	1	157595	157595	18377389	18377389	1	1	0	0
Human	Human	TCT>TGT	missense_variant	2782	2782	4.20546e-05	4.20546e-05	1	66152103	66152103	683735	683735	78038	78038	0.00117968	0.00117968	1	237439	237439	18377389	18377389	1	1	0	0
Human	Human	TCT>TTT	missense_variant	2566	2566	3.87894e-05	3.87894e-05	1	66152103	66152103	683735	683735	130620	130620	0.00197454	0.00197454	1	371079	371079	18377389	18377389	1	1	0	0
Human	Water Buffalo	GAC>GGC	missense_variant	1747	721	6.16173e-05	2.51161e-05	0.407614	28352415	28706716	440789	486385	47516	54303	0.00167591	0.00189165	1.12873	134230	104131	18377389	10363184	5.28352e-40	5.28352e-40	0.121094	0.121094
Human	Water Buffalo	CAC>CGC	missense_variant	2872	1045	6.37076e-05	2.83982e-05	0.445759	45080943	36798061	590688	617024	81156	93601	0.00180023	0.00254364	1.41295	243134	188893	18377389	10363184	1.19615e-36	1.37925e-37	0.345682	0.345682
Human	Water Buffalo	CCG>CTG	missense_variant	24322	4661	0.00286403	0.000654711	0.228598	8492231	7119173	366329	460508	238570	193230	0.0280927	0.0271422	0.966164	814592	457223	18377389	10363184	2.89358e-36	1.00326e-31	-0.0344214	0.0344214
Human	Water Buffalo	AAT>AGT	missense_variant	5500	838	7.40471e-05	1.43423e-05	0.193691	74276998	58428681	418947	385796	207413	135123	0.00279243	0.00231261	0.828174	612242	256522	18377389	10363184	1.08256e-30	1.26306e-31	-0.188532	0.188532
Human	Water Buffalo	ACC>AAC	missense_variant	2427	290	6.93215e-05	9.96168e-06	0.143703	35010768	29111551	470204	500237	68555	25014	0.00195811	0.000859247	0.438814	189091	46442	18377389	10363184	1.24546e-27	6.00809e-29	-0.82368	0.82368
Human	Water Buffalo	GCG>GAG	missense_variant	1686	641	0.000228347	0.000108804	0.476485	7383510	5891334	315696	390554	17804	16965	0.00241132	0.00287965	1.19422	58310	38245	18377389	10363184	4.12955e-27	6.14874e-25	0.177496	0.177496
Human	Water Buffalo	TAT>TGT	missense_variant	3648	535	5.9569e-05	1.11387e-05	0.186988	61239857	48030768	287960	269677	224287	128202	0.00366244	0.00266916	0.728795	661987	245971	18377389	10363184	1.07933e-23	2.18743e-25	-0.316363	0.316363
Human	Water Buffalo	TCG>TTG	missense_variant	13073	2458	0.0019357	0.000390458	0.201714	6753633	6295168	224260	271431	165976	149022	0.0245758	0.0236724	0.963242	528227	323347	18377389	10363184	1.03861e-22	5.0272e-28	-0.037451	0.037451
Human	Water Buffalo	ACT>ATT	missense_variant	2969	952	6.19861e-05	2.14966e-05	0.346798	47897862	44286028	448799	448262	145617	156472	0.00304016	0.00353321	1.16218	416414	291326	18377389	10363184	1.60876e-18	9.41934e-15	0.150299	0.150299
Human	Water Buffalo	TCT>TTT	missense_variant	2566	810	3.87894e-05	1.39219e-05	0.358909	66152103	58181852	683735	693990	130620	148964	0.00197454	0.00256032	1.29666	371079	278799	18377389	10363184	1.26579e-14	5.42117e-12	0.259796	0.259796
Human	Water Buffalo	CCC>CGC	missense_variant	2355	359	5.87519e-05	9.97262e-06	0.169741	40083820	35998563	658468	731599	43330	26947	0.00108098	0.000748558	0.692478	142606	56393	18377389	10363184	8.22701e-14	1.34219e-15	-0.36748	0.36748
Human	Water Buffalo	GCT>GTT	missense_variant	3974	1177	9.45301e-05	3.3911e-05	0.358732	42039508	34708491	685862	721736	131454	109669	0.00312692	0.00315972	1.01049	371612	211554	18377389	10363184	9.74827e-14	1.09752e-10	0.0104352	0.0104352
Human	Water Buffalo	ACA>ATA	missense_variant	3964	1172	6.60715e-05	2.40293e-05	0.363686	59995580	48773798	558242	554496	200862	213969	0.00334795	0.00438697	1.31035	582856	404680	18377389	10363184	1.62465e-13	5.34596e-11	0.270291	0.270291
Human	Water Buffalo	GCC>GAC	missense_variant	2630	415	7.26247e-05	1.517e-05	0.208883	36213580	27356575	721858	801977	47907	23480	0.0013229	0.000858295	0.648797	138194	45559	18377389	10363184	2.0284e-13	7.00691e-15	-0.432635	0.432635
Human	Water Buffalo	GAT>GTT	missense_variant	1205	152	3.01242e-05	4.29215e-06	0.142482	40001085	35413473	452387	460937	44073	18347	0.0011018	0.00051808	0.470214	118662	33244	18377389	10363184	7.82776e-13	6.23697e-14	-0.754567	0.754567
Human	Water Buffalo	AAT>ACT	missense_variant	577	216	7.76822e-06	3.69681e-06	0.47589	74276998	58428681	418947	385796	30725	34352	0.000413654	0.00058793	1.42131	85452	63464	18377389	10363184	1.68037e-09	1.74742e-08	0.351578	0.351578
Human	Water Buffalo	CCG>CAG	missense_variant	1115	368	0.000131296	5.16914e-05	0.3937	8492231	7119173	366329	460508	12589	13518	0.00148241	0.00189882	1.28089	43047	31264	18377389	10363184	3.96678e-09	6.32789e-08	0.247559	0.247559
Human	Water Buffalo	GCA>GTA	missense_variant	3300	947	7.63251e-05	2.56876e-05	0.336555	43236114	36866017	652437	667743	113557	118511	0.00262644	0.00321464	1.22395	334332	227423	18377389	10363184	5.93936e-09	2.94224e-07	0.202087	0.202087
Human	Water Buffalo	CAC>CTC	missense_variant	654	231	1.45072e-05	6.2775e-06	0.432715	45080943	36798061	590688	617024	21912	21710	0.000486059	0.000589977	1.2138	61232	39958	18377389	10363184	3.67854e-08	1.75429e-07	0.193753	0.193753
Human	Water Buffalo	ACC>AGC	missense_variant	1625	487	4.64143e-05	1.67288e-05	0.360422	35010768	29111551	470204	500237	28722	25361	0.000820376	0.000871166	1.06191	87568	51723	18377389	10363184	6.65045e-07	4.19222e-06	0.0600698	0.0600698
Human	Water Buffalo	CCC>CAC	missense_variant	1626	276	4.0565e-05	7.66697e-06	0.189005	40083820	35998563	658468	731599	40118	23826	0.00100085	0.00066186	0.661296	121724	46138	18377389	10363184	1.61522e-06	4.13179e-07	-0.413554	0.413554
Human	Water Buffalo	CCG>CGG	missense_variant	1709	293	0.000201243	4.11565e-05	0.204512	8492231	7119173	366329	460508	13789	11009	0.00162372	0.00154639	0.952374	53708	26190	18377389	10363184	1.74894e-06	3.33179e-07	-0.0487979	0.0487979
Human	Water Buffalo	CCA>CGA	missense_variant	1152	184	2.07338e-05	3.70679e-06	0.17878	55561346	49638609	824209	850226	32388	18799	0.000582923	0.000378717	0.649686	101112	37232	18377389	10363184	2.63046e-06	5.8589e-07	-0.431266	0.431266
Human	Water Buffalo	GAC>GTC	missense_variant	817	120	2.88159e-05	4.18021e-06	0.145066	28352415	28706716	440789	486385	21102	8531	0.000744275	0.000297178	0.399285	58971	16351	18377389	10363184	2.91984e-06	7.55168e-07	-0.91808	0.91808
Human	Water Buffalo	TAA>TCA	missense_variant	278	106	4.49561e-06	2.22132e-06	0.494108	61838155	47719449	269052	251845	27612	28985	0.00044652	0.000607404	1.36031	81606	59632	18377389	10363184	1.42355e-05	4.20605e-05	0.30771	0.30771
Human	Water Buffalo	CCT>CGT	missense_variant	2324	430	4.33213e-05	9.69764e-06	0.223854	53645649	44340704	706059	737469	48349	31690	0.000901266	0.000714693	0.792988	155182	65015	18377389	10363184	1.67953e-05	1.41928e-06	-0.231947	0.231947
Human	Water Buffalo	TAC>TGC	missense_variant	1754	317	5.21511e-05	1.20063e-05	0.230222	33633068	26402817	276285	276950	77324	60012	0.00229905	0.00227294	0.988644	222602	111403	18377389	10363184	4.51528e-05	4.57335e-06	-0.0114208	0.0114208
Human	Water Buffalo	TAC>TTC	missense_variant	362	127	1.07632e-05	4.81009e-06	0.446901	33633068	26402817	276285	276950	14301	16799	0.000425207	0.000636258	1.49635	40276	31423	18377389	10363184	6.60726e-05	0.000244025	0.403029	0.403029
Human	Water Buffalo	GCT>GAT	missense_variant	1559	447	3.70842e-05	1.28787e-05	0.347283	42039508	34708491	685862	721736	31964	26467	0.000760332	0.000762551	1.00292	87349	49453	18377389	10363184	7.78706e-05	0.000764229	0.00291389	0.00291389
Human	Water Buffalo	CAG>CGG	missense_variant	4308	1136	7.07136e-05	2.0728e-05	0.293127	60921825	54805031	973861	1013596	117781	109427	0.00193331	0.00199666	1.03277	362389	224834	18377389	10363184	0.000104761	0.00262776	0.0322402	0.0322402
Human	Water Buffalo	CCT>CAT	missense_variant	1099	323	2.04863e-05	7.2845e-06	0.35558	53645649	44340704	706059	737469	33140	28332	0.000617757	0.000638961	1.03432	90052	51846	18377389	10363184	0.000191273	0.000896804	0.0337482	0.0337482
Human	Water Buffalo	TCC>TAC	missense_variant	1289	230	2.77344e-05	5.15127e-06	0.185736	46476553	44649191	703085	744124	41755	27688	0.00089841	0.000620123	0.690245	121652	52141	18377389	10363184	0.000265745	6.44386e-05	-0.370708	0.370708
Human	Water Buffalo	ACG>AAG	missense_variant	1158	333	0.000154481	5.02226e-05	0.325106	7496081	6630484	211970	264403	17090	14272	0.00227986	0.00215248	0.94413	49980	29177	18377389	10363184	0.000571178	0.00252	-0.0574914	0.0574914
Human	Water Buffalo	TCA>TTA	missense_variant	2394	642	4.08957e-05	1.23699e-05	0.302473	58539181	51900360	637043	641060	126938	156806	0.00216843	0.00302129	1.39331	362269	291928	18377389	10363184	0.00107505	0.00651346	0.331681	0.331681
Human	Water Buffalo	GAG>GCG	missense_variant	866	253	1.70252e-05	5.89557e-06	0.346285	50865857	42913585	697691	746992	21144	22029	0.000415682	0.000513334	1.23492	64945	44914	18377389	10363184	0.00133143	0.00375099	0.211007	0.211007
Human	Water Buffalo	TAT>TCT	missense_variant	318	106	5.1927e-06	2.20692e-06	0.425004	61239857	48030768	287960	269677	22935	25732	0.000374511	0.00053574	1.43051	64575	49157	18377389	10363184	0.0014002	0.00262808	0.358028	0.358028
Human	Water Buffalo	CAG>CTG	missense_variant	846	247	1.38866e-05	4.50689e-06	0.324548	60921825	54805031	973861	1013596	25490	27966	0.000418405	0.000510282	1.21959	72707	52043	18377389	10363184	0.00157147	0.00385524	0.198513	0.198513
Human	Water Buffalo	ACG>AGG	missense_variant	1029	293	0.000137272	4.41898e-05	0.321915	7496081	6630484	211970	264403	11199	10224	0.00149398	0.00154197	1.03212	37143	22530	18377389	10363184	0.00207125	0.00499111	0.031616	0.031616
Human	Water Buffalo	AAC>AGC	missense_variant	2753	725	6.35327e-05	1.96397e-05	0.309128	43331998	36914931	393144	399345	85444	81370	0.00197185	0.00220426	1.11787	245187	152882	18377389	10363184	0.00229472	0.00776228	0.111421	0.111421
Human	Water Buffalo	CAG>CCG	missense_variant	1074	301	1.76292e-05	5.4922e-06	0.311541	60921825	54805031	973861	1013596	34959	33791	0.000573834	0.000616567	1.07447	106720	70357	18377389	10363184	0.00393251	0.00751339	0.071828	0.071828
Human	Water Buffalo	CCT>CTT	missense_variant	3734	960	6.96049e-05	2.16505e-05	0.311049	53645649	44340704	706059	737469	163858	143092	0.00305445	0.0032271	1.05652	471725	276792	18377389	10363184	0.00422576	0.0112219	0.0549849	0.0549849
Human	Water Buffalo	CAA>CGA	missense_variant	1685	452	2.98593e-05	9.56304e-06	0.32027	56431393	47265306	546101	534366	78774	72344	0.00139593	0.00153059	1.09647	227521	136295	18377389	10363184	0.00620314	0.0102181	0.0920986	0.0920986
Human	Water Buffalo	GCC>GGC	missense_variant	2009	401	5.54764e-05	1.46583e-05	0.264225	36213580	27356575	721858	801977	28049	17087	0.000774544	0.000624603	0.806414	88025	36022	18377389	10363184	0.00638867	0.00406695	-0.215158	0.215158
Human	Water Buffalo	CCA>CAA	missense_variant	965	270	1.73682e-05	5.43931e-06	0.313177	55561346	49638609	824209	850226	40353	30870	0.000726278	0.000621895	0.856276	108946	56632	18377389	10363184	0.00687838	0.010305	-0.155162	0.155162
Human	Water Buffalo	AAA>ATA	missense_variant	456	138	4.01509e-06	1.58463e-06	0.39467	113571620	87086307	605108	578934	25240	27410	0.000222239	0.000314745	1.41625	68995	49550	18377389	10363184	0.00693239	0.0088353	0.348012	0.348012
Human	Water Buffalo	TAG>TGG	missense_variant	939	175	2.44011e-05	5.80699e-06	0.237981	38481948	30136118	247152	233238	72606	50949	0.00188675	0.00169063	0.896051	213239	97587	18377389	10363184	0.00866991	0.00661295	-0.109758	0.109758
Human	Water Buffalo	TCA>TAA	missense_variant	471	141	8.04589e-06	2.71674e-06	0.337656	58539181	51900360	637043	641060	41326	41800	0.000705955	0.000805389	1.14085	111751	74030	18377389	10363184	0.00879324	0.011335	0.131775	0.131775
Human	Water Buffalo	AAA>ACA	missense_variant	917	256	8.0742e-06	2.93961e-06	0.364075	113571620	87086307	605108	578934	44736	41656	0.000393901	0.00047833	1.21434	130162	79479	18377389	10363184	0.00936414	0.012502	0.194201	0.194201
Human	Water Buffalo	AAG>ACG	missense_variant	1063	293	1.78992e-05	5.44975e-06	0.304469	59388166	53763969	647839	659555	31310	31175	0.000527209	0.000579849	1.09985	95250	61949	18377389	10363184	0.0094453	0.0119911	0.0951704	0.0951704
Human	Water Buffalo	CCA>CTA	missense_variant	3037	776	5.46603e-05	1.5633e-05	0.286003	55561346	49638609	824209	850226	134425	146998	0.0024194	0.00296136	1.22401	400658	285051	18377389	10363184	0.0159033	0.0200851	0.202131	0.202131
Human	Water Buffalo	TAG>TCG	missense_variant	122	43	3.17032e-06	1.42686e-06	0.450068	38481948	30136118	247152	233238	15759	17603	0.000409517	0.000584116	1.42636	45812	35829	18377389	10363184	0.0226225	0.0230566	0.355123	0.355123
Human	Water Buffalo	CAC>CCC	missense_variant	838	230	1.85888e-05	6.25033e-06	0.336242	45080943	36798061	590688	617024	27123	26153	0.000601651	0.000710717	1.18128	81148	53056	18377389	10363184	0.0255109	0.0259174	0.166596	0.166596
Human	Water Buffalo	GCA>GAA	missense_variant	1571	412	3.63354e-05	1.11756e-05	0.307568	43236114	36866017	652437	667743	54493	42103	0.00126036	0.00114205	0.906135	143562	75791	18377389	10363184	0.0274232	0.0260286	-0.0985673	0.0985673
Human	Water Buffalo	TCG>TGG	missense_variant	1143	226	0.000169242	3.59006e-05	0.212125	6753633	6295168	224260	271431	9713	8648	0.00143819	0.00137375	0.955196	33721	18594	18377389	10363184	0.0307231	0.0330723	-0.0458389	0.0458389
Human	Water Buffalo	GAG>GGG	missense_variant	1834	474	3.60556e-05	1.10455e-05	0.306345	50865857	42913585	697691	746992	54070	47380	0.00106299	0.00110408	1.03865	159714	93959	18377389	10363184	0.0366443	0.0340295	0.0379242	0.0379242
Human	Water Buffalo	GAA>GCA	missense_variant	1052	281	1.79136e-05	5.19265e-06	0.289872	58726408	54115002	650369	662958	24408	22056	0.000415622	0.000407576	0.980642	73885	44349	18377389	10363184	0.0376222	0.0330799	-0.0195482	0.0195482
Human	Water Buffalo	AAG>ATG	missense_variant	554	155	9.32846e-06	2.88297e-06	0.309051	59388166	53763969	647839	659555	19267	19296	0.000324425	0.000358902	1.10627	53561	35807	18377389	10363184	0.0428637	0.0375196	0.100995	0.100995
Human	Water Buffalo	CAT>CCT	missense_variant	1117	294	2.03481e-05	6.08936e-06	0.29926	54894633	48280935	568886	556142	40540	33905	0.000738506	0.000702244	0.950899	114723	63785	18377389	10363184	0.0566296	0.045274	-0.0503478	0.0503478
Human	Water Buffalo	GAT>GCT	missense_variant	626	171	1.56496e-05	4.82867e-06	0.30855	40001085	35413473	452387	460937	15843	17185	0.000396064	0.000485267	1.22522	45196	32428	18377389	10363184	0.0630086	0.0512777	0.203123	0.203123
Human	Water Buffalo	GAC>GCC	missense_variant	535	146	1.88696e-05	5.08592e-06	0.269529	28352415	28706716	440789	486385	10025	10150	0.000353585	0.000353576	0.999973	30890	20815	18377389	10363184	0.0891178	0.072587	-2.71583e-05	2.71583e-05
Human	Water Buffalo	TAC>TCC	missense_variant	268	77	7.96835e-06	2.91636e-06	0.365992	33633068	26402817	276285	276950	11515	12766	0.000342371	0.000483509	1.41224	35109	26054	18377389	10363184	0.111015	0.0949791	0.345174	0.345174
Human	Water Buffalo	AAC>ACC	missense_variant	624	165	1.44004e-05	4.46974e-06	0.310389	43331998	36914931	393144	399345	17525	17656	0.000404436	0.000478289	1.18261	52788	34511	18377389	10363184	0.144668	0.1142	0.167722	0.167722
Human	Water Buffalo	GCA>GGA	missense_variant	1090	227	2.52104e-05	6.15743e-06	0.244242	43236114	36866017	652437	667743	25074	15759	0.000579932	0.000427467	0.737098	76663	30965	18377389	10363184	0.14973	0.197247	-0.305034	0.305034
Human	Water Buffalo	TAA>TTA	missense_variant	94	30	1.5201e-06	6.28674e-07	0.413575	61838155	47719449	269052	251845	20752	27654	0.000335586	0.000579512	1.72687	57820	50319	18377389	10363184	0.156884	0.142865	0.546309	0.546309
Human	Water Buffalo	TAA>TGA	missense_variant	877	181	1.41822e-05	3.793e-06	0.267448	61838155	47719449	269052	251845	88007	58885	0.00142318	0.00123398	0.867059	255341	111621	18377389	10363184	0.164589	0.206786	-0.142648	0.142648
Human	Water Buffalo	ACC>ATC	missense_variant	4540	1099	0.000129674	3.77513e-05	0.291124	35010768	29111551	470204	500237	122882	104115	0.00350983	0.00357642	1.01897	365427	201035	18377389	10363184	0.201552	0.111424	0.0187921	0.0187921
Human	Water Buffalo	ACT>AAT	missense_variant	1122	237	2.34248e-05	5.35157e-06	0.228457	47897862	44286028	448799	448262	37814	29412	0.000789472	0.000664137	0.841243	101983	52151	18377389	10363184	0.203214	0.270306	-0.172875	0.172875
Human	Water Buffalo	AAC>ATC	missense_variant	576	118	1.32927e-05	3.19654e-06	0.240473	43331998	36914931	393144	399345	22533	13302	0.000520008	0.000360342	0.692954	60900	24377	18377389	10363184	0.238422	0.285831	-0.366791	0.366791
Human	Water Buffalo	CAA>CCA	missense_variant	982	247	1.74017e-05	5.22582e-06	0.300306	56431393	47265306	546101	534366	35685	31891	0.000632361	0.000674723	1.06699	103522	62062	18377389	10363184	0.267073	0.205641	0.0648425	0.0648425
Human	Water Buffalo	CAT>CGT	missense_variant	5921	1328	0.000107861	2.75057e-05	0.25501	54894633	48280935	568886	556142	234172	181921	0.00426585	0.00376797	0.883287	690514	347698	18377389	10363184	0.274397	0.47534	-0.124105	0.124105
Human	Water Buffalo	TCT>TAT	missense_variant	1255	270	1.89714e-05	4.64062e-06	0.244611	66152103	58181852	683735	693990	58605	50831	0.000885913	0.000873657	0.986166	157595	89726	18377389	10363184	0.277368	0.34899	-0.0139304	0.0139304
Human	Water Buffalo	GAG>GTG	missense_variant	721	152	1.41745e-05	3.542e-06	0.249885	50865857	42913585	697691	746992	18089	13795	0.000355622	0.00032146	0.903938	53216	26691	18377389	10363184	0.305489	0.356397	-0.100994	0.100994
Human	Water Buffalo	GCG>GTG	missense_variant	19702	4497	0.00266838	0.000763325	0.286063	7383510	5891334	315696	390554	180463	145902	0.0244414	0.0247655	1.01326	607417	339616	18377389	10363184	0.325157	0.628626	0.0131761	0.0131761
Human	Water Buffalo	CAT>CTT	missense_variant	1067	230	1.94372e-05	4.76379e-06	0.245086	54894633	48280935	568886	556142	49479	38743	0.000901345	0.000802449	0.89028	129986	65042	18377389	10363184	0.332096	0.374454	-0.116219	0.116219
Human	Water Buffalo	AAA>AGA	missense_variant	1798	395	1.58314e-05	4.53573e-06	0.286502	113571620	87086307	605108	578934	87169	67737	0.000767524	0.000777815	1.01341	261752	132789	18377389	10363184	0.343631	0.388207	0.0133178	0.0133178
Human	Water Buffalo	TCG>TAG	missense_variant	402	103	5.95235e-05	1.63618e-05	0.274879	6753633	6295168	224260	271431	10493	11180	0.00155368	0.00177597	1.14307	31558	23222	18377389	10363184	0.396068	0.376317	0.133716	0.133716
Human	Water Buffalo	TCC>TTC	missense_variant	5080	1147	0.000109302	2.56892e-05	0.235028	46476553	44649191	703085	744124	130621	131704	0.00281047	0.00294975	1.04956	389816	252613	18377389	10363184	0.420963	0.490268	0.0483687	0.0483687
Human	Water Buffalo	ACG>ATG	missense_variant	19350	4431	0.00258135	0.000668277	0.258887	7496081	6630484	211970	264403	316949	244235	0.042282	0.0368352	0.871179	981359	534029	18377389	10363184	0.439989	0.453104	-0.137907	0.137907
Human	Water Buffalo	TAT>TTT	missense_variant	505	127	8.24626e-06	2.64414e-06	0.320647	61239857	48030768	287960	269677	33964	31571	0.000554606	0.000657308	1.18518	90996	56682	18377389	10363184	0.442158	0.459987	0.169894	0.169894
Human	Water Buffalo	TCT>TGT	missense_variant	2782	624	4.20546e-05	1.0725e-05	0.255025	66152103	58181852	683735	693990	78038	59102	0.00117968	0.00101582	0.861097	237439	118011	18377389	10363184	0.464664	0.417273	-0.149548	0.149548
Human	Water Buffalo	GAA>GGA	missense_variant	1502	364	2.55762e-05	6.72642e-06	0.262995	58726408	54115002	650369	662958	59995	54257	0.0010216	0.00100262	0.981424	172686	102669	18377389	10363184	0.465655	0.51476	-0.0187512	0.0187512
Human	Water Buffalo	TCA>TGA	missense_variant	1017	223	1.7373e-05	4.29669e-06	0.247321	58539181	51900360	637043	641060	42110	28982	0.000719347	0.000558416	0.776282	128499	56482	18377389	10363184	0.471293	0.436849	-0.25324	0.25324
Human	Water Buffalo	AAT>ATT	missense_variant	525	131	7.06814e-06	2.24205e-06	0.317205	74276998	58428681	418947	385796	32328	25283	0.000435236	0.000432716	0.99421	85293	43820	18377389	10363184	0.482264	0.514003	-0.00580706	0.00580706
Human	Water Buffalo	GCT>GGT	missense_variant	2125	508	5.05477e-05	1.46362e-05	0.289552	42039508	34708491	685862	721736	31688	22737	0.000753767	0.000655085	0.869081	99087	45732	18377389	10363184	0.550717	0.593887	-0.140319	0.140319
Human	Water Buffalo	CCC>CTC	missense_variant	5178	1223	0.000129179	3.39736e-05	0.262996	40083820	35998563	658468	731599	130637	107651	0.0032591	0.00299042	0.917563	404240	220731	18377389	10363184	0.567179	0.566173	-0.0860342	0.0860342
Human	Water Buffalo	GCG>GGG	missense_variant	921	223	0.000124737	3.78522e-05	0.303455	7383510	5891334	315696	390554	7764	6538	0.00105153	0.00110977	1.05538	27906	14787	18377389	10363184	0.586605	0.553357	0.0539003	0.0539003
Human	Water Buffalo	GAT>GGT	missense_variant	2318	523	5.79484e-05	1.47684e-05	0.254854	40001085	35413473	452387	460937	77384	65811	0.00193455	0.00185836	0.960618	224831	123869	18377389	10363184	0.587822	0.641431	-0.0401788	0.0401788
Human	Water Buffalo	ACA>AAA	missense_variant	1328	317	2.2135e-05	6.49939e-06	0.293626	59995580	48773798	558242	554496	54906	38299	0.000915167	0.000785237	0.858026	150358	69498	18377389	10363184	0.663598	0.628336	-0.153121	0.153121
Human	Water Buffalo	TAG>TTG	missense_variant	137	35	3.56011e-06	1.1614e-06	0.326225	38481948	30136118	247152	233238	14627	16454	0.0003801	0.000545989	1.43643	40420	30025	18377389	10363184	0.678271	0.659036	0.362164	0.362164
Human	Water Buffalo	ACA>AGA	missense_variant	1529	351	2.54852e-05	7.19649e-06	0.282379	59995580	48773798	558242	554496	46227	34144	0.000770507	0.000700048	0.908555	136742	66832	18377389	10363184	0.889084	0.963252	-0.0958995	0.0958995
Human	Water Buffalo	AAG>AGG	missense_variant	2386	549	4.01764e-05	1.02113e-05	0.254162	59388166	53763969	647839	659555	82695	64532	0.00139245	0.00120028	0.861994	247340	125346	18377389	10363184	0.889417	0.974037	-0.148506	0.148506
Human	Water Buffalo	GCC>GTC	missense_variant	6346	1465	0.000175238	5.3552e-05	0.305596	36213580	27356575	721858	801977	115757	79103	0.00319651	0.00289155	0.904598	343327	160230	18377389	10363184	0.890382	1	-0.100265	0.100265
Human	Water Buffalo	TCC>TGC	missense_variant	2130	490	4.58296e-05	1.09744e-05	0.239462	46476553	44649191	703085	744124	39650	33973	0.000853118	0.000760887	0.891889	123734	68414	18377389	10363184	0.894559	0.964142	-0.114413	0.114413
Human	Water Buffalo	GAA>GTA	missense_variant	479	109	8.15647e-06	2.01423e-06	0.246949	58726408	54115002	650369	662958	19500	14230	0.000332048	0.000262959	0.791929	54868	26786	18377389	10363184	0.901318	0.911943	-0.233284	0.233284
Human	Water Buffalo	CAA>CTA	missense_variant	199	47	3.52641e-06	9.94387e-07	0.281983	56431393	47265306	546101	534366	18390	21408	0.000325882	0.000452933	1.38987	49660	36949	18377389	10363184	0.974282	0.978634	0.329207	0.329207
Human	Water Buffalo	ACT>AGT	missense_variant	1912	443	3.99183e-05	1.00032e-05	0.250591	47897862	44286028	448799	448262	51723	43186	0.00107986	0.000975161	0.903044	153697	83193	18377389	10363184	1	0.978634	-0.101985	0.101985
Human	Cattle	CCG>CTG	missense_variant	24322	13683	0.00286403	0.00190816	0.66625	8492231	7170787	366329	436242	238570	552262	0.0280927	0.0770155	2.74148	814592	1128118	18377389	26887516	6.55028e-130	6.55028e-130	1.0085	1.0085
Human	Cattle	ACC>AAC	missense_variant	2427	859	6.93215e-05	2.93747e-05	0.423746	35010768	29242804	470204	485872	68555	74560	0.00195811	0.00254969	1.30212	189091	120144	18377389	26887516	7.58758e-75	2.25767e-80	0.26399	0.26399
Human	Cattle	TCG>TTG	missense_variant	13073	7358	0.0019357	0.00115849	0.598486	6753633	6351383	224260	260245	165976	403080	0.0245758	0.0634633	2.58235	528227	751561	18377389	26887516	2.6985e-67	1.74135e-85	0.9487	0.9487
Human	Cattle	GAT>GTT	missense_variant	1205	405	3.01242e-05	1.13506e-05	0.376794	40001085	35680857	452387	451387	44073	43555	0.0011018	0.00122068	1.1079	118662	68599	18377389	26887516	5.51178e-42	1.93233e-47	0.102469	0.102469
Human	Cattle	CAC>CGC	missense_variant	2872	2873	6.37076e-05	7.78873e-05	1.22257	45080943	36886627	590688	595378	81156	229754	0.00180023	0.00622865	3.45992	243134	398161	18377389	26887516	1.61024e-36	1.21646e-26	1.24125	1.24125
Human	Cattle	ACT>ATT	missense_variant	2969	2954	6.19861e-05	6.63448e-05	1.07032	47897862	44524950	448799	437686	145617	462217	0.00304016	0.0103811	3.41465	416414	752900	18377389	26887516	1.95729e-36	2.45306e-27	1.22808	1.22808
Human	Cattle	GAC>GGC	missense_variant	1747	1837	6.16173e-05	6.37002e-05	1.0338	28352415	28838227	440789	472764	47516	135114	0.00167591	0.00468524	2.79564	134230	225482	18377389	26887516	2.20911e-30	1.51928e-24	1.02806	1.02806
Human	Cattle	GCG>GAG	missense_variant	1686	1768	0.000228347	0.0002982	1.30591	7383510	5928916	315696	370963	17804	42978	0.00241132	0.00724888	3.00619	58310	88483	18377389	26887516	6.30937e-29	7.60709e-24	1.10067	1.10067
Human	Cattle	GCC>GAC	missense_variant	2630	1305	7.26247e-05	4.74179e-05	0.652917	36213580	27521256	721858	765189	47907	64477	0.0013229	0.00234281	1.77096	138194	110987	18377389	26887516	1.63489e-28	1.16208e-33	0.571522	0.571522
Human	Cattle	GCT>GTT	missense_variant	3974	3660	9.45301e-05	0.000104744	1.10805	42039508	34942243	685862	695487	131454	321086	0.00312692	0.00918905	2.93869	371612	542007	18377389	26887516	1.22362e-27	2.51851e-20	1.07797	1.07797
Human	Cattle	ACA>ATA	missense_variant	3964	3638	6.60715e-05	7.44896e-05	1.12741	59995580	48839027	558242	537891	200862	663529	0.00334795	0.013586	4.05802	582856	1097513	18377389	26887516	8.66248e-27	1.46341e-20	1.4007	1.4007
Human	Cattle	ACG>ATG	missense_variant	19350	12435	0.00258135	0.00186571	0.722767	7496081	6665011	211970	255631	316949	668596	0.042282	0.100314	2.37251	981359	1256718	18377389	26887516	1.25153e-24	3.84067e-38	0.863948	0.863948
Human	Cattle	AAA>ACA	missense_variant	917	1007	8.0742e-06	1.15545e-05	1.43104	113571620	87152128	605108	568602	44736	140933	0.000393901	0.00161709	4.10532	130162	234040	18377389	26887516	1.05206e-20	6.08379e-17	1.41228	1.41228
Human	Cattle	GAT>GGT	missense_variant	2318	2189	5.79484e-05	6.13494e-05	1.05869	40001085	35680857	452387	451387	77384	249444	0.00193455	0.00699098	3.61375	224831	408260	18377389	26887516	4.00598e-20	5.24157e-15	1.28475	1.28475
Human	Cattle	GCA>GAA	missense_variant	1571	1565	3.63354e-05	4.22182e-05	1.1619	43236114	37069348	652437	648593	54493	133474	0.00126036	0.00360066	2.85685	143562	215055	18377389	26887516	4.84826e-20	4.0764e-16	1.04972	1.04972
Human	Cattle	GCG>GTG	missense_variant	19702	12864	0.00266838	0.00216971	0.813117	7383510	5928916	315696	370963	180463	408948	0.0244414	0.0689752	2.82207	607417	828286	18377389	26887516	4.09812e-19	8.48079e-35	1.03747	1.03747
Human	Cattle	TCT>TTT	missense_variant	2566	2376	3.87894e-05	4.0511e-05	1.04438	66152103	58650703	683735	670901	130620	421424	0.00197454	0.00718532	3.63898	371079	689219	18377389	26887516	4.52118e-19	1.10092e-12	1.2917	1.2917
Human	Cattle	GCA>GTA	missense_variant	3300	2962	7.63251e-05	7.99043e-05	1.04689	43236114	37069348	652437	648593	113557	342697	0.00262644	0.00924475	3.51988	334332	578237	18377389	26887516	1.25827e-18	3.31982e-12	1.25843	1.25843
Human	Cattle	CCC>CGC	missense_variant	2355	1266	5.87519e-05	3.49893e-05	0.595543	40083820	36182505	658468	706048	43330	82696	0.00108098	0.00228552	2.1143	142606	152298	18377389	26887516	3.91228e-17	3.53366e-22	0.748723	0.748723
Human	Cattle	GAA>GGA	missense_variant	1502	1468	2.55762e-05	2.69977e-05	1.05558	58726408	54374934	650369	644975	59995	198367	0.0010216	0.00364813	3.57099	172686	325565	18377389	26887516	4.86317e-17	1.27336e-12	1.27284	1.27284
Human	Cattle	TAT>TGT	missense_variant	3648	2094	5.9569e-05	4.32996e-05	0.726881	61239857	48360687	287960	266278	224287	501327	0.00366244	0.0103664	2.83047	661987	823526	18377389	26887516	1.00336e-16	1.55217e-23	1.04044	1.04044
Human	Cattle	AAT>ACT	missense_variant	577	663	7.76822e-06	1.12879e-05	1.45309	74276998	58735500	418947	378268	30725	98343	0.000413654	0.00167434	4.04767	85452	157925	18377389	26887516	1.2203e-16	1.74788e-13	1.39814	1.39814
Human	Cattle	TAC>TTC	missense_variant	362	461	1.07632e-05	1.73705e-05	1.61387	33633068	26539288	276285	270567	14301	47728	0.000425207	0.00179839	4.22945	40276	77996	18377389	26887516	2.14441e-16	6.37474e-14	1.44207	1.44207
Human	Cattle	TCA>TTA	missense_variant	2394	2185	4.08957e-05	4.18451e-05	1.02322	58539181	52216388	637043	622657	126938	440219	0.00216843	0.00843067	3.88792	362269	720459	18377389	26887516	6.06696e-16	6.49999e-11	1.35787	1.35787
Human	Cattle	AAT>AGT	missense_variant	5500	3337	7.40471e-05	5.6814e-05	0.767268	74276998	58735500	418947	378268	207413	531685	0.00279243	0.00905219	3.24169	612242	861630	18377389	26887516	3.9693e-15	3.31659e-23	1.1761	1.1761
Human	Cattle	AAC>ACC	missense_variant	624	684	1.44004e-05	1.84811e-05	1.28337	43331998	37010715	393144	389205	17525	58877	0.000404436	0.00159081	3.93341	52788	99784	18377389	26887516	2.08667e-14	2.07946e-11	1.36951	1.36951
Human	Cattle	CAC>CCC	missense_variant	838	860	1.85888e-05	2.33147e-05	1.25423	45080943	36886627	590688	595378	27123	78161	0.000601651	0.00211895	3.5219	81148	139479	18377389	26887516	2.06345e-13	2.47193e-10	1.259	1.259
Human	Cattle	GCT>GAT	missense_variant	1559	1461	3.70842e-05	4.18119e-05	1.12749	42039508	34942243	685862	695487	31964	79402	0.000760332	0.00227238	2.98866	87349	129568	18377389	26887516	3.17245e-13	1.70398e-09	1.09483	1.09483
Human	Cattle	CCC>CAC	missense_variant	1626	869	4.0565e-05	2.40171e-05	0.592065	40083820	36182505	658468	706048	40118	68359	0.00100085	0.00188928	1.88767	121724	117867	18377389	26887516	1.20718e-12	3.07624e-16	0.635345	0.635345
Human	Cattle	CCT>CAT	missense_variant	1099	1071	2.04863e-05	2.39931e-05	1.17118	53645649	44637828	706059	711807	33140	80767	0.000617757	0.00180938	2.92896	90052	130273	18377389	26887516	1.34517e-12	2.06186e-09	1.07465	1.07465
Human	Cattle	GAC>GCC	missense_variant	535	568	1.88696e-05	1.96961e-05	1.0438	28352415	28838227	440789	472764	10025	33620	0.000353585	0.00116581	3.29712	30890	59428	18377389	26887516	9.40529e-11	9.51587e-09	1.19305	1.19305
Human	Cattle	CCG>CGG	missense_variant	1709	948	0.000201243	0.000132203	0.656933	8492231	7170787	366329	436242	13789	29774	0.00162372	0.00415212	2.55717	53708	63031	18377389	26887516	1.16712e-10	5.19142e-14	0.938901	0.938901
Human	Cattle	TCC>TAC	missense_variant	1289	693	2.77344e-05	1.54148e-05	0.555801	46476553	44956733	703085	717789	41755	84150	0.00089841	0.0018718	2.08346	121652	138349	18377389	26887516	5.60075e-10	4.95263e-13	0.734029	0.734029
Human	Cattle	TAT>TCT	missense_variant	318	364	5.1927e-06	7.52677e-06	1.44949	61239857	48360687	287960	266278	22935	74475	0.000374511	0.00153999	4.112	64575	121465	18377389	26887516	1.2855e-09	6.50411e-08	1.41391	1.41391
Human	Cattle	ACC>AGC	missense_variant	1625	1451	4.64143e-05	4.9619e-05	1.06905	35010768	29242804	470204	485872	28722	75455	0.000820376	0.00258029	3.14526	87568	131727	18377389	26887516	2.04662e-09	3.13465e-06	1.1459	1.1459
Human	Cattle	TAA>TCA	missense_variant	278	325	4.49561e-06	6.77959e-06	1.50805	61838155	47938034	269052	248081	27612	89190	0.00044652	0.00186053	4.16672	81606	153164	18377389	26887516	2.47753e-09	6.80353e-08	1.42713	1.42713
Human	Cattle	CCA>CAA	missense_variant	965	906	1.73682e-05	1.81539e-05	1.04524	55561346	49906689	824209	822904	40353	98788	0.000726278	0.00197945	2.72548	108946	158586	18377389	26887516	8.47873e-09	1.46383e-06	1.00264	1.00264
Human	Cattle	TCG>TGG	missense_variant	1143	623	0.000169242	9.80889e-05	0.579577	6753633	6351383	224260	260245	9713	21310	0.00143819	0.00335517	2.33292	33721	40840	18377389	26887516	2.37262e-08	1.15938e-10	0.847119	0.847119
Human	Cattle	TAC>TCC	missense_variant	268	305	7.96835e-06	1.14924e-05	1.44226	33633068	26539288	276285	270567	11515	43685	0.000342371	0.00164605	4.80779	35109	76258	18377389	26887516	4.11754e-08	7.65189e-07	1.57024	1.57024
Human	Cattle	CCT>CGT	missense_variant	2324	1394	4.33213e-05	3.12291e-05	0.720872	53645649	44637828	706059	711807	48349	99023	0.000901266	0.00221837	2.46139	155182	176757	18377389	26887516	7.18436e-08	1.80635e-11	0.900725	0.900725
Human	Cattle	GAG>GGG	missense_variant	1834	1585	3.60556e-05	3.67329e-05	1.01879	50865857	43149274	697691	723162	54070	140692	0.00106299	0.00326059	3.06737	159714	242519	18377389	26887516	8.49803e-08	7.43724e-05	1.12082	1.12082
Human	Cattle	CCT>CTT	missense_variant	3734	3040	6.96049e-05	6.81037e-05	0.978432	53645649	44637828	706059	711807	163858	436373	0.00305445	0.00977586	3.20053	471725	739132	18377389	26887516	3.55839e-07	0.0011163	1.16332	1.16332
Human	Cattle	CCA>CTA	missense_variant	3037	2500	5.46603e-05	5.00935e-05	0.916451	55561346	49906689	824209	822904	134425	424435	0.0024194	0.00850457	3.51516	400658	724021	18377389	26887516	5.48827e-07	0.0004877	1.25709	1.25709
Human	Cattle	CAA>CGA	missense_variant	1685	1442	2.98593e-05	3.04292e-05	1.01909	56431393	47388670	546101	521406	78774	220625	0.00139593	0.00465565	3.33517	227521	363199	18377389	26887516	1.29066e-06	0.000148086	1.20452	1.20452
Human	Cattle	TCA>TAA	missense_variant	471	465	8.04589e-06	8.90525e-06	1.10681	58539181	52216388	637043	622657	41326	137513	0.000705955	0.00263352	3.73044	111751	212162	18377389	26887516	1.35349e-06	1.74334e-05	1.31653	1.31653
Human	Cattle	CAA>CCA	missense_variant	982	884	1.74017e-05	1.86542e-05	1.07198	56431393	47388670	546101	521406	35685	102033	0.000632361	0.00215311	3.40488	103522	170812	18377389	26887516	1.36581e-06	3.7322e-05	1.22521	1.22521
Human	Cattle	TAT>TTT	missense_variant	505	493	8.24626e-06	1.01942e-05	1.23622	61239857	48360687	287960	266278	33964	92088	0.000554606	0.00190419	3.43341	90996	143214	18377389	26887516	1.49629e-06	1.48482e-05	1.23355	1.23355
Human	Cattle	AAC>AGC	missense_variant	2753	2268	6.35327e-05	6.12796e-05	0.964535	43331998	37010715	393144	389205	85444	216462	0.00197185	0.00584863	2.96607	245187	356657	18377389	26887516	1.64261e-06	0.000133962	1.08724	1.08724
Human	Cattle	CAC>CTC	missense_variant	654	615	1.45072e-05	1.66727e-05	1.14927	45080943	36886627	590688	595378	21912	49757	0.000486059	0.00134892	2.77521	61232	84205	18377389	26887516	1.9472e-06	1.49194e-05	1.02073	1.02073
Human	Cattle	AAG>ACG	missense_variant	1063	944	1.78992e-05	1.7491e-05	0.977193	59388166	53970731	647839	642520	31310	92298	0.000527209	0.00171015	3.24378	95250	157354	18377389	26887516	2.55945e-06	2.40144e-05	1.17674	1.17674
Human	Cattle	GAC>GTC	missense_variant	817	447	2.88159e-05	1.55003e-05	0.537907	28352415	28838227	440789	472764	21102	25281	0.000744275	0.000876649	1.17786	58971	42613	18377389	26887516	3.33077e-06	5.79448e-07	0.163696	0.163696
Human	Cattle	CCA>CGA	missense_variant	1152	661	2.07338e-05	1.32447e-05	0.638797	55561346	49906689	824209	822904	32388	61508	0.000582923	0.00123246	2.11428	101112	107027	18377389	26887516	3.56813e-06	3.09631e-07	0.748712	0.748712
Human	Cattle	AAG>ATG	missense_variant	554	528	9.32846e-06	9.78308e-06	1.04874	59388166	53970731	647839	642520	19267	54283	0.000324425	0.00100579	3.10021	53561	86996	18377389	26887516	3.97947e-06	2.67349e-05	1.13147	1.13147
Human	Cattle	CAT>CTT	missense_variant	1067	615	1.94372e-05	1.26442e-05	0.650515	54894633	48638858	568886	542387	49479	81819	0.000901345	0.00168217	1.86629	129986	129000	18377389	26887516	1.21585e-05	1.15626e-06	0.623954	0.623954
Human	Cattle	AAA>AGA	missense_variant	1798	1505	1.58314e-05	1.72687e-05	1.09078	113571620	87152128	605108	568602	87169	236512	0.000767524	0.00271378	3.53576	261752	400536	18377389	26887516	1.46146e-05	0.000316605	1.26293	1.26293
Human	Cattle	GAG>GCG	missense_variant	866	762	1.70252e-05	1.76596e-05	1.03727	50865857	43149274	697691	723162	21144	53774	0.000415682	0.00124623	2.99804	64945	96294	18377389	26887516	5.31775e-05	0.000331958	1.09796	1.09796
Human	Cattle	AAA>ATA	missense_variant	456	422	4.01509e-06	4.84211e-06	1.20598	113571620	87152128	605108	568602	25240	74144	0.000222239	0.000850742	3.82806	68995	117146	18377389	26887516	0.000210873	0.00065986	1.34236	1.34236
Human	Cattle	CAT>CGT	missense_variant	5921	4578	0.000107861	9.41223e-05	0.872624	54894633	48638858	568886	542387	234172	600072	0.00426585	0.0123373	2.89211	690514	1000198	18377389	26887516	0.000220919	0.00494038	1.06199	1.06199
Human	Cattle	ACT>AGT	missense_variant	1912	1556	3.99183e-05	3.49467e-05	0.875456	47897862	44524950	448799	437686	51723	133351	0.00107986	0.00299497	2.77348	153697	220840	18377389	26887516	0.000309594	0.0011874	1.0201	1.0201
Human	Cattle	TAG>TTG	missense_variant	137	151	3.56011e-06	4.96986e-06	1.39598	38481948	30383161	247152	227309	14627	45718	0.0003801	0.00150472	3.95873	40420	72769	18377389	26887516	0.00033915	0.000465056	1.37592	1.37592
Human	Cattle	TAA>TTA	missense_variant	94	111	1.5201e-06	2.31549e-06	1.52325	61838155	47938034	269052	248081	20752	82933	0.000335586	0.00173	5.15518	57820	131814	18377389	26887516	0.000464093	0.000585603	1.64	1.64
Human	Cattle	TCT>TAT	missense_variant	1255	1027	1.89714e-05	1.75104e-05	0.92299	66152103	58650703	683735	670901	58605	167110	0.000885913	0.00284924	3.21616	157595	257360	18377389	26887516	0.00230752	0.00392985	1.16819	1.16819
Human	Cattle	GAT>GCT	missense_variant	626	537	1.56496e-05	1.50501e-05	0.961693	40001085	35680857	452387	451387	15843	43483	0.000396064	0.00121866	3.07694	45196	71906	18377389	26887516	0.00300246	0.00381777	1.12393	1.12393
Human	Cattle	ACG>AGG	missense_variant	1029	835	0.000137272	0.000125281	0.912651	7496081	6665011	211970	255631	11199	24232	0.00149398	0.0036357	2.43357	37143	47110	18377389	26887516	0.010292	0.0118311	0.889358	0.889358
Human	Cattle	ACA>AGA	missense_variant	1529	991	2.54852e-05	2.02911e-05	0.796193	59995580	48839027	558242	537891	46227	97783	0.000770507	0.00200215	2.59848	136742	165044	18377389	26887516	0.0107367	0.00939348	0.954928	0.954928
Human	Cattle	ACG>AAG	missense_variant	1158	742	0.000154481	0.000111328	0.720657	7496081	6665011	211970	255631	17090	24725	0.00227986	0.00370967	1.62715	49980	47248	18377389	26887516	0.0143118	0.0109065	0.48683	0.48683
Human	Cattle	CAT>CCT	missense_variant	1117	882	2.03481e-05	1.81336e-05	0.891173	54894633	48638858	568886	542387	40540	92871	0.000738506	0.0019094	2.58549	114723	152292	18377389	26887516	0.0406794	0.0537184	0.949915	0.949915
Human	Cattle	GAA>GCA	missense_variant	1052	833	1.79136e-05	1.53196e-05	0.855193	58726408	54374934	650369	644975	24408	71000	0.000415622	0.00130575	3.14167	73885	122728	18377389	26887516	0.0406829	0.0483567	1.14476	1.14476
Human	Cattle	TAC>TGC	missense_variant	1754	1170	5.21511e-05	4.40856e-05	0.845344	33633068	26539288	276285	270567	77324	177520	0.00229905	0.00668895	2.90945	222602	289122	18377389	26887516	0.0460175	0.0376138	1.06796	1.06796
Human	Cattle	TAA>TGA	missense_variant	877	696	1.41822e-05	1.45187e-05	1.02373	61838155	47938034	269052	248081	88007	209839	0.00142318	0.0043773	3.07571	255341	347099	18377389	26887516	0.0561855	0.0674302	1.12354	1.12354
Human	Cattle	CAG>CTG	missense_variant	846	667	1.38866e-05	1.21039e-05	0.871624	60921825	55106062	973861	979633	25490	62264	0.000418405	0.00112989	2.70048	72707	106811	18377389	26887516	0.0812189	0.0896503	0.993429	0.993429
Human	Cattle	TAG>TCG	missense_variant	122	111	3.17032e-06	3.65334e-06	1.15236	38481948	30383161	247152	227309	15759	51116	0.000409517	0.00168238	4.10821	45812	86787	18377389	26887516	0.0841162	0.0857195	1.41299	1.41299
Human	Cattle	AAC>ATC	missense_variant	576	371	1.32927e-05	1.00241e-05	0.754106	43331998	37010715	393144	389205	22533	35636	0.000520008	0.000962856	1.85162	60900	57571	18377389	26887516	0.102395	0.0985339	0.616059	0.616059
Human	Cattle	CAA>CTA	missense_variant	199	170	3.52641e-06	3.58736e-06	1.01728	56431393	47388670	546101	521406	18390	44870	0.000325882	0.000946851	2.9055	49660	71750	18377389	26887516	0.111022	0.114769	1.0666	1.0666
Human	Cattle	TCG>TAG	missense_variant	402	254	5.95235e-05	3.99913e-05	0.671857	6753633	6351383	224260	260245	10493	24116	0.00155368	0.00379697	2.44385	31558	44135	18377389	26887516	0.113159	0.108543	0.893575	0.893575
Human	Cattle	GAA>GTA	missense_variant	479	380	8.15647e-06	6.98851e-06	0.856807	58726408	54374934	650369	644975	19500	39960	0.000332048	0.000734897	2.21322	54868	65082	18377389	26887516	0.164917	0.173458	0.794451	0.794451
Human	Cattle	TCC>TTC	missense_variant	5080	3548	0.000109302	7.89203e-05	0.722036	46476553	44956733	703085	717789	130621	373004	0.00281047	0.00829696	2.95216	389816	626955	18377389	26887516	0.17254	0.136467	1.08254	1.08254
Human	Cattle	GCT>GGT	missense_variant	2125	1598	5.05477e-05	4.57326e-05	0.904742	42039508	34942243	685862	695487	31688	72562	0.000753767	0.00207663	2.755	99087	126173	18377389	26887516	0.185871	0.230938	1.01342	1.01342
Human	Cattle	GCA>GGA	missense_variant	1090	736	2.52104e-05	1.98547e-05	0.787559	43236114	37069348	652437	648593	25074	50656	0.000579932	0.00136652	2.35635	76663	87069	18377389	26887516	0.189773	0.165662	0.857112	0.857112
Human	Cattle	TCT>TGT	missense_variant	2782	2079	4.20546e-05	3.54471e-05	0.842884	66152103	58650703	683735	670901	78038	190509	0.00117968	0.0032482	2.75347	237439	326974	18377389	26887516	0.193559	0.239601	1.01286	1.01286
Human	Cattle	CCC>CTC	missense_variant	5178	3821	0.000129179	0.000105604	0.817496	40083820	36182505	658468	706048	130637	322479	0.0032591	0.00891257	2.73467	404240	576887	18377389	26887516	0.235211	0.242492	1.00601	1.00601
Human	Cattle	GAG>GTG	missense_variant	721	555	1.41745e-05	1.28623e-05	0.907425	50865857	43149274	697691	723162	18089	38237	0.000355622	0.000886156	2.49185	53216	63811	18377389	26887516	0.242423	0.223435	0.913026	0.913026
Human	Cattle	CCG>CAG	missense_variant	1115	844	0.000131296	0.0001177	0.896443	8492231	7170787	366329	436242	12589	27071	0.00148241	0.00377518	2.54664	43047	56863	18377389	26887516	0.275151	0.232548	0.934776	0.934776
Human	Cattle	CAG>CGG	missense_variant	4308	3178	7.07136e-05	5.76706e-05	0.815552	60921825	55106062	973861	979633	117781	308792	0.00193331	0.00560359	2.89844	362389	545433	18377389	26887516	0.286885	0.155262	1.06417	1.06417
Human	Cattle	GCC>GTC	missense_variant	6346	4478	0.000175238	0.000162711	0.928511	36213580	27521256	721858	765189	115757	231015	0.00319651	0.00839406	2.62601	343327	409177	18377389	26887516	0.316303	0.64215	0.965465	0.965465
Human	Cattle	TAG>TGG	missense_variant	939	648	2.44011e-05	2.13276e-05	0.874044	38481948	30383161	247152	227309	72606	170661	0.00188675	0.00561696	2.97705	213239	281963	18377389	26887516	0.427276	0.522933	1.09093	1.09093
Human	Cattle	AAG>AGG	missense_variant	2386	1759	4.01764e-05	3.25917e-05	0.811217	59388166	53970731	647839	642520	82695	200652	0.00139245	0.00371779	2.66997	247340	338171	18377389	26887516	0.446534	0.291734	0.982066	0.982066
Human	Cattle	ACC>ATC	missense_variant	4540	3211	0.000129674	0.000109805	0.846773	35010768	29242804	470204	485872	122882	312892	0.00350983	0.0106998	3.04852	365427	526850	18377389	26887516	0.458893	0.800272	1.11466	1.11466
Human	Cattle	TCC>TGC	missense_variant	2130	1505	4.58296e-05	3.34766e-05	0.730459	46476553	44956733	703085	717789	39650	98134	0.000853118	0.00218285	2.55868	123734	173333	18377389	26887516	0.59961	0.793971	0.93949	0.93949
Human	Cattle	AAT>ATT	missense_variant	525	364	7.06814e-06	6.19727e-06	0.87679	74276998	58735500	418947	378268	32328	70773	0.000435236	0.00120494	2.76849	85293	107733	18377389	26887516	0.609889	0.680018	1.0183	1.0183
Human	Cattle	ACA>AAA	missense_variant	1328	938	2.2135e-05	1.9206e-05	0.867675	59995580	48839027	558242	537891	54906	115071	0.000915167	0.00235613	2.57453	150358	183445	18377389	26887516	0.678907	0.754706	0.945668	0.945668
Human	Cattle	ACT>AAT	missense_variant	1122	795	2.34248e-05	1.78552e-05	0.762232	47897862	44524950	448799	437686	37814	86288	0.000789472	0.00193797	2.45477	101983	134408	18377389	26887516	0.757377	0.782803	0.898032	0.898032
Human	Cattle	TCA>TGA	missense_variant	1017	724	1.7373e-05	1.38654e-05	0.7981	58539181	52216388	637043	622657	42110	88488	0.000719347	0.00169464	2.3558	128499	150605	18377389	26887516	0.845189	0.826038	0.856882	0.856882
Human	Cattle	GCG>GGG	missense_variant	921	668	0.000124737	0.000112668	0.903243	7383510	5928916	315696	370963	7764	16266	0.00105153	0.0027435	2.60905	27906	33351	18377389	26887516	0.894885	0.929937	0.958987	0.958987
Human	Cattle	GCC>GGC	missense_variant	2009	1448	5.54764e-05	5.26139e-05	0.948401	36213580	27521256	721858	765189	28049	53815	0.000774544	0.0019554	2.52458	88025	98241	18377389	26887516	0.974027	1	0.926075	0.926075
Human	Cattle	CAG>CCG	missense_variant	1074	773	1.76292e-05	1.40275e-05	0.795699	60921825	55106062	973861	979633	34959	89411	0.000573834	0.00162253	2.82752	106720	159776	18377389	26887516	1	1	1.0394	1.0394
Human	Dog	AAT>AGT	missense_variant	5500	532	7.40471e-05	9.62084e-06	0.129929	74276998	55296653	418947	403709	207413	71052	0.00279243	0.00128492	0.460146	612242	140773	18377389	7310031	1.47039e-55	1.47039e-55	-0.776211	0.776211
Human	Dog	ACA>ATA	missense_variant	3964	1196	6.60715e-05	2.77358e-05	0.419784	59995580	43121213	558242	543160	200862	141062	0.00334795	0.00327129	0.977103	582856	287724	18377389	7310031	7.29594e-43	1.13871e-40	-0.0231628	0.0231628
Human	Dog	CAC>CCC	missense_variant	838	366	1.85888e-05	1.15595e-05	0.621854	45080943	31662223	590688	580148	27123	20744	0.000601651	0.000655166	1.08895	81148	43126	18377389	7310031	9.39606e-41	1.58549e-40	0.0852103	0.0852103
Human	Dog	GCT>GTT	missense_variant	3974	1178	9.45301e-05	3.90299e-05	0.412884	42039508	30181954	685862	676991	131454	91726	0.00312692	0.0030391	0.971916	371612	183511	18377389	7310031	3.43363e-39	1.19406e-39	-0.0284855	0.0284855
Human	Dog	TAT>TGT	missense_variant	3648	391	5.9569e-05	8.43672e-06	0.141629	61239857	46345036	287960	282498	224287	67127	0.00366244	0.00144842	0.39548	661987	133162	18377389	7310031	1.32969e-29	1.86353e-28	-0.927656	0.927656
Human	Dog	CCG>CTG	missense_variant	24322	3921	0.00286403	0.000561608	0.19609	8492231	6981740	366329	405425	238570	177017	0.0280927	0.0253543	0.902521	814592	393033	18377389	7310031	1.05247e-28	1.54723e-27	-0.102563	0.102563
Human	Dog	CCT>CTT	missense_variant	3734	1050	6.96049e-05	2.61388e-05	0.375531	53645649	40170159	706059	698778	163858	132838	0.00305445	0.00330688	1.08264	471725	259328	18377389	7310031	1.52505e-27	1.64328e-25	0.0794061	0.0794061
Human	Dog	ACT>ATT	missense_variant	2969	864	6.19861e-05	2.50547e-05	0.404198	47897862	34484598	448799	435272	145617	101185	0.00304016	0.00293421	0.96515	416414	201584	18377389	7310031	8.56737e-27	5.04361e-26	-0.0354713	0.0354713
Human	Dog	GCA>GTA	missense_variant	3300	920	7.63251e-05	2.98172e-05	0.390661	43236114	30854670	652437	637666	113557	84261	0.00262644	0.0027309	1.03977	334332	172847	18377389	7310031	2.81988e-23	1.70775e-23	0.0390022	0.0390022
Human	Dog	TCT>TTT	missense_variant	2566	715	3.87894e-05	1.3598e-05	0.350559	66152103	52581312	683735	674321	130620	102955	0.00197454	0.00195802	0.991631	371079	202390	18377389	7310031	2.55462e-18	3.0594e-19	-0.00840443	0.00840443
Human	Dog	TCT>TGT	missense_variant	2782	335	4.20546e-05	6.37108e-06	0.151496	66152103	52581312	683735	674321	78038	23719	0.00117968	0.000451092	0.382386	237439	48228	18377389	7310031	1.25535e-16	1.13385e-15	-0.961324	0.961324
Human	Dog	CCA>CTA	missense_variant	3037	797	5.46603e-05	2.03209e-05	0.371767	55561346	39220750	824209	812809	134425	108732	0.0024194	0.00277231	1.14587	400658	222706	18377389	7310031	9.19137e-15	1.03764e-15	0.136162	0.136162
Human	Dog	CCC>CGC	missense_variant	2355	287	5.87519e-05	8.48467e-06	0.144415	40083820	33825696	658468	699594	43330	15054	0.00108098	0.000445046	0.411704	142606	32092	18377389	7310031	9.43981e-14	6.50431e-13	-0.887449	0.887449
Human	Dog	CCC>CTC	missense_variant	5178	1258	0.000129179	3.71907e-05	0.2879	40083820	33825696	658468	699594	130637	101668	0.0032591	0.00300564	0.922233	404240	207912	18377389	7310031	1.76452e-13	7.68084e-15	-0.0809579	0.0809579
Human	Dog	CAT>CTT	missense_variant	1067	323	1.94372e-05	7.89406e-06	0.406131	54894633	40916865	568886	558174	49479	35151	0.000901345	0.000859083	0.953113	129986	61840	18377389	7310031	1.17833e-12	1.00876e-13	-0.048022	0.048022
Human	Dog	TCA>TTA	missense_variant	2394	622	4.08957e-05	1.43365e-05	0.350563	58539181	43385702	637043	619912	126938	92818	0.00216843	0.00213937	0.986599	362269	184849	18377389	7310031	3.79435e-11	7.58559e-13	-0.0134918	0.0134918
Human	Dog	CAT>CGT	missense_variant	5921	907	0.000107861	2.21669e-05	0.205513	54894633	40916865	568886	558174	234172	98155	0.00426585	0.00239889	0.562348	690514	196594	18377389	7310031	4.23926e-11	7.18769e-09	-0.575635	0.575635
Human	Dog	TCG>TTG	missense_variant	13073	2178	0.0019357	0.000436678	0.225592	6753633	4987661	224260	233959	165976	110553	0.0245758	0.0221653	0.901915	528227	236537	18377389	7310031	4.45856e-11	1.46179e-08	-0.103235	0.103235
Human	Dog	CCT>CGT	missense_variant	2324	304	4.33213e-05	7.56781e-06	0.17469	53645649	40170159	706059	698778	48349	17311	0.000901266	0.000430942	0.478152	155182	36054	18377389	7310031	1.17041e-10	3.77576e-10	-0.737827	0.737827
Human	Dog	TCC>TGC	missense_variant	2130	280	4.58296e-05	7.76437e-06	0.169418	46476553	36062150	703085	707250	39650	14084	0.000853118	0.000390548	0.457789	123734	29023	18377389	7310031	1.07571e-09	1.88597e-09	-0.781347	0.781347
Human	Dog	CCT>CAT	missense_variant	1099	313	2.04863e-05	7.79185e-06	0.380345	53645649	40170159	706059	698778	33140	18296	0.000617757	0.000455462	0.737284	90052	36463	18377389	7310031	1.27626e-09	9.90751e-10	-0.304783	0.304783
Human	Dog	CAC>CTC	missense_variant	654	203	1.45072e-05	6.41143e-06	0.441947	45080943	31662223	590688	580148	21912	19112	0.000486059	0.000603622	1.24187	61232	35686	18377389	7310031	3.29798e-09	2.03307e-09	0.216617	0.216617
Human	Dog	GAC>GCC	missense_variant	535	172	1.88696e-05	7.84603e-06	0.415802	28352415	21921906	440789	442450	10025	7134	0.000353585	0.000325428	0.920366	30890	14585	18377389	7310031	5.67226e-09	2.97695e-09	-0.0829841	0.0829841
Human	Dog	AAC>ACC	missense_variant	624	190	1.44004e-05	6.13254e-06	0.425857	43331998	30982293	393144	383035	17525	12123	0.000404436	0.000391288	0.967492	52788	24385	18377389	7310031	3.91345e-08	1.69976e-08	-0.0330485	0.0330485
Human	Dog	TAC>TCC	missense_variant	268	97	7.96835e-06	4.07585e-06	0.511505	33633068	23798737	276285	272092	11515	9409	0.000342371	0.000395357	1.15476	35109	19274	18377389	7310031	1.06454e-07	5.28084e-08	0.143893	0.143893
Human	Dog	ACC>AAC	missense_variant	2427	349	6.93215e-05	1.39131e-05	0.200703	35010768	25084362	470204	466277	68555	23748	0.00195811	0.000946725	0.483489	189091	45951	18377389	7310031	2.19765e-07	8.64176e-07	-0.726727	0.726727
Human	Dog	GCA>GAA	missense_variant	1571	402	3.63354e-05	1.30288e-05	0.358571	43236114	30854670	652437	637666	54493	27699	0.00126036	0.000897725	0.712277	143562	53784	18377389	7310031	4.98946e-07	1.55304e-07	-0.339288	0.339288
Human	Dog	GCT>GAT	missense_variant	1559	398	3.70842e-05	1.31867e-05	0.355588	42039508	30181954	685862	676991	31964	19648	0.000760332	0.000650985	0.856185	87349	38520	18377389	7310031	7.03714e-07	1.50447e-07	-0.155269	0.155269
Human	Dog	CAG>CTG	missense_variant	846	234	1.38866e-05	5.28684e-06	0.380714	60921825	44260803	973861	949896	25490	25919	0.000418405	0.000585597	1.39959	72707	48074	18377389	7310031	1.24239e-06	2.97829e-07	0.336182	0.336182
Human	Dog	GCG>GTG	missense_variant	19702	3504	0.00266838	0.000660112	0.247383	7383510	5308194	315696	340218	180463	125275	0.0244414	0.0236003	0.965589	607417	276794	18377389	7310031	2.33433e-06	0.000348378	-0.035017	0.035017
Human	Dog	TCA>TGA	missense_variant	1017	129	1.7373e-05	2.97333e-06	0.171147	58539181	43385702	637043	619912	42110	15196	0.000719347	0.000350254	0.486905	128499	30666	18377389	7310031	6.56533e-06	1.15362e-05	-0.719687	0.719687
Human	Dog	TAC>TGC	missense_variant	1754	251	5.21511e-05	1.05468e-05	0.202235	33633068	23798737	276285	272092	77324	36860	0.00229905	0.00154882	0.67368	222602	70678	18377389	7310031	8.41676e-06	1.42997e-05	-0.395	0.395
Human	Dog	AAG>ATG	missense_variant	554	158	9.32846e-06	3.45088e-06	0.369931	59388166	45785408	647839	637067	19267	13796	0.000324425	0.000301319	0.928778	53561	27171	18377389	7310031	1.72934e-05	1.31713e-05	-0.0738855	0.0738855
Human	Dog	TAT>TCT	missense_variant	318	100	5.1927e-06	2.15773e-06	0.415531	61239857	46345036	287960	282498	22935	15748	0.000374511	0.000339799	0.907314	64575	31485	18377389	7310031	2.3833e-05	1.75219e-05	-0.0972667	0.0972667
Human	Dog	ACG>ATG	missense_variant	19350	3472	0.00258135	0.000612804	0.237397	7496081	5665760	211970	221458	316949	183220	0.042282	0.0323381	0.764821	981359	396451	18377389	7310031	2.76434e-05	0.000101015	-0.268114	0.268114
Human	Dog	AAA>ATA	missense_variant	456	133	4.01509e-06	1.59264e-06	0.396665	113571620	83508977	605108	584446	25240	17431	0.000222239	0.000208732	0.939225	68995	33746	18377389	7310031	3.25438e-05	3.9057e-05	-0.0627003	0.0627003
Human	Dog	ACC>AGC	missense_variant	1625	235	4.64143e-05	9.36839e-06	0.201843	35010768	25084362	470204	466277	28722	12482	0.000820376	0.000497601	0.606552	87568	25044	18377389	7310031	3.31164e-05	2.60315e-05	-0.499965	0.499965
Human	Dog	AAC>AGC	missense_variant	2753	435	6.35327e-05	1.40403e-05	0.220993	43331998	30982293	393144	383035	85444	44734	0.00197185	0.00144386	0.732236	245187	87011	18377389	7310031	9.34484e-05	4.41422e-05	-0.311652	0.311652
Human	Dog	GAC>GGC	missense_variant	1747	408	6.16173e-05	1.86115e-05	0.30205	28352415	21921906	440789	442450	47516	28918	0.00167591	0.00131914	0.787119	134230	57318	18377389	7310031	0.000596118	0.00130784	-0.239376	0.239376
Human	Dog	ACC>ATC	missense_variant	4540	989	0.000129674	3.9427e-05	0.304046	35010768	25084362	470204	466277	122882	74657	0.00350983	0.00297624	0.847971	365427	152137	18377389	7310031	0.000600676	0.00122086	-0.164909	0.164909
Human	Dog	CCC>CAC	missense_variant	1626	254	4.0565e-05	7.50908e-06	0.185112	40083820	33825696	658468	699594	40118	19699	0.00100085	0.000582368	0.581872	121724	39788	18377389	7310031	0.0016958	0.00141572	-0.541505	0.541505
Human	Dog	GAA>GCA	missense_variant	1052	155	1.79136e-05	3.45266e-06	0.19274	58726408	44892945	650369	635478	24408	10442	0.000415622	0.000232598	0.559638	73885	20739	18377389	7310031	0.00174704	0.00128892	-0.580466	0.580466
Human	Dog	AAA>AGA	missense_variant	1798	286	1.58314e-05	3.42478e-06	0.216328	113571620	83508977	605108	584446	87169	41679	0.000767524	0.000499096	0.650267	261752	82533	18377389	7310031	0.00233155	0.00126062	-0.430372	0.430372
Human	Dog	CAT>CCT	missense_variant	1117	266	2.03481e-05	6.50099e-06	0.319489	54894633	40916865	568886	558174	40540	20047	0.000738506	0.000489945	0.663427	114723	40588	18377389	7310031	0.00238164	0.00447564	-0.410336	0.410336
Human	Dog	TAC>TTC	missense_variant	362	99	1.07632e-05	4.15988e-06	0.386491	33633068	23798737	276285	272092	14301	11122	0.000425207	0.000467336	1.09908	40276	21945	18377389	7310031	0.00255844	0.00345086	0.0944729	0.0944729
Human	Dog	GAT>GTT	missense_variant	1205	183	3.01242e-05	5.9612e-06	0.197888	40001085	30698513	452387	450260	44073	14870	0.0011018	0.000484388	0.439636	118662	28324	18377389	7310031	0.00256272	0.0016492	-0.821809	0.821809
Human	Dog	CAC>CGC	missense_variant	2872	629	6.37076e-05	1.98659e-05	0.31183	45080943	31662223	590688	580148	81156	53065	0.00180023	0.00167597	0.930977	243134	107832	18377389	7310031	0.00452159	0.00965629	-0.0715203	0.0715203
Human	Dog	CAA>CTA	missense_variant	199	59	3.52641e-06	1.48505e-06	0.421124	56431393	39729199	546101	532897	18390	16662	0.000325882	0.000419389	1.28693	49660	30337	18377389	7310031	0.00471078	0.00547283	0.252263	0.252263
Human	Dog	TAT>TTT	missense_variant	505	128	8.24626e-06	2.76189e-06	0.334927	61239857	46345036	287960	282498	33964	21495	0.000554606	0.000463804	0.836276	90996	41712	18377389	7310031	0.00696546	0.00815031	-0.178797	0.178797
Human	Dog	AAG>AGG	missense_variant	2386	399	4.01764e-05	8.71457e-06	0.216908	59388166	45785408	647839	637067	82695	40374	0.00139245	0.000881809	0.633279	247340	81181	18377389	7310031	0.00771738	0.00565529	-0.456844	0.456844
Human	Dog	TCA>TAA	missense_variant	471	120	8.04589e-06	2.76589e-06	0.343764	58539181	43385702	637043	619912	41326	26188	0.000705955	0.000603609	0.855025	111751	50040	18377389	7310031	0.00784616	0.00989845	-0.156624	0.156624
Human	Dog	ACA>AGA	missense_variant	1529	247	2.54852e-05	5.72804e-06	0.224759	59995580	43121213	558242	543160	46227	20954	0.000770507	0.000485933	0.630666	136742	42023	18377389	7310031	0.0095174	0.00668716	-0.460979	0.460979
Human	Dog	GCC>GTC	missense_variant	6346	1324	0.000175238	5.2456e-05	0.299341	36213580	25240187	721858	741914	115757	77526	0.00319651	0.00307153	0.960902	343327	158047	18377389	7310031	0.0105959	0.0220499	-0.0398831	0.0398831
Human	Dog	GCC>GAC	missense_variant	2630	447	7.26247e-05	1.77099e-05	0.243854	36213580	25240187	721858	741914	47907	21349	0.0013229	0.000845834	0.639378	138194	42589	18377389	7310031	0.0123829	0.00922394	-0.44726	0.44726
Human	Dog	AAT>ATT	missense_variant	525	130	7.06814e-06	2.35096e-06	0.332613	74276998	55296653	418947	403709	32328	17888	0.000435236	0.000323492	0.743256	85293	33952	18377389	7310031	0.0128851	0.0161897	-0.296715	0.296715
Human	Dog	CAA>CGA	missense_variant	1685	375	2.98593e-05	9.4389e-06	0.316113	56431393	39729199	546101	532897	78774	46143	0.00139593	0.00116144	0.83202	227521	89991	18377389	7310031	0.014139	0.0175021	-0.183899	0.183899
Human	Dog	CAG>CGG	missense_variant	4308	758	7.07136e-05	1.71258e-05	0.242185	60921825	44260803	973861	949896	117781	70087	0.00193331	0.0015835	0.81906	362389	144628	18377389	7310031	0.0171089	0.0122439	-0.199598	0.199598
Human	Dog	TAG>TTG	missense_variant	137	41	3.56011e-06	1.47418e-06	0.414082	38481948	27812127	247152	242581	14627	11787	0.0003801	0.000423808	1.11499	40420	22880	18377389	7310031	0.017524	0.0202258	0.108845	0.108845
Human	Dog	CCA>CGA	missense_variant	1152	184	2.07338e-05	4.69139e-06	0.226268	55561346	39220750	824209	812809	32388	13011	0.000582923	0.000331738	0.569093	101112	26942	18377389	7310031	0.0176759	0.012333	-0.563711	0.563711
Human	Dog	ACA>AAA	missense_variant	1328	299	2.2135e-05	6.93394e-06	0.313257	59995580	43121213	558242	543160	54906	27417	0.000915167	0.000635812	0.69475	150358	54043	18377389	7310031	0.0181589	0.0287743	-0.364204	0.364204
Human	Dog	ACG>AAG	missense_variant	1158	263	0.000154481	4.64192e-05	0.300485	7496081	5665760	211970	221458	17090	13035	0.00227986	0.00230066	1.00913	49980	24891	18377389	7310031	0.0194679	0.0250685	0.00908386	0.00908386
Human	Dog	ACT>AGT	missense_variant	1912	321	3.99183e-05	9.3085e-06	0.233189	47897862	34484598	448799	435272	51723	22214	0.00107986	0.000644172	0.596532	153697	44114	18377389	7310031	0.0206124	0.0154447	-0.516622	0.516622
Human	Dog	TCC>TTC	missense_variant	5080	1060	0.000109302	2.93937e-05	0.268921	46476553	36062150	703085	707250	130621	90291	0.00281047	0.00250376	0.890869	389816	182805	18377389	7310031	0.0225712	0.0360775	-0.115558	0.115558
Human	Dog	AAG>ACG	missense_variant	1063	170	1.78992e-05	3.71297e-06	0.207438	59388166	45785408	647839	637067	31310	14844	0.000527209	0.000324208	0.614951	95250	29624	18377389	7310031	0.0237428	0.0220152	-0.486212	0.486212
Human	Dog	ACT>AAT	missense_variant	1122	254	2.34248e-05	7.36561e-06	0.314436	47897862	34484598	448799	435272	37814	20282	0.000789472	0.000588147	0.744988	101983	38794	18377389	7310031	0.0245405	0.0275704	-0.294388	0.294388
Human	Dog	CCA>CAA	missense_variant	965	219	1.73682e-05	5.58378e-06	0.321495	55561346	39220750	824209	812809	40353	20378	0.000726278	0.000519572	0.71539	108946	40006	18377389	7310031	0.0344735	0.0317302	-0.334928	0.334928
Human	Dog	GCC>GGC	missense_variant	2009	344	5.54764e-05	1.36291e-05	0.245673	36213580	25240187	721858	741914	28049	13729	0.000774544	0.000543934	0.702264	88025	28540	18377389	7310031	0.0398478	0.0441623	-0.353446	0.353446
Human	Dog	GAA>GTA	missense_variant	479	114	8.15647e-06	2.53937e-06	0.311333	58726408	44892945	650369	635478	19500	11107	0.000332048	0.000247411	0.745105	54868	21663	18377389	7310031	0.0513564	0.0515708	-0.29423	0.29423
Human	Dog	CAG>CCG	missense_variant	1074	177	1.76292e-05	3.99902e-06	0.226842	60921825	44260803	973861	949896	34959	19957	0.000573834	0.000450896	0.78576	106720	41456	18377389	7310031	0.0535051	0.0529072	-0.241104	0.241104
Human	Dog	AAC>ATC	missense_variant	576	133	1.32927e-05	4.29277e-06	0.322942	43331998	30982293	393144	383035	22533	9363	0.000520008	0.000302205	0.581154	60900	18260	18377389	7310031	0.0712098	0.0742934	-0.54274	0.54274
Human	Dog	TCT>TAT	missense_variant	1255	274	1.89714e-05	5.21098e-06	0.274675	66152103	52581312	683735	674321	58605	30537	0.000885913	0.000580758	0.655547	157595	58261	18377389	7310031	0.0716965	0.064512	-0.422285	0.422285
Human	Dog	TCC>TAC	missense_variant	1289	219	2.77344e-05	6.07285e-06	0.218964	46476553	36062150	703085	707250	41755	21400	0.00089841	0.00059342	0.660522	121652	42616	18377389	7310031	0.0831094	0.0939206	-0.414724	0.414724
Human	Dog	GAC>GTC	missense_variant	817	135	2.88159e-05	6.15822e-06	0.213709	28352415	21921906	440789	442450	21102	7554	0.000744275	0.000344587	0.462983	58971	15348	18377389	7310031	0.0997484	0.0968213	-0.770065	0.770065
Human	Dog	TAA>TGA	missense_variant	877	146	1.41822e-05	3.07797e-06	0.217031	61838155	47433887	269052	260409	88007	38282	0.00142318	0.00080706	0.567081	255341	73741	18377389	7310031	0.102991	0.0884874	-0.567253	0.567253
Human	Dog	GCG>GAG	missense_variant	1686	357	0.000228347	6.72545e-05	0.294528	7383510	5308194	315696	340218	17804	13125	0.00241132	0.00247259	1.02541	58310	27229	18377389	7310031	0.122385	0.152184	0.0250931	0.0250931
Human	Dog	GAG>GGG	missense_variant	1834	385	3.60556e-05	9.76571e-06	0.270851	50865857	39423645	697691	697116	54070	31981	0.00106299	0.000811214	0.763142	159714	65394	18377389	7310031	0.146046	0.142543	-0.270311	0.270311
Human	Dog	GAG>GTG	missense_variant	721	157	1.41745e-05	3.98238e-06	0.280953	50865857	39423645	697691	697116	18089	11317	0.000355622	0.000287061	0.80721	53216	22439	18377389	7310031	0.189344	0.162452	-0.214172	0.214172
Human	Dog	GAA>GGA	missense_variant	1502	315	2.55762e-05	7.01669e-06	0.274344	58726408	44892945	650369	635478	59995	36880	0.0010216	0.00082151	0.804139	172686	71748	18377389	7310031	0.196173	0.128797	-0.217983	0.217983
Human	Dog	GAT>GCT	missense_variant	626	137	1.56496e-05	4.46276e-06	0.285168	40001085	30698513	452387	450260	15843	8544	0.000396064	0.00027832	0.702713	45196	16846	18377389	7310031	0.203255	0.13405	-0.352806	0.352806
Human	Dog	TAG>TGG	missense_variant	939	164	2.44011e-05	5.89671e-06	0.241658	38481948	27812127	247152	242581	72606	33604	0.00188675	0.00120825	0.640385	213239	66494	18377389	7310031	0.247084	0.374175	-0.445685	0.445685
Human	Dog	GAT>GGT	missense_variant	2318	421	5.79484e-05	1.3714e-05	0.236659	40001085	30698513	452387	450260	77384	39699	0.00193455	0.00129319	0.668471	224831	78061	18377389	7310031	0.249612	0.408473	-0.402762	0.402762
Human	Dog	TCG>TGG	missense_variant	1143	202	0.000169242	4.04999e-05	0.239302	6753633	4987661	224260	233959	9713	6610	0.00143819	0.00132527	0.921486	33721	13780	18377389	7310031	0.255492	0.314823	-0.081768	0.081768
Human	Dog	TAA>TTA	missense_variant	94	24	1.5201e-06	5.05967e-07	0.332852	61838155	47433887	269052	260409	20752	15489	0.000335586	0.000326539	0.973041	57820	30232	18377389	7310031	0.272601	0.258875	-0.0273289	0.0273289
Human	Dog	ACG>AGG	missense_variant	1029	185	0.000137272	3.26523e-05	0.237866	7496081	5665760	211970	221458	11199	7275	0.00149398	0.00128403	0.859468	37143	15261	18377389	7310031	0.385689	0.430615	-0.151441	0.151441
Human	Dog	TCG>TAG	missense_variant	402	86	5.95235e-05	1.72426e-05	0.289676	6753633	4987661	224260	233959	10493	7825	0.00155368	0.00156887	1.00978	31558	15347	18377389	7310031	0.426425	0.402546	0.00972889	0.00972889
Human	Dog	GCT>GGT	missense_variant	2125	393	5.05477e-05	1.3021e-05	0.257599	42039508	30181954	685862	676991	31688	17038	0.000753767	0.00056451	0.748918	99087	34927	18377389	7310031	0.437223	0.475494	-0.289126	0.289126
Human	Dog	AAT>ACT	missense_variant	577	121	7.76822e-06	2.1882e-06	0.281686	74276998	55296653	418947	403709	30725	15383	0.000413654	0.00027819	0.672519	85452	29502	18377389	7310031	0.443029	0.436502	-0.396725	0.396725
Human	Dog	CCG>CAG	missense_variant	1115	228	0.000131296	3.26566e-05	0.248724	8492231	6981740	366329	405425	12589	10749	0.00148241	0.00153959	1.03857	43047	22230	18377389	7310031	0.457923	0.386379	0.0378429	0.0378429
Human	Dog	CCG>CGG	missense_variant	1709	319	0.000201243	4.56906e-05	0.227042	8492231	6981740	366329	405425	13789	10865	0.00162372	0.0015562	0.958418	53708	23584	18377389	7310031	0.588614	0.732701	-0.042471	0.042471
Human	Dog	AAA>ACA	missense_variant	917	169	8.0742e-06	2.02373e-06	0.250642	113571620	83508977	605108	584446	44736	18219	0.000393901	0.000218168	0.553865	130162	35504	18377389	7310031	0.598476	0.638581	-0.590834	0.590834
Human	Dog	GCG>GGG	missense_variant	921	183	0.000124737	3.4475e-05	0.276381	7383510	5308194	315696	340218	7764	5907	0.00105153	0.00111281	1.05827	27906	12392	18377389	7310031	0.76174	0.731662	0.0566379	0.0566379
Human	Dog	TAA>TCA	missense_variant	278	51	4.49561e-06	1.07518e-06	0.239163	61838155	47433887	269052	260409	27612	13250	0.00044652	0.000279336	0.625584	81606	26268	18377389	7310031	0.789543	0.822594	-0.469069	0.469069
Human	Dog	GCA>GGA	missense_variant	1090	206	2.52104e-05	6.67646e-06	0.26483	43236114	30854670	652437	637666	25074	14388	0.000579932	0.000466315	0.804086	76663	29230	18377389	7310031	0.797745	0.800138	-0.218049	0.218049
Human	Dog	CAA>CCA	missense_variant	982	192	1.74017e-05	4.83272e-06	0.277716	56431393	39729199	546101	532897	35685	18270	0.000632361	0.000459863	0.727217	103522	36479	18377389	7310031	0.913559	0.963749	-0.318531	0.318531
Human	Dog	GAG>GCG	missense_variant	866	168	1.70252e-05	4.2614e-06	0.2503	50865857	39423645	697691	697116	21144	9746	0.000415682	0.000247212	0.594715	64945	20112	18377389	7310031	0.99725	1	-0.519673	0.519673
Human	Dog	TAG>TCG	missense_variant	122	23	3.17032e-06	8.26977e-07	0.26085	38481948	27812127	247152	242581	15759	9118	0.000409517	0.000327843	0.80056	45812	18203	18377389	7310031	1	1	-0.222444	0.222444
Human	Horse	CCG>CTG	missense_variant	24322	2756	0.00286403	0.000365584	0.127647	8492231	7538617	366329	303112	238570	241912	0.0280927	0.0320897	1.14228	814592	372596	18377389	7426500	2.52162e-124	2.52162e-124	0.133024	0.133024
Human	Horse	CAC>CGC	missense_variant	2872	1050	6.37076e-05	3.01572e-05	0.473368	45080943	34817611	590688	517407	81156	132827	0.00180023	0.00381494	2.11914	243134	190337	18377389	7426500	3.20743e-94	9.25238e-84	0.751011	0.751011
Human	Horse	GCG>GTG	missense_variant	19702	2668	0.00266838	0.000427108	0.160063	7383510	6246657	315696	251296	180463	193342	0.0244414	0.0309513	1.26635	607417	294434	18377389	7426500	6.94012e-43	2.91171e-52	0.236138	0.236138
Human	Horse	CAT>CGT	missense_variant	5921	1539	0.000107861	3.60032e-05	0.333792	54894633	42746247	568886	505875	234172	211205	0.00426585	0.0049409	1.15825	690514	303517	18377389	7426500	5.89865e-42	1.9891e-31	0.146908	0.146908
Human	Horse	TCG>TTG	missense_variant	13073	1704	0.0019357	0.00028178	0.14557	6753633	6047278	224260	210571	165976	165112	0.0245758	0.0273035	1.11099	528227	246918	18377389	7426500	3.79693e-35	1.60478e-45	0.105253	0.105253
Human	Horse	AAT>ACT	missense_variant	577	249	7.76822e-06	4.32694e-06	0.557005	74276998	57546435	418947	376171	30725	31761	0.000413654	0.00055192	1.33425	85452	45124	18377389	7426500	1.48639e-33	6.88901e-29	0.288372	0.288372
Human	Horse	GAC>GGC	missense_variant	1747	519	6.16173e-05	2.18281e-05	0.354253	28352415	23776642	440789	400606	47516	53413	0.00167591	0.00224645	1.34044	134230	75942	18377389	7426500	1.89935e-25	3.3995e-20	0.292996	0.292996
Human	Horse	GAT>GCT	missense_variant	626	240	1.56496e-05	7.53434e-06	0.481441	40001085	31854136	452387	414824	15843	20947	0.000396064	0.000657591	1.66031	45196	29767	18377389	7426500	3.7301e-25	7.19736e-22	0.507007	0.507007
Human	Horse	CAC>CTC	missense_variant	654	245	1.45072e-05	7.03667e-06	0.485045	45080943	34817611	590688	517407	21912	31737	0.000486059	0.000911521	1.87533	61232	44732	18377389	7426500	2.64518e-24	2.77244e-21	0.628785	0.628785
Human	Horse	ACC>AGC	missense_variant	1625	476	4.64143e-05	1.8077e-05	0.389472	35010768	26331735	470204	411030	28722	31862	0.000820376	0.00121002	1.47496	87568	46466	18377389	7426500	2.61321e-22	1.10385e-18	0.388632	0.388632
Human	Horse	AAC>ACC	missense_variant	624	218	1.44004e-05	6.20124e-06	0.430629	43331998	35154242	393144	357298	17525	21671	0.000404436	0.000616455	1.52423	52788	31026	18377389	7426500	2.45491e-18	2.31906e-16	0.421493	0.421493
Human	Horse	CCT>CAT	missense_variant	1099	331	2.04863e-05	8.01771e-06	0.39137	53645649	41283597	706059	611339	33140	31492	0.000617757	0.000762821	1.23482	90052	44288	18377389	7426500	1.69297e-17	2.37875e-15	0.210928	0.210928
Human	Horse	TAT>TCT	missense_variant	318	128	5.1927e-06	2.73782e-06	0.527244	61239857	46752514	287960	260982	22935	24584	0.000374511	0.000525833	1.40405	64575	35258	18377389	7426500	1.4624e-15	1.99483e-14	0.339362	0.339362
Human	Horse	ACT>AGT	missense_variant	1912	503	3.99183e-05	1.33886e-05	0.335401	47897862	37569175	448799	399945	51723	44553	0.00107986	0.00118589	1.09819	153697	65026	18377389	7426500	2.69417e-15	2.65217e-13	0.0936639	0.0936639
Human	Horse	GAC>GCC	missense_variant	535	184	1.88696e-05	7.73869e-06	0.410113	28352415	23776642	440789	400606	10025	14958	0.000353585	0.000629105	1.77922	30890	21282	18377389	7426500	4.62256e-15	4.73007e-14	0.576173	0.576173
Human	Horse	ACA>AGA	missense_variant	1529	414	2.54852e-05	8.75992e-06	0.343726	59995580	47260699	558242	495733	46227	47218	0.000770507	0.000999097	1.29667	136742	69332	18377389	7426500	1.72159e-14	3.23729e-13	0.259803	0.259803
Human	Horse	ACG>ATG	missense_variant	19350	2989	0.00258135	0.000368933	0.142923	7496081	8101740	211970	204033	316949	314462	0.042282	0.0388141	0.917983	981359	466968	18377389	7426500	1.53216e-13	2.72762e-17	-0.0855761	0.0855761
Human	Horse	TAC>TGC	missense_variant	1754	456	5.21511e-05	1.78692e-05	0.342643	33633068	25518753	276285	245593	77324	87311	0.00229905	0.00342144	1.4882	222602	122262	18377389	7426500	2.89403e-13	4.00452e-11	0.397568	0.397568
Human	Horse	GAT>GGT	missense_variant	2318	573	5.79484e-05	1.79882e-05	0.310418	40001085	31854136	452387	414824	77384	61637	0.00193455	0.00193498	1.00022	224831	87977	18377389	7426500	9.45079e-13	9.37929e-11	0.000221645	0.000221645
Human	Horse	AAG>ATG	missense_variant	554	180	9.32846e-06	3.63186e-06	0.389332	59388166	49561337	647839	583800	19267	23153	0.000324425	0.000467159	1.43996	53561	31972	18377389	7426500	1.1626e-12	9.93314e-12	0.364615	0.364615
Human	Horse	GAA>GGA	missense_variant	1502	396	2.55762e-05	8.00171e-06	0.312857	58726408	49489404	650369	590433	59995	54436	0.0010216	0.00109995	1.07669	172686	77576	18377389	7426500	1.95414e-12	2.83499e-11	0.0738954	0.0738954
Human	Horse	CAT>CCT	missense_variant	1117	309	2.03481e-05	7.2287e-06	0.355253	54894633	42746247	568886	505875	40540	35231	0.000738506	0.000824189	1.11602	114723	50218	18377389	7426500	3.99398e-12	2.38593e-11	0.109771	0.109771
Human	Horse	GCC>GTC	missense_variant	6346	883	0.000175238	3.30785e-05	0.188763	36213580	26694050	721858	601093	115757	72732	0.00319651	0.00272465	0.852384	343327	107075	18377389	7426500	6.15749e-12	2.73591e-13	-0.159718	0.159718
Human	Horse	CAA>CGA	missense_variant	1685	429	2.98593e-05	9.75192e-06	0.326596	56431393	43991322	546101	491214	78774	77710	0.00139593	0.00176648	1.26546	227521	110251	18377389	7426500	2.11947e-11	3.62851e-10	0.235434	0.235434
Human	Horse	CCG>CGG	missense_variant	1709	184	0.000201243	2.44077e-05	0.121285	8492231	7538617	366329	303112	13789	18601	0.00162372	0.00246743	1.51962	53708	28093	18377389	7426500	7.81357e-11	1.28144e-11	0.418457	0.418457
Human	Horse	AAT>AGT	missense_variant	5500	762	7.40471e-05	1.32415e-05	0.178825	74276998	57546435	418947	376171	207413	122219	0.00279243	0.00212383	0.760569	612242	175038	18377389	7426500	8.65684e-11	5.92928e-13	-0.273688	0.273688
Human	Horse	CCC>CTC	missense_variant	5178	712	0.000129179	2.16703e-05	0.167754	40083820	32855954	658468	552345	130637	88316	0.0032591	0.00268798	0.824761	404240	131647	18377389	7426500	1.03457e-10	9.50501e-14	-0.192661	0.192661
Human	Horse	AAA>ACA	missense_variant	917	255	8.0742e-06	2.9649e-06	0.367206	113571620	86006341	605108	546816	44736	39393	0.000393901	0.000458024	1.16279	130162	56317	18377389	7426500	1.9644e-10	1.22692e-08	0.150822	0.150822
Human	Horse	AAC>AGC	missense_variant	2753	640	6.35327e-05	1.82055e-05	0.286553	43331998	35154242	393144	357298	85444	92793	0.00197185	0.0026396	1.33864	245187	129391	18377389	7426500	6.58486e-10	1.79055e-07	0.291656	0.291656
Human	Horse	ACC>AAC	missense_variant	2427	301	6.93215e-05	1.14311e-05	0.164899	35010768	26331735	470204	411030	68555	27936	0.00195811	0.00106093	0.54181	189091	38972	18377389	7426500	3.53425e-09	5.63915e-11	-0.612839	0.612839
Human	Horse	CAG>CTG	missense_variant	846	231	1.38866e-05	4.89248e-06	0.352315	60921825	47215340	973861	846044	25490	26590	0.000418405	0.000563164	1.34598	72707	37964	18377389	7426500	6.17082e-09	1.79383e-07	0.297122	0.297122
Human	Horse	GCA>GAA	missense_variant	1571	387	3.63354e-05	1.16843e-05	0.321568	43236114	33121352	652437	565231	54493	41690	0.00126036	0.0012587	0.998688	143562	57938	18377389	7426500	7.20859e-09	3.54522e-07	-0.00131299	0.00131299
Human	Horse	CCA>CAA	missense_variant	965	255	1.73682e-05	6.01394e-06	0.346262	55561346	42401475	824209	720616	40353	31612	0.000726278	0.00074554	1.02652	108946	44367	18377389	7426500	1.53267e-08	2.38036e-07	0.0261756	0.0261756
Human	Horse	GCC>GAC	missense_variant	2630	340	7.26247e-05	1.27369e-05	0.17538	36213580	26694050	721858	601093	47907	27611	0.0013229	0.00103435	0.78188	138194	39286	18377389	7426500	3.16772e-08	9.36619e-10	-0.246054	0.246054
Human	Horse	TAA>TCA	missense_variant	278	94	4.49561e-06	1.92697e-06	0.428633	61838155	48781349	269052	239764	27612	24526	0.00044652	0.000502774	1.12598	81606	35048	18377389	7426500	5.80889e-08	3.56722e-07	0.118656	0.118656
Human	Horse	CCC>CGC	missense_variant	2355	302	5.87519e-05	9.19164e-06	0.156448	40083820	32855954	658468	552345	43330	29857	0.00108098	0.000908724	0.840645	142606	44833	18377389	7426500	9.06378e-08	2.10458e-09	-0.173586	0.173586
Human	Horse	TAC>TCC	missense_variant	268	90	7.96835e-06	3.52682e-06	0.442603	33633068	25518753	276285	245593	11515	15280	0.000342371	0.000598775	1.74891	35109	21733	18377389	7426500	1.51869e-07	1.0603e-06	0.55899	0.55899
Human	Horse	TAC>TTC	missense_variant	362	113	1.07632e-05	4.42812e-06	0.411412	33633068	25518753	276285	245593	14301	15426	0.000425207	0.000604497	1.42165	40276	21473	18377389	7426500	1.54732e-07	1.20332e-06	0.351821	0.351821
Human	Horse	GCT>GAT	missense_variant	1559	372	3.70842e-05	1.13439e-05	0.305896	42039508	32793010	685862	597239	31964	30508	0.000760332	0.00093032	1.22357	87349	42665	18377389	7426500	2.92042e-07	7.77363e-06	0.201773	0.201773
Human	Horse	TCC>TTC	missense_variant	5080	740	0.000109302	1.93738e-05	0.177249	46476553	38195950	703085	621405	130621	90399	0.00281047	0.00236672	0.842107	389816	131358	18377389	7426500	3.93131e-07	1.48819e-09	-0.171848	0.171848
Human	Horse	TCA>TGA	missense_variant	1017	257	1.7373e-05	5.58924e-06	0.32172	58539181	45981178	637043	572477	42110	33885	0.000719347	0.000736932	1.02445	128499	49109	18377389	7426500	4.29905e-07	1.04536e-05	0.0241513	0.0241513
Human	Horse	CCA>CTA	missense_variant	3037	419	5.46603e-05	9.88173e-06	0.180784	55561346	42401475	824209	720616	134425	96207	0.0024194	0.00226895	0.937818	400658	140207	18377389	7426500	1.18022e-06	1.01027e-08	-0.0641997	0.0641997
Human	Horse	ACG>AGG	missense_variant	1029	256	0.000137272	3.15982e-05	0.230187	7496081	8101740	211970	204033	11199	20425	0.00149398	0.00252106	1.68748	37143	30288	18377389	7426500	1.39379e-06	3.99109e-05	0.523237	0.523237
Human	Horse	GAG>GCG	missense_variant	866	220	1.70252e-05	5.55914e-06	0.326525	50865857	39574447	697691	622549	21144	21122	0.000415682	0.000533728	1.28398	64945	30584	18377389	7426500	2.15788e-06	3.66879e-05	0.249967	0.249967
Human	Horse	CAA>CCA	missense_variant	982	243	1.74017e-05	5.52382e-06	0.31743	56431393	43991322	546101	491214	35685	32224	0.000632361	0.000732508	1.15837	103522	45837	18377389	7426500	3.73277e-06	5.36978e-05	0.147014	0.147014
Human	Horse	GAA>GCA	missense_variant	1052	255	1.79136e-05	5.15262e-06	0.287638	58726408	49489404	650369	590433	24408	25425	0.000415622	0.000513746	1.23609	73885	36368	18377389	7426500	8.55551e-06	9.28601e-05	0.211953	0.211953
Human	Horse	ACT>ATT	missense_variant	2969	637	6.19861e-05	1.69554e-05	0.273536	47897862	37569175	448799	399945	145617	106955	0.00304016	0.00284688	0.936426	416414	151768	18377389	7426500	1.37411e-05	0.00032288	-0.0656847	0.0656847
Human	Horse	CAG>CGG	missense_variant	4308	892	7.07136e-05	1.88922e-05	0.267165	60921825	47215340	973861	846044	117781	120828	0.00193331	0.00255908	1.32368	362389	176659	18377389	7426500	2.60751e-05	0.000459505	0.280414	0.280414
Human	Horse	TAA>TGA	missense_variant	877	212	1.41822e-05	4.34592e-06	0.306435	61838155	48781349	269052	239764	88007	65679	0.00142318	0.0013464	0.946046	255341	93708	18377389	7426500	5.96149e-05	0.000166305	-0.0554646	0.0554646
Human	Horse	AAA>ATA	missense_variant	456	122	4.01509e-06	1.4185e-06	0.353292	113571620	86006341	605108	546816	25240	20792	0.000222239	0.00024175	1.08779	68995	28741	18377389	7426500	6.4013e-05	0.00011975	0.0841509	0.0841509
Human	Horse	GAT>GTT	missense_variant	1205	154	3.01242e-05	4.83454e-06	0.160487	40001085	31854136	452387	414824	44073	16388	0.0011018	0.00051447	0.466938	118662	22650	18377389	7426500	0.000128055	6.16848e-05	-0.761559	0.761559
Human	Horse	AAG>AGG	missense_variant	2386	509	4.01764e-05	1.02701e-05	0.255626	59388166	49561337	647839	583800	82695	65212	0.00139245	0.00131578	0.944942	247340	93773	18377389	7426500	0.000169799	0.000595212	-0.0566317	0.0566317
Human	Horse	ACT>AAT	missense_variant	1122	257	2.34248e-05	6.84071e-06	0.292028	47897862	37569175	448799	399945	37814	28287	0.000789472	0.000752931	0.953715	101983	39207	18377389	7426500	0.000246863	0.000433007	-0.0473901	0.0473901
Human	Horse	AAC>ATC	missense_variant	576	144	1.32927e-05	4.09623e-06	0.308156	43331998	35154242	393144	357298	22533	16995	0.000520008	0.000483441	0.929679	60900	23526	18377389	7426500	0.00026826	0.000342296	-0.0729157	0.0729157
Human	Horse	GCC>GGC	missense_variant	2009	431	5.54764e-05	1.61459e-05	0.291041	36213580	26694050	721858	601093	28049	25388	0.000774544	0.000951073	1.22791	88025	37806	18377389	7426500	0.000373297	0.000410087	0.205317	0.205317
Human	Horse	TCC>TAC	missense_variant	1289	172	2.77344e-05	4.5031e-06	0.162365	46476553	38195950	703085	621405	41755	23818	0.00089841	0.000623574	0.694086	121652	33715	18377389	7426500	0.000460779	0.000483069	-0.365159	0.365159
Human	Horse	GAG>GTG	missense_variant	721	170	1.41745e-05	4.2957e-06	0.303058	50865857	39574447	697691	622549	18089	19502	0.000355622	0.000492793	1.38572	53216	27486	18377389	7426500	0.000976144	0.00101022	0.326221	0.326221
Human	Horse	AAA>AGA	missense_variant	1798	382	1.58314e-05	4.44153e-06	0.280552	113571620	86006341	605108	546816	87169	63586	0.000767524	0.000739318	0.963249	261752	91737	18377389	7426500	0.00150433	0.00119248	-0.0374428	0.0374428
Human	Horse	AAG>ACG	missense_variant	1063	235	1.78992e-05	4.7416e-06	0.264906	59388166	49561337	647839	583800	31310	29157	0.000527209	0.000588301	1.11588	95250	41994	18377389	7426500	0.00255644	0.00166062	0.109641	0.109641
Human	Horse	TAT>TGT	missense_variant	3648	566	5.9569e-05	1.21063e-05	0.203231	61239857	46752514	287960	260982	224287	133209	0.00366244	0.00284924	0.777963	661987	191670	18377389	7426500	0.00281586	0.00546669	-0.251077	0.251077
Human	Horse	CCT>CGT	missense_variant	2324	348	4.33213e-05	8.4295e-06	0.194581	53645649	41283597	706059	611339	48349	31689	0.000901266	0.000767593	0.851683	155182	46745	18377389	7426500	0.00314218	0.00353596	-0.160541	0.160541
Human	Horse	CAC>CCC	missense_variant	838	188	1.85888e-05	5.39957e-06	0.290474	45080943	34817611	590688	517407	27123	25268	0.000601651	0.000725725	1.20622	81148	36620	18377389	7426500	0.00413463	0.00420845	0.187493	0.187493
Human	Horse	GAA>GTA	missense_variant	479	115	8.15647e-06	2.32373e-06	0.284894	58726408	49489404	650369	590433	19500	13708	0.000332048	0.000276989	0.834182	54868	18972	18377389	7426500	0.00419681	0.00378143	-0.181304	0.181304
Human	Horse	GCA>GGA	missense_variant	1090	237	2.52104e-05	7.15551e-06	0.283831	43236114	33121352	652437	565231	25074	24670	0.000579932	0.000744837	1.28435	76663	35930	18377389	7426500	0.00509207	0.00368987	0.250254	0.250254
Human	Horse	CAT>CTT	missense_variant	1067	229	1.94372e-05	5.3572e-06	0.275615	54894633	42746247	568886	505875	49479	28221	0.000901345	0.000660198	0.732459	129986	39201	18377389	7426500	0.0100099	0.00607444	-0.311348	0.311348
Human	Horse	TAG>TTG	missense_variant	137	39	3.56011e-06	1.31208e-06	0.368551	38481948	29723741	247152	217902	14627	14044	0.0003801	0.000472484	1.24305	40420	19497	18377389	7426500	0.0116994	0.00905572	0.217569	0.217569
Human	Horse	TAG>TGG	missense_variant	939	203	2.44011e-05	6.82956e-06	0.279888	38481948	29723741	247152	217902	72606	61783	0.00188675	0.00207857	1.10167	213239	88449	18377389	7426500	0.0119906	0.00588501	0.0968238	0.0968238
Human	Horse	CCC>CAC	missense_variant	1626	244	4.0565e-05	7.42636e-06	0.183073	40083820	32855954	658468	552345	40118	29273	0.00100085	0.00089095	0.890191	121724	42606	18377389	7426500	0.0151771	0.0323502	-0.11632	0.11632
Human	Horse	TCG>TAG	missense_variant	402	51	5.95235e-05	8.43355e-06	0.141684	6753633	6047278	224260	210571	10493	14444	0.00155368	0.00238851	1.53732	31558	19818	18377389	7426500	0.0272644	0.035807	0.430043	0.430043
Human	Horse	TCC>TGC	missense_variant	2130	423	4.58296e-05	1.10745e-05	0.241645	46476553	38195950	703085	621405	39650	34642	0.000853118	0.000906955	1.06311	123734	50282	18377389	7426500	0.0367888	0.0160383	0.0611943	0.0611943
Human	Horse	TAT>TTT	missense_variant	505	112	8.24626e-06	2.39559e-06	0.290506	61239857	46752514	287960	260982	33964	21076	0.000554606	0.000450799	0.812828	90996	29131	18377389	7426500	0.0374582	0.0218155	-0.207236	0.207236
Human	Horse	GCG>GAG	missense_variant	1686	264	0.000228347	4.22626e-05	0.185081	7383510	6246657	315696	251296	17804	23199	0.00241132	0.00371383	1.54016	58310	33003	18377389	7426500	0.0609333	0.125717	0.431889	0.431889
Human	Horse	CCT>CTT	missense_variant	3734	611	6.96049e-05	1.48001e-05	0.21263	53645649	41283597	706059	611339	163858	99433	0.00305445	0.00240854	0.788533	471725	144504	18377389	7426500	0.0623924	0.147752	-0.237581	0.237581
Human	Horse	GCT>GGT	missense_variant	2125	416	5.05477e-05	1.26856e-05	0.250964	42039508	32793010	685862	597239	31688	27038	0.000753767	0.000824505	1.09385	99087	39349	18377389	7426500	0.0712516	0.0333198	0.0896997	0.0896997
Human	Horse	ACC>ATC	missense_variant	4540	751	0.000129674	2.85207e-05	0.219941	35010768	26331735	470204	411030	122882	79343	0.00350983	0.00301321	0.858504	365427	114810	18377389	7426500	0.0728589	0.189037	-0.152564	0.152564
Human	Horse	ACA>ATA	missense_variant	3964	654	6.60715e-05	1.38381e-05	0.209442	59995580	47260699	558242	495733	200862	135533	0.00334795	0.00286777	0.856577	582856	194995	18377389	7426500	0.0832359	0.144324	-0.154811	0.154811
Human	Horse	TCA>TTA	missense_variant	2394	389	4.08957e-05	8.45998e-06	0.206867	58539181	45981178	637043	572477	126938	84867	0.00216843	0.00184569	0.851165	362269	121272	18377389	7426500	0.109015	0.124556	-0.161149	0.161149
Human	Horse	GAG>GGG	missense_variant	1834	355	3.60556e-05	8.97043e-06	0.248794	50865857	39574447	697691	622549	54070	47297	0.00106299	0.00119514	1.12432	159714	68179	18377389	7426500	0.142429	0.131484	0.117176	0.117176
Human	Horse	TCT>TGT	missense_variant	2782	459	4.20546e-05	8.43983e-06	0.200687	66152103	54384980	683735	618259	78038	52475	0.00117968	0.00096488	0.81792	237439	75922	18377389	7426500	0.149978	0.165898	-0.20099	0.20099
Human	Horse	TAG>TCG	missense_variant	122	28	3.17032e-06	9.42008e-07	0.297134	38481948	29723741	247152	217902	15759	14854	0.000409517	0.000499735	1.2203	45812	21094	18377389	7426500	0.264948	0.267811	0.199101	0.199101
Human	Horse	GCA>GTA	missense_variant	3300	557	7.63251e-05	1.68169e-05	0.220333	43236114	33121352	652437	565231	113557	85037	0.00262644	0.00256744	0.977536	334332	122634	18377389	7426500	0.276182	0.23609	-0.0227205	0.0227205
Human	Horse	TCT>TAT	missense_variant	1255	206	1.89714e-05	3.78781e-06	0.199659	66152103	54384980	683735	618259	58605	34324	0.000885913	0.00063113	0.712407	157595	47349	18377389	7426500	0.312453	0.239645	-0.339107	0.339107
Human	Horse	TCA>TAA	missense_variant	471	94	8.04589e-06	2.04431e-06	0.254082	58539181	45981178	637043	572477	41326	29109	0.000705955	0.000633063	0.896748	111751	40090	18377389	7426500	0.327857	0.395702	-0.10898	0.10898
Human	Horse	GCT>GTT	missense_variant	3974	729	9.45301e-05	2.22303e-05	0.235167	42039508	32793010	685862	597239	131454	88208	0.00312692	0.00268984	0.860222	371612	126703	18377389	7426500	0.424816	0.584131	-0.150565	0.150565
Human	Horse	TCT>TTT	missense_variant	2566	473	3.87894e-05	8.69725e-06	0.224217	66152103	54384980	683735	618259	130620	92734	0.00197454	0.00170514	0.863563	371079	132253	18377389	7426500	0.465953	0.496761	-0.146688	0.146688
Human	Horse	GAC>GTC	missense_variant	817	155	2.88159e-05	6.519e-06	0.226229	28352415	23776642	440789	400606	21102	12553	0.000744275	0.000527955	0.709355	58971	17868	18377389	7426500	0.475347	0.437958	-0.3434	0.3434
Human	Horse	ACG>AAG	missense_variant	1158	194	0.000154481	2.39455e-05	0.155006	7496081	8101740	211970	204033	17090	20844	0.00227986	0.00257278	1.12848	49980	29079	18377389	7426500	0.476489	0.525779	0.120874	0.120874
Human	Horse	AAT>ATT	missense_variant	525	101	7.06814e-06	1.7551e-06	0.248312	74276998	57546435	418947	376171	32328	20489	0.000435236	0.000356043	0.818046	85293	27949	18377389	7426500	0.494001	0.467122	-0.200836	0.200836
Human	Horse	CAG>CCG	missense_variant	1074	181	1.76292e-05	3.8335e-06	0.217452	60921825	47215340	973861	846044	34959	28480	0.000573834	0.000603194	1.05116	106720	41926	18377389	7426500	0.541627	0.583739	0.0498988	0.0498988
Human	Horse	CCA>CGA	missense_variant	1152	195	2.07338e-05	4.5989e-06	0.221806	55561346	42401475	824209	720616	32388	24661	0.000582923	0.000581607	0.997742	101112	36154	18377389	7426500	0.56232	0.526576	-0.00226034	0.00226034
Human	Horse	TCG>TGG	missense_variant	1143	194	0.000169242	3.20805e-05	0.189554	6753633	6047278	224260	210571	9713	15852	0.00143819	0.00262134	1.82267	33721	23092	18377389	7426500	0.587369	0.440671	0.600303	0.600303
Human	Horse	ACA>AAA	missense_variant	1328	242	2.2135e-05	5.12053e-06	0.231332	59995580	47260699	558242	495733	54906	36428	0.000915167	0.000770788	0.842238	150358	50803	18377389	7426500	0.734905	1	-0.171693	0.171693
Human	Horse	CCG>CAG	missense_variant	1115	203	0.000131296	2.6928e-05	0.205093	8492231	7538617	366329	303112	12589	22376	0.00148241	0.00296818	2.00226	43047	32337	18377389	7426500	0.770425	1	0.694279	0.694279
Human	Horse	GCG>GGG	missense_variant	921	167	0.000124737	2.67343e-05	0.214325	7383510	6246657	315696	251296	7764	13438	0.00105153	0.00215123	2.04581	27906	19947	18377389	7426500	0.834607	0.905006	0.715792	0.715792
Human	Horse	CAA>CTA	missense_variant	199	37	3.52641e-06	8.41075e-07	0.238508	56431393	43991322	546101	491214	18390	15366	0.000325882	0.000349296	1.07185	49660	21184	18377389	7426500	0.867359	1	0.0693835	0.0693835
Human	Horse	TAA>TTA	missense_variant	94	18	1.5201e-06	3.68993e-07	0.242743	61838155	48781349	269052	239764	20752	16685	0.000335586	0.000342036	1.01922	57820	23453	18377389	7426500	0.871279	1	0.01904	0.01904
Human	Pig	CCG>CTG	missense_variant	24322	2150	0.00286403	0.000316426	0.110483	8492231	6794639	366329	378611	238570	149903	0.0280927	0.022062	0.785326	814592	312091	18377389	11929897	0	0	-0.241657	0.241657
Human	Pig	GCG>GTG	missense_variant	19702	1973	0.00266838	0.000371912	0.139377	7383510	5305021	315696	317260	180463	103997	0.0244414	0.0196035	0.802063	607417	213946	18377389	11929897	1.26087e-222	3.21184e-268	-0.220568	0.220568
Human	Pig	TCG>TTG	missense_variant	13073	1330	0.0019357	0.000261101	0.134887	6753633	5093818	224260	219818	165976	108018	0.0245758	0.0212057	0.862869	528227	215684	18377389	11929897	7.97829e-140	1.56704e-195	-0.147492	0.147492
Human	Pig	ACG>ATG	missense_variant	19350	2493	0.00258135	0.000421036	0.163107	7496081	5921106	211970	214861	316949	184368	0.042282	0.0311374	0.736423	981359	367988	18377389	11929897	4.52604e-112	4.01459e-209	-0.30595	0.30595
Human	Pig	ACA>ATA	missense_variant	3964	1513	6.60715e-05	3.44697e-05	0.521702	59995580	43893645	558242	476809	200862	279118	0.00334795	0.00635896	1.89936	582856	524162	18377389	11929897	1.81678e-101	3.62537e-45	0.641518	0.641518
Human	Pig	ACT>ATT	missense_variant	2969	1205	6.19861e-05	3.45705e-05	0.557713	47897862	34856348	448799	380510	145617	201467	0.00304016	0.00577992	1.90119	416414	375671	18377389	11929897	6.23066e-96	5.72116e-49	0.642481	0.642481
Human	Pig	GCT>GTT	missense_variant	3974	1354	9.45301e-05	4.23036e-05	0.447514	42039508	32006769	685862	619700	131454	143825	0.00312692	0.00449358	1.43706	371612	272155	18377389	11929897	7.07338e-63	1.31685e-26	0.362603	0.362603
Human	Pig	TCT>TTT	missense_variant	2566	952	3.87894e-05	1.96276e-05	0.506005	66152103	48503030	683735	593680	130620	175886	0.00197454	0.00362629	1.83652	371079	327463	18377389	11929897	7.8196e-59	4.20244e-30	0.607874	0.607874
Human	Pig	TCA>TTA	missense_variant	2394	862	4.08957e-05	2.02196e-05	0.494418	58539181	42631951	637043	550925	126938	185631	0.00216843	0.00435427	2.00803	362269	348181	18377389	11929897	1.31802e-48	4.09049e-25	0.697154	0.697154
Human	Pig	CAC>CGC	missense_variant	2872	985	6.37076e-05	3.02039e-05	0.474101	45080943	32611718	590688	528448	81156	118174	0.00180023	0.00362367	2.01289	243134	229233	18377389	11929897	4.79977e-47	1.01664e-23	0.699573	0.699573
Human	Pig	CCG>CGG	missense_variant	1709	86	0.000201243	1.2657e-05	0.0628944	8492231	6794639	366329	378611	13789	6204	0.00162372	0.000913073	0.562334	53708	13203	18377389	11929897	1.06279e-42	6.44785e-54	-0.575659	0.575659
Human	Pig	CCA>CTA	missense_variant	3037	957	5.46603e-05	2.31288e-05	0.423137	55561346	41377021	824209	738085	134425	197484	0.0024194	0.00477279	1.97272	400658	376715	18377389	11929897	4.29959e-33	2.01157e-14	0.679413	0.679413
Human	Pig	GAC>GGC	missense_variant	1747	616	6.16173e-05	2.87847e-05	0.467152	28352415	21400294	440789	409039	47516	65795	0.00167591	0.00307449	1.83452	134230	123035	18377389	11929897	8.70031e-33	6.44462e-18	0.606785	0.606785
Human	Pig	GAA>GGA	missense_variant	1502	541	2.55762e-05	1.19999e-05	0.469182	58726408	45083717	650369	565307	59995	86917	0.0010216	0.0019279	1.88714	172686	160828	18377389	11929897	5.36601e-31	6.80908e-18	0.635061	0.635061
Human	Pig	GCA>GTA	missense_variant	3300	1009	7.63251e-05	3.17275e-05	0.415689	43236114	31802105	652437	577544	113557	148563	0.00262644	0.00467148	1.77864	334332	282357	18377389	11929897	1.40397e-30	2.80145e-14	0.575848	0.575848
Human	Pig	AAA>AGA	missense_variant	1798	613	1.58314e-05	7.43877e-06	0.469874	113571620	82406044	605108	508911	87169	105112	0.000767524	0.00127554	1.66189	261752	199100	18377389	11929897	4.03371e-29	6.28178e-17	0.507953	0.507953
Human	Pig	AAT>ACT	missense_variant	577	249	7.76822e-06	4.65854e-06	0.599693	74276998	53450171	418947	336715	30725	36959	0.000413654	0.000691466	1.6716	85452	67117	18377389	11929897	3.95003e-24	3.96336e-17	0.513784	0.513784
Human	Pig	CAA>CGA	missense_variant	1685	558	2.98593e-05	1.39024e-05	0.465598	56431393	40136949	546101	461004	78774	105604	0.00139593	0.00263109	1.88484	227521	199342	18377389	11929897	5.3385e-24	2.62387e-14	0.633842	0.633842
Human	Pig	CCT>CTT	missense_variant	3734	1060	6.96049e-05	2.65044e-05	0.380784	53645649	39993324	706059	644761	163858	186393	0.00305445	0.0046606	1.52584	471725	352859	18377389	11929897	2.88271e-22	1.25232e-10	0.422545	0.422545
Human	Pig	GCA>GAA	missense_variant	1571	519	3.63354e-05	1.63197e-05	0.44914	43236114	31802105	652437	577544	54493	57699	0.00126036	0.00181431	1.43952	143562	102463	18377389	11929897	3.22651e-22	3.62293e-14	0.364311	0.364311
Human	Pig	GAT>GGT	missense_variant	2318	711	5.79484e-05	2.33882e-05	0.403604	40001085	30399901	452387	396552	77384	102422	0.00193455	0.00336916	1.74157	224831	190080	18377389	11929897	3.25767e-22	1.89583e-13	0.554789	0.554789
Human	Pig	CCC>CGC	missense_variant	2355	261	5.87519e-05	8.1898e-06	0.139396	40083820	31868926	658468	639746	43330	25385	0.00108098	0.000796544	0.736869	142606	50039	18377389	11929897	3.10537e-21	3.47826e-28	-0.305345	0.305345
Human	Pig	AAA>ACA	missense_variant	917	333	8.0742e-06	4.04097e-06	0.500479	113571620	82406044	605108	508911	44736	46795	0.000393901	0.000567859	1.44163	130162	87156	18377389	11929897	4.34755e-20	4.95815e-14	0.365773	0.365773
Human	Pig	CAG>CGG	missense_variant	4308	1149	7.07136e-05	2.48123e-05	0.350885	60921825	46307636	973861	877714	117781	161238	0.00193331	0.00348189	1.80099	362389	318116	18377389	11929897	1.36696e-16	9.58147e-08	0.588339	0.588339
Human	Pig	TCG>TGG	missense_variant	1143	102	0.000169242	2.00243e-05	0.118317	6753633	5093818	224260	219818	9713	7108	0.00143819	0.00139542	0.97026	33721	13962	18377389	11929897	2.99088e-16	5.43235e-20	-0.0301913	0.0301913
Human	Pig	ACG>AAG	missense_variant	1158	108	0.000154481	1.82398e-05	0.118072	7496081	5921106	211970	214861	17090	10344	0.00227986	0.00174697	0.766263	49980	19807	18377389	11929897	2.34542e-15	2.47077e-19	-0.26623	0.26623
Human	Pig	GAT>GCT	missense_variant	626	229	1.56496e-05	7.53292e-06	0.48135	40001085	30399901	452387	396552	15843	23554	0.000396064	0.000774805	1.95626	45196	43009	18377389	11929897	1.54226e-14	2.69132e-10	0.671035	0.671035
Human	Pig	TCC>TTC	missense_variant	5080	1303	0.000109302	3.58345e-05	0.327847	46476553	36361607	703085	642851	130621	170659	0.00281047	0.00469338	1.66996	389816	322124	18377389	11929897	3.59232e-14	1.10744e-05	0.512802	0.512802
Human	Pig	CAC>CTC	missense_variant	654	235	1.45072e-05	7.206e-06	0.496717	45080943	32611718	590688	528448	21912	25895	0.000486059	0.00079404	1.63363	61232	48076	18377389	11929897	4.06093e-14	2.5806e-10	0.490803	0.490803
Human	Pig	AAC>AGC	missense_variant	2753	754	6.35327e-05	2.29452e-05	0.361155	43331998	32860922	393144	338923	85444	98326	0.00197185	0.00299219	1.51745	245187	183067	18377389	11929897	2.81155e-13	2.22939e-07	0.417034	0.417034
Human	Pig	GCT>GAT	missense_variant	1559	463	3.70842e-05	1.44657e-05	0.390077	42039508	32006769	685862	619700	31964	37128	0.000760332	0.00116	1.52565	87349	66517	18377389	11929897	5.92787e-13	1.42935e-08	0.422424	0.422424
Human	Pig	CCT>CAT	missense_variant	1099	346	2.04863e-05	8.65144e-06	0.422304	53645649	39993324	706059	644761	33140	36316	0.000617757	0.000908052	1.46992	90052	65284	18377389	11929897	9.57097e-13	3.49492e-09	0.385205	0.385205
Human	Pig	ACC>ATC	missense_variant	4540	1163	0.000129674	4.49094e-05	0.346324	35010768	25896578	470204	428525	122882	134568	0.00350983	0.00519636	1.48051	365427	254165	18377389	11929897	1.18597e-12	5.50631e-07	0.39239	0.39239
Human	Pig	CAT>CGT	missense_variant	5921	1476	0.000107861	3.63314e-05	0.336835	54894633	40626018	568886	482634	234172	225439	0.00426585	0.00554913	1.30083	690514	427996	18377389	11929897	1.22043e-12	4.21566e-07	0.263001	0.263001
Human	Pig	AAG>ATG	missense_variant	554	200	9.32846e-06	4.46403e-06	0.478539	59388166	44802529	647839	566474	19267	27568	0.000324425	0.000615322	1.89666	53561	49219	18377389	11929897	2.23165e-12	1.59645e-10	0.640092	0.640092
Human	Pig	GCC>GAC	missense_variant	2630	362	7.26247e-05	1.39619e-05	0.192247	36213580	25927681	721858	688298	47907	30240	0.0013229	0.00116632	0.881639	138194	55690	18377389	11929897	2.34427e-12	2.11288e-15	-0.125973	0.125973
Human	Pig	AAA>ATA	missense_variant	456	172	4.01509e-06	2.08723e-06	0.519846	113571620	82406044	605108	508911	25240	29818	0.000222239	0.000361842	1.62817	68995	53729	18377389	11929897	3.08891e-12	2.69629e-10	0.487457	0.487457
Human	Pig	GAG>GCG	missense_variant	866	280	1.70252e-05	7.84059e-06	0.460529	50865857	35711602	697691	642482	21144	29191	0.000415682	0.000817409	1.96643	64945	56468	18377389	11929897	1.15414e-11	1.81136e-09	0.676221	0.676221
Human	Pig	CCG>CAG	missense_variant	1115	119	0.000131296	1.75138e-05	0.133391	8492231	6794639	366329	378611	12589	8959	0.00148241	0.00131854	0.889454	43047	17937	18377389	11929897	1.25269e-11	2.30048e-13	-0.117147	0.117147
Human	Pig	GCG>GGG	missense_variant	921	91	0.000124737	1.71536e-05	0.137517	7383510	5305021	315696	317260	7764	6292	0.00105153	0.00118605	1.12792	27906	12662	18377389	11929897	2.41421e-11	4.47664e-13	0.120377	0.120377
Human	Pig	AAG>AGG	missense_variant	2386	650	4.01764e-05	1.45081e-05	0.361111	59388166	44802529	647839	566474	82695	100764	0.00139245	0.00224907	1.61519	247340	190440	18377389	11929897	2.8756e-11	1.11153e-07	0.479452	0.479452
Human	Pig	AAC>ACC	missense_variant	624	212	1.44004e-05	6.45143e-06	0.448002	43331998	32860922	393144	338923	17525	23528	0.000404436	0.000715987	1.77034	52788	44232	18377389	11929897	8.26134e-11	5.61152e-09	0.57117	0.57117
Human	Pig	ACC>AAC	missense_variant	2427	341	6.93215e-05	1.31678e-05	0.189952	35010768	25896578	470204	428525	68555	31967	0.00195811	0.00123441	0.630408	189091	57807	18377389	11929897	1.28409e-10	1.86995e-13	-0.461387	0.461387
Human	Pig	TAC>TTC	missense_variant	362	139	1.07632e-05	5.8601e-06	0.544457	33633068	23719715	276285	234183	14301	19468	0.000425207	0.000820752	1.93024	40276	35847	18377389	11929897	1.29241e-10	5.99675e-09	0.657646	0.657646
Human	Pig	TAT>TTT	missense_variant	505	174	8.24626e-06	3.89561e-06	0.472409	61239857	44665648	287960	232416	33964	31167	0.000554606	0.000697785	1.25816	90996	55383	18377389	11929897	1.65166e-09	6.9548e-08	0.229652	0.229652
Human	Pig	AAG>ACG	missense_variant	1063	315	1.78992e-05	7.03085e-06	0.392803	59388166	44802529	647839	566474	31310	37521	0.000527209	0.000837475	1.58851	95250	71077	18377389	11929897	3.89361e-09	3.30779e-07	0.462794	0.462794
Human	Pig	GCG>GAG	missense_variant	1686	229	0.000228347	4.31667e-05	0.18904	7383510	5305021	315696	317260	17804	12144	0.00241132	0.00228915	0.949336	58310	24392	18377389	11929897	8.76216e-09	1.00679e-10	-0.0519925	0.0519925
Human	Pig	TCG>TAG	missense_variant	402	28	5.95235e-05	5.49686e-06	0.0923477	6753633	5093818	224260	219818	10493	6792	0.00155368	0.00133338	0.858207	31558	12995	18377389	11929897	1.30363e-08	1.76312e-09	-0.15291	0.15291
Human	Pig	GAC>GCC	missense_variant	535	175	1.88696e-05	8.17746e-06	0.433366	28352415	21400294	440789	409039	10025	15504	0.000353585	0.000724476	2.04894	30890	29451	18377389	11929897	4.47142e-08	1.58068e-06	0.717324	0.717324
Human	Pig	CCT>CGT	missense_variant	2324	346	4.33213e-05	8.65144e-06	0.199704	53645649	39993324	706059	644761	48349	32464	0.000901266	0.000811735	0.900661	155182	63018	18377389	11929897	5.75765e-08	1.0543e-10	-0.104626	0.104626
Human	Pig	TAA>TTA	missense_variant	94	48	1.5201e-06	1.04658e-06	0.688493	61838155	45863861	269052	220037	20752	26805	0.000335586	0.000584447	1.74157	57820	49367	18377389	11929897	1.38705e-07	1.11844e-06	0.554789	0.554789
Human	Pig	GCC>GTC	missense_variant	6346	1494	0.000175238	5.76218e-05	0.32882	36213580	25927681	721858	688298	115757	116155	0.00319651	0.00447996	1.40152	343327	224238	18377389	11929897	2.37252e-07	0.00223716	0.337555	0.337555
Human	Pig	TAA>TGA	missense_variant	877	254	1.41822e-05	5.53813e-06	0.390499	61838155	45863861	269052	220037	88007	92388	0.00142318	0.0020144	1.41542	255341	173530	18377389	11929897	6.886e-07	2.35749e-05	0.347424	0.347424
Human	Pig	GAT>GTT	missense_variant	1205	162	3.01242e-05	5.32896e-06	0.1769	40001085	30399901	452387	396552	44073	19715	0.0011018	0.000648522	0.588605	118662	35511	18377389	11929897	7.34838e-07	2.34276e-08	-0.53	0.53
Human	Pig	TCC>TAC	missense_variant	1289	178	2.77344e-05	4.89527e-06	0.176505	46476553	36361607	703085	642851	41755	29783	0.00089841	0.000819078	0.911698	121652	54597	18377389	11929897	1.27606e-06	2.05978e-08	-0.092447	0.092447
Human	Pig	CCA>CAA	missense_variant	965	273	1.73682e-05	6.59787e-06	0.379882	55561346	41377021	824209	738085	40353	40571	0.000726278	0.00098052	1.35006	108946	72503	18377389	11929897	1.46248e-06	9.85191e-05	0.30015	0.30015
Human	Pig	GCC>GGC	missense_variant	2009	306	5.54764e-05	1.18021e-05	0.21274	36213580	25927681	721858	688298	28049	20892	0.000774544	0.00080578	1.04033	88025	40689	18377389	11929897	2.46171e-06	8.14225e-09	0.0395364	0.0395364
Human	Pig	CCC>CAC	missense_variant	1626	239	4.0565e-05	7.49947e-06	0.184875	40083820	31868926	658468	639746	40118	30422	0.00100085	0.000954598	0.953784	121724	56560	18377389	11929897	2.79407e-06	7.33671e-09	-0.0473177	0.0473177
Human	Pig	TAT>TCT	missense_variant	318	103	5.1927e-06	2.30602e-06	0.44409	61239857	44665648	287960	232416	22935	29923	0.000374511	0.000669933	1.78882	64575	53713	18377389	11929897	4.41884e-05	0.000754148	0.581557	0.581557
Human	Pig	CAA>CCA	missense_variant	982	264	1.74017e-05	6.57748e-06	0.37798	56431393	40136949	546101	461004	35685	37301	0.000632361	0.000929343	1.46964	103522	68077	18377389	11929897	5.90699e-05	0.00358062	0.385018	0.385018
Human	Pig	TAA>TCA	missense_variant	278	90	4.49561e-06	1.96233e-06	0.436499	61838155	45863861	269052	220037	27612	31874	0.00044652	0.00069497	1.55641	81606	59318	18377389	11929897	0.000141849	0.0013836	0.442383	0.442383
Human	Pig	ACT>AAT	missense_variant	1122	291	2.34248e-05	8.34855e-06	0.356397	47897862	34856348	448799	380510	37814	35281	0.000789472	0.00101218	1.2821	101983	63029	18377389	11929897	0.000227344	0.00841001	0.248501	0.248501
Human	Pig	AAT>AGT	missense_variant	5500	1250	7.40471e-05	2.33863e-05	0.315829	74276998	53450171	418947	336715	207413	211842	0.00279243	0.00396335	1.41932	612242	390065	18377389	11929897	0.00033081	0.124852	0.35018	0.35018
Human	Pig	CAA>CTA	missense_variant	199	67	3.52641e-06	1.66928e-06	0.473367	56431393	40136949	546101	461004	18390	19681	0.000325882	0.000490346	1.50467	49660	35332	18377389	11929897	0.000415293	0.00191773	0.408575	0.408575
Human	Pig	GAA>GCA	missense_variant	1052	272	1.79136e-05	6.03322e-06	0.336796	58726408	45083717	650369	565307	24408	32739	0.000415622	0.000726182	1.74722	73885	61063	18377389	11929897	0.000437569	0.00696762	0.558024	0.558024
Human	Pig	CAG>CTG	missense_variant	846	222	1.38866e-05	4.79403e-06	0.345226	60921825	46307636	973861	877714	25490	31951	0.000418405	0.000689973	1.64905	72707	59393	18377389	11929897	0.000776966	0.00716128	0.500202	0.500202
Human	Pig	CAT>CCT	missense_variant	1117	284	2.03481e-05	6.99059e-06	0.343551	54894633	40626018	568886	482634	40540	37431	0.000738506	0.000921355	1.24759	114723	67724	18377389	11929897	0.000817681	0.00778083	0.221217	0.221217
Human	Pig	TAG>TGG	missense_variant	939	243	2.44011e-05	8.53217e-06	0.349664	38481948	28480429	247152	200353	72606	85575	0.00188675	0.00300469	1.59252	213239	159675	18377389	11929897	0.00086598	0.00553795	0.465318	0.465318
Human	Pig	GAG>GTG	missense_variant	721	192	1.41745e-05	5.3764e-06	0.3793	50865857	35711602	697691	642482	18089	21285	0.000355622	0.000596025	1.67601	53216	39060	18377389	11929897	0.000979052	0.00413537	0.516415	0.516415
Human	Pig	ACG>AGG	missense_variant	1029	159	0.000137272	2.68531e-05	0.19562	7496081	5921106	211970	214861	11199	9465	0.00149398	0.00159852	1.06997	37143	18468	18377389	11929897	0.00139071	0.000306355	0.0676334	0.0676334
Human	Pig	CCC>CTC	missense_variant	5178	1158	0.000129179	3.63363e-05	0.281286	40083820	31868926	658468	639746	130637	147518	0.0032591	0.0046289	1.4203	404240	285603	18377389	11929897	0.00313243	0.0620059	0.350869	0.350869
Human	Pig	GAG>GGG	missense_variant	1834	436	3.60556e-05	1.22089e-05	0.338613	50865857	35711602	697691	642482	54070	73818	0.00106299	0.00206706	1.94457	159714	139027	18377389	11929897	0.00343941	0.0147081	0.665039	0.665039
Human	Pig	GCT>GGT	missense_variant	2125	366	5.05477e-05	1.14351e-05	0.226224	42039508	32006769	685862	619700	31688	26443	0.000753767	0.000826169	1.09605	99087	49986	18377389	11929897	0.00352801	0.000693926	0.0917158	0.0917158
Human	Pig	CCA>CGA	missense_variant	1152	186	2.07338e-05	4.49525e-06	0.216807	55561346	41377021	824209	738085	32388	20329	0.000582923	0.000491311	0.842841	101112	39320	18377389	11929897	0.00383411	0.000715754	-0.170977	0.170977
Human	Pig	TAG>TCG	missense_variant	122	42	3.17032e-06	1.4747e-06	0.465157	38481948	28480429	247152	200353	15759	18617	0.000409517	0.000653677	1.59622	45812	34881	18377389	11929897	0.0040323	0.00852683	0.467636	0.467636
Human	Pig	ACT>AGT	missense_variant	1912	452	3.99183e-05	1.29675e-05	0.324851	47897862	34856348	448799	380510	51723	42845	0.00107986	0.00122919	1.13828	153697	79758	18377389	11929897	0.00405552	0.0307646	0.129522	0.129522
Human	Pig	AAT>ATT	missense_variant	525	140	7.06814e-06	2.61926e-06	0.370573	74276998	53450171	418947	336715	32328	26507	0.000435236	0.00049592	1.13943	85293	46984	18377389	11929897	0.00489387	0.0123115	0.130527	0.130527
Human	Pig	AAC>ATC	missense_variant	576	151	1.32927e-05	4.59512e-06	0.345687	43331998	32860922	393144	338923	22533	17925	0.000520008	0.000545481	1.04898	60900	32276	18377389	11929897	0.0060751	0.0128389	0.0478227	0.0478227
Human	Pig	CAC>CCC	missense_variant	838	209	1.85888e-05	6.40874e-06	0.344764	45080943	32611718	590688	528448	27123	30320	0.000601651	0.000929727	1.54529	81148	56596	18377389	11929897	0.00896979	0.0163238	0.435213	0.435213
Human	Pig	TCA>TAA	missense_variant	471	125	8.04589e-06	2.93207e-06	0.364419	58539181	42631951	637043	550925	41326	45589	0.000705955	0.00106936	1.51477	111751	79868	18377389	11929897	0.00915764	0.0119642	0.415267	0.415267
Human	Pig	ACA>AAA	missense_variant	1328	315	2.2135e-05	7.17644e-06	0.324213	59995580	43893645	558242	476809	54906	46142	0.000915167	0.00105122	1.14867	150358	82645	18377389	11929897	0.0147199	0.0155435	0.138602	0.138602
Human	Pig	TAC>TGC	missense_variant	1754	407	5.21511e-05	1.71587e-05	0.32902	33633068	23719715	276285	234183	77324	83331	0.00229905	0.00351315	1.52809	222602	154668	18377389	11929897	0.016956	0.00986007	0.424019	0.424019
Human	Pig	TCT>TAT	missense_variant	1255	298	1.89714e-05	6.14395e-06	0.323853	66152103	48503030	683735	593680	58605	53784	0.000885913	0.00110888	1.25168	157595	93264	18377389	11929897	0.0170083	0.00570127	0.224486	0.224486
Human	Pig	ACC>AGC	missense_variant	1625	373	4.64143e-05	1.44034e-05	0.310324	35010768	25896578	470204	428525	28722	25633	0.000820376	0.000989822	1.20655	87568	49212	18377389	11929897	0.0361587	0.00538844	0.187762	0.187762
Human	Pig	TCT>TGT	missense_variant	2782	516	4.20546e-05	1.06385e-05	0.252969	66152103	48503030	683735	593680	78038	52817	0.00117968	0.00108894	0.923086	237439	99862	18377389	11929897	0.0573948	0.342191	-0.0800324	0.0800324
Human	Pig	TAT>TGT	missense_variant	3648	690	5.9569e-05	1.54481e-05	0.259331	61239857	44665648	287960	232416	224287	193128	0.00366244	0.00432386	1.1806	661987	358274	18377389	11929897	0.0837787	0.383551	0.16602	0.16602
Human	Pig	TCC>TGC	missense_variant	2130	397	4.58296e-05	1.09181e-05	0.238233	46476553	36361607	703085	642851	39650	32612	0.000853118	0.00089688	1.0513	123734	62460	18377389	11929897	0.116887	0.240439	0.0500239	0.0500239
Human	Pig	CAG>CCG	missense_variant	1074	194	1.76292e-05	4.18937e-06	0.237639	60921825	46307636	973861	877714	34959	32234	0.000573834	0.000696084	1.21304	106720	61747	18377389	11929897	0.138706	0.15597	0.19313	0.19313
Human	Pig	GAA>GTA	missense_variant	479	114	8.15647e-06	2.52863e-06	0.310015	58726408	45083717	650369	565307	19500	18780	0.000332048	0.000416558	1.25451	54868	33826	18377389	11929897	0.143889	0.138997	0.226746	0.226746
Human	Pig	TAC>TCC	missense_variant	268	67	7.96835e-06	2.82465e-06	0.354484	33633068	23719715	276285	234183	11515	16582	0.000342371	0.000699081	2.04188	35109	30699	18377389	11929897	0.148357	0.120825	0.71387	0.71387
Human	Pig	TAG>TTG	missense_variant	137	35	3.56011e-06	1.22891e-06	0.34519	38481948	28480429	247152	200353	14627	18939	0.0003801	0.000664983	1.74949	40420	34216	18377389	11929897	0.267873	0.217004	0.559326	0.559326
Human	Pig	CAT>CTT	missense_variant	1067	233	1.94372e-05	5.73524e-06	0.295065	54894633	40626018	568886	482634	49479	36358	0.000901345	0.000894944	0.992898	129986	65188	18377389	11929897	0.339161	0.134276	-0.00712719	0.00712719
Human	Pig	GCA>GGA	missense_variant	1090	208	2.52104e-05	6.54045e-06	0.259434	43236114	31802105	652437	577544	25074	20691	0.000579932	0.000650617	1.12189	76663	39414	18377389	11929897	0.423529	0.917504	0.115011	0.115011
Human	Pig	GAC>GTC	missense_variant	817	155	2.88159e-05	7.24289e-06	0.251351	28352415	21400294	440789	409039	21102	14038	0.000744275	0.000655972	0.881357	58971	26660	18377389	11929897	0.455349	0.846292	-0.126292	0.126292
Human	Pig	TCA>TGA	missense_variant	1017	196	1.7373e-05	4.59749e-06	0.264635	58539181	42631951	637043	550925	42110	30759	0.000719347	0.000721501	1.00299	128499	58160	18377389	11929897	0.51792	0.924349	0.00298969	0.00298969
Human	Pig	ACA>AGA	missense_variant	1529	299	2.54852e-05	6.81192e-06	0.267289	59995580	43893645	558242	476809	46227	37232	0.000770507	0.000848232	1.10088	136742	70053	18377389	11929897	0.55966	0.924349	0.0961059	0.0961059
Human	African Buffalo	CCG>CTG	missense_variant	24322	8185	0.00286403	0.00115076	0.401797	8492231	7112693	366329	425929	238570	376554	0.0280927	0.0529411	1.88451	814592	752417	18377389	18325072	9.53283e-45	9.53283e-45	0.63367	0.63367
Human	African Buffalo	CCG>CGG	missense_variant	1709	321	0.000201243	4.51306e-05	0.224259	8492231	7112693	366329	425929	13789	13535	0.00162372	0.00190294	1.17196	53708	26882	18377389	18325072	6.54049e-37	1.01339e-38	0.158679	0.158679
Human	African Buffalo	TAT>TGT	missense_variant	3648	963	5.9569e-05	2.00395e-05	0.336408	61239857	48055077	287960	258942	224287	266026	0.00366244	0.00553586	1.51152	661987	451582	18377389	18325072	7.99258e-31	3.56834e-34	0.413118	0.413118
Human	African Buffalo	TCT>TTT	missense_variant	2566	1475	3.87894e-05	2.53329e-05	0.653088	66152103	58224702	683735	660781	130620	317213	0.00197454	0.00544808	2.75917	371079	520222	18377389	18325072	1.40343e-29	2.27652e-25	1.01493	1.01493
Human	African Buffalo	ACT>ATT	missense_variant	2969	1652	6.19861e-05	3.72799e-05	0.601424	47897862	44313419	448799	427316	145617	320396	0.00304016	0.00723023	2.37824	416414	526239	18377389	18325072	6.51356e-28	2.40739e-24	0.866361	0.866361
Human	African Buffalo	ACA>ATA	missense_variant	3964	2096	6.60715e-05	4.3001e-05	0.650826	59995580	48743007	558242	520728	200862	447782	0.00334795	0.00918659	2.74395	582856	749603	18377389	18325072	5.01691e-26	4.88042e-23	1.0094	1.0094
Human	African Buffalo	GCA>GAA	missense_variant	1571	943	3.63354e-05	2.55738e-05	0.703828	43236114	36873606	652437	629262	54493	111838	0.00126036	0.00303301	2.40647	143562	177518	18377389	18325072	1.46626e-23	2.63237e-22	0.878159	0.878159
Human	African Buffalo	CCC>CGC	missense_variant	2355	602	5.87519e-05	1.67142e-05	0.284487	40083820	36017355	658468	681010	43330	48354	0.00108098	0.00134252	1.24194	142606	86564	18377389	18325072	6.86791e-23	1.01828e-23	0.216676	0.216676
Human	African Buffalo	TCA>TTA	missense_variant	2394	1332	4.08957e-05	2.566e-05	0.62745	58539181	51909596	637043	610465	126938	324554	0.00216843	0.00625229	2.88333	362269	536578	18377389	18325072	9.64027e-23	3.21071e-21	1.05895	1.05895
Human	African Buffalo	GCT>GAT	missense_variant	1559	929	3.70842e-05	2.673e-05	0.720792	42039508	34755014	685862	679787	31964	72377	0.000760332	0.00208249	2.73892	87349	115148	18377389	18325072	1.6388e-22	9.61447e-22	1.00756	1.00756
Human	African Buffalo	CCT>CAT	missense_variant	1099	696	2.04863e-05	1.56872e-05	0.765744	53645649	44367249	706059	690517	33140	74942	0.000617757	0.00168913	2.73429	90052	118807	18377389	18325072	6.20681e-22	1.23806e-21	1.00587	1.00587
Human	African Buffalo	ACC>AAC	missense_variant	2427	643	6.93215e-05	2.21064e-05	0.318896	35010768	29086642	470204	468292	68555	70257	0.00195811	0.00241544	1.23356	189091	110813	18377389	18325072	1.20776e-20	1.03292e-20	0.2099	0.2099
Human	African Buffalo	GCA>GTA	missense_variant	3300	1701	7.63251e-05	4.61306e-05	0.604396	43236114	36873606	652437	629262	113557	224884	0.00262644	0.00609878	2.32207	334332	382716	18377389	18325072	4.71294e-18	1.59687e-17	0.84246	0.84246
Human	African Buffalo	GAT>GTT	missense_variant	1205	275	3.01242e-05	7.76157e-06	0.257653	40001085	35430955	452387	440185	44073	35666	0.0011018	0.00100663	0.913631	118662	55776	18377389	18325072	2.76458e-17	2.84946e-17	-0.0903288	0.0903288
Human	African Buffalo	AAT>AGT	missense_variant	5500	1752	7.40471e-05	2.99696e-05	0.404736	74276998	58459301	418947	369360	207413	291240	0.00279243	0.00498193	1.78409	612242	489197	18377389	18325072	1.05395e-16	4.02448e-17	0.578906	0.578906
Human	African Buffalo	CAC>CGC	missense_variant	2872	1465	6.37076e-05	3.98307e-05	0.625211	45080943	36780673	590688	577692	81156	157378	0.00180023	0.00427882	2.37682	243134	273359	18377389	18325072	1.25348e-14	9.10114e-14	0.865764	0.865764
Human	African Buffalo	TCG>TGG	missense_variant	1143	274	0.000169242	4.35188e-05	0.257139	6753633	6296134	224260	255407	9713	11408	0.00143819	0.00181191	1.25985	33721	20426	18377389	18325072	2.15847e-14	1.24451e-14	0.230994	0.230994
Human	African Buffalo	GCT>GTT	missense_variant	3974	1947	9.45301e-05	5.60207e-05	0.592623	42039508	34755014	685862	679787	131454	215963	0.00312692	0.00621387	1.98722	371612	361731	18377389	18325072	6.61454e-14	3.64134e-13	0.686736	0.686736
Human	African Buffalo	TAA>TCA	missense_variant	278	211	4.49561e-06	4.41708e-06	0.982533	61838155	47769101	269052	241778	27612	63601	0.00044652	0.00133143	2.98178	81606	113444	18377389	18325072	1.06295e-12	1.19599e-12	1.09252	1.09252
Human	African Buffalo	TAC>TTC	missense_variant	362	255	1.07632e-05	9.64762e-06	0.896351	33633068	26431383	276285	262785	14301	39681	0.000425207	0.00150128	3.53072	40276	65411	18377389	18325072	2.36672e-12	2.33981e-12	1.2615	1.2615
Human	African Buffalo	GAC>GGC	missense_variant	1747	907	6.16173e-05	3.16133e-05	0.513059	28352415	28690437	440789	456666	47516	90333	0.00167591	0.00314854	1.87871	134230	149930	18377389	18325072	1.03993e-10	7.43986e-11	0.630585	0.630585
Human	African Buffalo	AAT>ACT	missense_variant	577	353	7.76822e-06	6.03839e-06	0.77732	74276998	58459301	418947	369360	30725	68574	0.000413654	0.00117302	2.83575	85452	111956	18377389	18325072	2.1642e-10	1.3054e-10	1.04231	1.04231
Human	African Buffalo	CCA>CAA	missense_variant	965	538	1.73682e-05	1.08411e-05	0.62419	55561346	49626151	824209	799463	40353	84083	0.000726278	0.00169433	2.33289	108946	133691	18377389	18325072	4.4993e-10	1.893e-10	0.847108	0.847108
Human	African Buffalo	CCC>CAC	missense_variant	1626	479	4.0565e-05	1.32991e-05	0.327848	40083820	36017355	658468	681010	40118	60519	0.00100085	0.00168027	1.67884	121724	99984	18377389	18325072	4.94157e-09	1.36198e-08	0.518104	0.518104
Human	African Buffalo	GCC>GAC	missense_variant	2630	833	7.26247e-05	3.0413e-05	0.418769	36213580	27389645	721858	745546	47907	60682	0.0013229	0.00221551	1.67473	138194	99518	18377389	18325072	5.60647e-09	1.39455e-08	0.515655	0.515655
Human	African Buffalo	CAT>CGT	missense_variant	5921	2039	0.000107861	4.22289e-05	0.391511	54894633	48284497	568886	529841	234172	324471	0.00426585	0.00671998	1.5753	690514	546927	18377389	18325072	7.00363e-09	1.22204e-08	0.454445	0.454445
Human	African Buffalo	CCA>CTA	missense_variant	3037	1454	5.46603e-05	2.92991e-05	0.536021	55561346	49626151	824209	799463	134425	286523	0.0024194	0.00577363	2.38639	400658	491874	18377389	18325072	8.85132e-09	1.12248e-08	0.869782	0.869782
Human	African Buffalo	ACG>ATG	missense_variant	19350	8277	0.00258135	0.00125176	0.484924	7496081	6612301	211970	247874	316949	474480	0.042282	0.0717572	1.69711	981359	897754	18377389	18325072	2.9316e-08	4.34617e-09	0.528927	0.528927
Human	African Buffalo	CCA>CGA	missense_variant	1152	329	2.07338e-05	6.62957e-06	0.319746	55561346	49626151	824209	799463	32388	38405	0.000582923	0.000773886	1.3276	101112	65832	18377389	18325072	8.56593e-08	2.63239e-07	0.283369	0.283369
Human	African Buffalo	TCA>TAA	missense_variant	471	281	8.04589e-06	5.41326e-06	0.672798	58539181	51909596	637043	610465	41326	110456	0.000705955	0.00212785	3.01415	111751	173956	18377389	18325072	9.22711e-08	3.93975e-08	1.10332	1.10332
Human	African Buffalo	TCT>TAT	missense_variant	1255	646	1.89714e-05	1.10949e-05	0.584824	66152103	58224702	683735	660781	58605	133802	0.000885913	0.00229803	2.59397	157595	209799	18377389	18325072	1.37933e-07	2.89719e-08	0.953188	0.953188
Human	African Buffalo	GAC>GTC	missense_variant	817	221	2.88159e-05	7.70292e-06	0.267315	28352415	28690437	440789	456666	21102	22709	0.000744275	0.000791518	1.06348	58971	37475	18377389	18325072	2.89981e-07	8.47163e-07	0.0615418	0.0615418
Human	African Buffalo	TAT>TCT	missense_variant	318	201	5.1927e-06	4.1827e-06	0.805497	61239857	48055077	287960	258942	22935	53616	0.000374511	0.00111572	2.97914	64575	89282	18377389	18325072	3.25364e-07	1.37412e-07	1.09163	1.09163
Human	African Buffalo	GCG>GGG	missense_variant	921	257	0.000124737	4.36259e-05	0.349742	7383510	5891000	315696	361560	7764	8232	0.00105153	0.00139739	1.3289	27906	15638	18377389	18325072	3.97747e-07	1.19187e-06	0.284355	0.284355
Human	African Buffalo	AAA>ATA	missense_variant	456	267	4.01509e-06	3.06797e-06	0.764112	113571620	87028095	605108	552923	25240	64111	0.000222239	0.00073667	3.31477	68995	100958	18377389	18325072	6.53759e-07	2.55246e-07	1.19839	1.19839
Human	African Buffalo	ACT>AAT	missense_variant	1122	577	2.34248e-05	1.30209e-05	0.555858	47897862	44313419	448799	427316	37814	81439	0.000789472	0.0018378	2.32788	101983	125693	18377389	18325072	7.17213e-07	1.40893e-07	0.844958	0.844958
Human	African Buffalo	CCT>CGT	missense_variant	2324	755	4.33213e-05	1.70171e-05	0.39281	53645649	44367249	706059	690517	48349	60115	0.000901266	0.00135494	1.50338	155182	107118	18377389	18325072	8.93466e-07	6.64089e-06	0.407713	0.407713
Human	African Buffalo	GCC>GTC	missense_variant	6346	2250	0.000175238	8.21478e-05	0.468778	36213580	27389645	721858	745546	115757	156150	0.00319651	0.00570106	1.78353	343327	271064	18377389	18325072	1.17016e-06	1.57985e-05	0.578593	0.578593
Human	African Buffalo	AAA>ACA	missense_variant	917	478	8.0742e-06	5.49248e-06	0.680251	113571620	87028095	605108	552923	44736	87513	0.000393901	0.00100557	2.55285	130162	148330	18377389	18325072	2.17934e-06	9.15037e-07	0.937211	0.937211
Human	African Buffalo	TCG>TTG	missense_variant	13073	4847	0.0019357	0.000769837	0.397705	6753633	6296134	224260	255407	165976	291203	0.0245758	0.0462511	1.88198	528227	543521	18377389	18325072	7.83152e-06	0.000103793	0.632322	0.632322
Human	African Buffalo	GAG>GTG	missense_variant	721	207	1.41745e-05	4.82465e-06	0.340375	50865857	42904626	697691	698582	18089	33715	0.000355622	0.000785813	2.20969	53216	53687	18377389	18325072	3.1842e-05	3.81936e-05	0.792851	0.792851
Human	African Buffalo	TAC>TGC	missense_variant	1754	574	5.21511e-05	2.17166e-05	0.416417	33633068	26431383	276285	262785	77324	121216	0.00229905	0.00458606	1.99477	222602	199776	18377389	18325072	3.83988e-05	4.16249e-05	0.690527	0.690527
Human	African Buffalo	GCG>GTG	missense_variant	19702	7453	0.00266838	0.00126515	0.474127	7383510	5891000	315696	361560	180463	272630	0.0244414	0.0462791	1.89347	607417	543191	18377389	18325072	4.65509e-05	7.89261e-06	0.638413	0.638413
Human	African Buffalo	CAA>CCA	missense_variant	982	490	1.74017e-05	1.03731e-05	0.596097	56431393	47237626	546101	507487	35685	70041	0.000632361	0.00148274	2.34477	103522	118363	18377389	18325072	5.46246e-05	0.000153854	0.852185	0.852185
Human	African Buffalo	CCT>CTT	missense_variant	3734	1670	6.96049e-05	3.76404e-05	0.540772	53645649	44367249	706059	690517	163858	290560	0.00305445	0.00654897	2.14408	471725	490848	18377389	18325072	9.50361e-05	0.000366434	0.762709	0.762709
Human	African Buffalo	CAC>CTC	missense_variant	654	338	1.45072e-05	9.18961e-06	0.63345	45080943	36780673	590688	577692	21912	44100	0.000486059	0.001199	2.46678	61232	72266	18377389	18325072	0.000119794	0.000165751	0.902912	0.902912
Human	African Buffalo	AAG>ATG	missense_variant	554	291	9.32846e-06	5.41448e-06	0.580426	59388166	53744737	647839	625214	19267	48295	0.000324425	0.0008986	2.76982	53561	76393	18377389	18325072	0.000157355	0.000183957	1.01878	1.01878
Human	African Buffalo	TAT>TTT	missense_variant	505	268	8.24626e-06	5.57693e-06	0.676298	61239857	48055077	287960	258942	33964	68460	0.000554606	0.00142462	2.5687	90996	108918	18377389	18325072	0.000174059	0.000178036	0.943399	0.943399
Human	African Buffalo	ACG>AAG	missense_variant	1158	372	0.000154481	5.62588e-05	0.36418	7496081	6612301	211970	247874	17090	15917	0.00227986	0.00240718	1.05585	49980	28382	18377389	18325072	0.000293175	0.000293325	0.0543429	0.0543429
Human	African Buffalo	TCC>TAC	missense_variant	1289	425	2.77344e-05	9.51548e-06	0.343093	46476553	44664060	703085	700680	41755	73490	0.00089841	0.00164539	1.83145	121652	120032	18377389	18325072	0.000688985	0.000557097	0.605109	0.605109
Human	African Buffalo	ACG>AGG	missense_variant	1029	339	0.000137272	5.12681e-05	0.373479	7496081	6612301	211970	247874	11199	12114	0.00149398	0.00183204	1.22628	37143	23009	18377389	18325072	0.002391	0.00170291	0.203986	0.203986
Human	African Buffalo	GAG>GGG	missense_variant	1834	637	3.60556e-05	1.48469e-05	0.411777	50865857	42904626	697691	698582	54070	91555	0.00106299	0.00213392	2.00746	159714	153609	18377389	18325072	0.00267311	0.00133807	0.696873	0.696873
Human	African Buffalo	GCA>GGA	missense_variant	1090	363	2.52104e-05	9.84444e-06	0.390491	43236114	36873606	652437	629262	25074	32713	0.000579932	0.000887166	1.52978	76663	56034	18377389	18325072	0.00306697	0.00150251	0.425121	0.425121
Human	African Buffalo	TAG>TGG	missense_variant	939	309	2.44011e-05	1.02458e-05	0.419891	38481948	30158765	247152	223401	72606	107083	0.00188675	0.00355064	1.88188	213239	179090	18377389	18325072	0.00357061	0.00160563	0.63227	0.63227
Human	African Buffalo	TAA>TTA	missense_variant	94	61	1.5201e-06	1.27698e-06	0.840062	61838155	47769101	269052	241778	20752	63717	0.000335586	0.00133385	3.9747	57820	102157	18377389	18325072	0.00372696	0.00521429	1.37995	1.37995
Human	African Buffalo	CAT>CTT	missense_variant	1067	362	1.94372e-05	7.49723e-06	0.385715	54894633	48284497	568886	529841	49479	63678	0.000901345	0.00131881	1.46316	129986	100248	18377389	18325072	0.00823105	0.00335746	0.380596	0.380596
Human	African Buffalo	GAA>GGA	missense_variant	1502	676	2.55762e-05	1.24975e-05	0.488639	58726408	54090607	650369	628166	59995	115342	0.0010216	0.00213239	2.0873	172686	189693	18377389	18325072	0.00957336	0.028371	0.735869	0.735869
Human	African Buffalo	CCC>CTC	missense_variant	5178	1929	0.000129179	5.35575e-05	0.414598	40083820	36017355	658468	681010	130637	219632	0.0032591	0.00609795	1.87106	404240	386395	18377389	18325072	0.00985016	0.000905163	0.626503	0.626503
Human	African Buffalo	GAA>GCA	missense_variant	1052	484	1.79136e-05	8.94795e-06	0.499507	58726408	54090607	650369	628166	24408	48608	0.000415622	0.00089864	2.16216	73885	84133	18377389	18325072	0.00997696	0.0314936	0.771106	0.771106
Human	African Buffalo	TCG>TAG	missense_variant	402	123	5.95235e-05	1.95358e-05	0.328203	6753633	6296134	224260	255407	10493	17514	0.00155368	0.00278171	1.7904	31558	30679	18377389	18325072	0.0112193	0.00584131	0.582437	0.582437
Human	African Buffalo	ACT>AGT	missense_variant	1912	845	3.99183e-05	1.90687e-05	0.477694	47897862	44313419	448799	427316	51723	86106	0.00107986	0.00194311	1.79941	153697	145017	18377389	18325072	0.0135263	0.0545843	0.58746	0.58746
Human	African Buffalo	ACC>AGC	missense_variant	1625	719	4.64143e-05	2.47193e-05	0.532578	35010768	29086642	470204	468292	28722	48537	0.000820376	0.0016687	2.03407	87568	84247	18377389	18325072	0.0215084	0.0629989	0.71004	0.71004
Human	African Buffalo	TCA>TGA	missense_variant	1017	354	1.7373e-05	6.81955e-06	0.392538	58539181	51909596	637043	610465	42110	60579	0.000719347	0.00116701	1.62232	128499	103633	18377389	18325072	0.0288429	0.0125738	0.483856	0.483856
Human	African Buffalo	GCC>GGC	missense_variant	2009	729	5.54764e-05	2.66159e-05	0.47977	36213580	27389645	721858	745546	28049	36743	0.000774544	0.00134149	1.73198	88025	65530	18377389	18325072	0.0292699	0.0068376	0.549264	0.549264
Human	African Buffalo	TAG>TCG	missense_variant	122	68	3.17032e-06	2.25473e-06	0.711201	38481948	30158765	247152	223401	15759	35097	0.000409517	0.00116374	2.84174	45812	61578	18377389	18325072	0.0322981	0.0483874	1.04442	1.04442
Human	African Buffalo	CAG>CCG	missense_variant	1074	378	1.76292e-05	6.89814e-06	0.391292	60921825	54797401	973861	951559	34959	66102	0.000573834	0.0012063	2.10217	106720	117996	18377389	18325072	0.0383093	0.0123292	0.742972	0.742972
Human	African Buffalo	GAT>GCT	missense_variant	626	289	1.56496e-05	8.15671e-06	0.52121	40001085	35430955	452387	440185	15843	32988	0.000396064	0.00093105	2.35076	45196	54531	18377389	18325072	0.0431957	0.100497	0.854737	0.854737
Human	African Buffalo	AAG>ACG	missense_variant	1063	474	1.78992e-05	8.81947e-06	0.49273	59388166	53744737	647839	625214	31310	58095	0.000527209	0.00108094	2.05031	95250	100797	18377389	18325072	0.0462217	0.123935	0.717991	0.717991
Human	African Buffalo	AAA>AGA	missense_variant	1798	778	1.58314e-05	8.93964e-06	0.564677	113571620	87028095	605108	552923	87169	146007	0.000767524	0.0016777	2.18586	261752	250511	18377389	18325072	0.0600894	0.178204	0.782008	0.782008
Human	African Buffalo	CAA>CTA	missense_variant	199	100	3.52641e-06	2.11696e-06	0.600316	56431393	47237626	546101	507487	18390	38100	0.000325882	0.00080656	2.475	49660	60684	18377389	18325072	0.068113	0.0983698	0.906242	0.906242
Human	African Buffalo	CAG>CGG	missense_variant	4308	1630	7.07136e-05	2.97459e-05	0.420654	60921825	54797401	973861	951559	117781	201524	0.00193331	0.00367762	1.90224	362389	354465	18377389	18325072	0.0684622	0.00846039	0.64303	0.64303
Human	African Buffalo	TCT>TGT	missense_variant	2782	1174	4.20546e-05	2.01633e-05	0.479454	66152103	58224702	683735	660781	78038	122383	0.00117968	0.00210191	1.78177	237439	209371	18377389	18325072	0.107841	0.409758	0.577607	0.577607
Human	African Buffalo	CAT>CCT	missense_variant	1117	486	2.03481e-05	1.00653e-05	0.494658	54894633	48284497	568886	529841	40540	68705	0.000738506	0.00142292	1.92676	114723	113708	18377389	18325072	0.115526	0.265774	0.655838	0.655838
Human	African Buffalo	AAG>AGG	missense_variant	2386	1006	4.01764e-05	1.87181e-05	0.465899	59388166	53744737	647839	625214	82695	135831	0.00139245	0.00252734	1.81503	247340	229835	18377389	18325072	0.144005	0.395249	0.596102	0.596102
Human	African Buffalo	AAC>AGC	missense_variant	2753	1155	6.35327e-05	3.13037e-05	0.492718	43331998	36896592	393144	378537	85444	137627	0.00197185	0.00373007	1.89167	245187	229832	18377389	18325072	0.153188	0.39859	0.637458	0.637458
Human	African Buffalo	ACA>AAA	missense_variant	1328	569	2.2135e-05	1.16735e-05	0.527377	59995580	48743007	558242	520728	54906	98250	0.000915167	0.00201567	2.20252	150358	156591	18377389	18325072	0.160132	0.293886	0.789602	0.789602
Human	African Buffalo	AAC>ATC	missense_variant	576	256	1.32927e-05	6.93831e-06	0.521963	43331998	36896592	393144	378537	22533	32951	0.000520008	0.000893064	1.7174	60900	52345	18377389	18325072	0.160747	0.231546	0.540813	0.540813
Human	African Buffalo	TAG>TTG	missense_variant	137	68	3.56011e-06	2.25473e-06	0.633333	38481948	30158765	247152	223401	14627	38073	0.0003801	0.00126242	3.32128	40420	60221	18377389	18325072	0.161801	0.191814	1.20035	1.20035
Human	African Buffalo	TAC>TCC	missense_variant	268	125	7.96835e-06	4.72923e-06	0.593501	33633068	26431383	276285	262785	11515	26529	0.000342371	0.00100369	2.93159	35109	46960	18377389	18325072	0.164655	0.202998	1.07555	1.07555
Human	African Buffalo	ACC>ATC	missense_variant	4540	1877	0.000129674	6.45313e-05	0.497641	35010768	29086642	470204	468292	122882	211913	0.00350983	0.00728558	2.07576	365427	356760	18377389	18325072	0.193228	0.346042	0.730328	0.730328
Human	African Buffalo	GCG>GAG	missense_variant	1686	709	0.000228347	0.000120353	0.527063	7383510	5891000	315696	361560	17804	23731	0.00241132	0.00402835	1.6706	58310	44876	18377389	18325072	0.246195	0.298915	0.513182	0.513182
Human	African Buffalo	CAG>CTG	missense_variant	846	360	1.38866e-05	6.56965e-06	0.473091	60921825	54797401	973861	951559	25490	56078	0.000418405	0.00102337	2.44588	72707	92323	18377389	18325072	0.319161	0.336357	0.894406	0.894406
Human	African Buffalo	GAA>GTA	missense_variant	479	206	8.15647e-06	3.80842e-06	0.466921	58726408	54090607	650369	628166	19500	37621	0.000332048	0.000695518	2.09463	54868	59784	18377389	18325072	0.389321	0.388881	0.739377	0.739377
Human	African Buffalo	TAA>TGA	missense_variant	877	331	1.41822e-05	6.92917e-06	0.488582	61838155	47769101	269052	241778	88007	128832	0.00142318	0.00269697	1.89503	255341	215848	18377389	18325072	0.407292	0.407879	0.639234	0.639234
Human	African Buffalo	GAG>GCG	missense_variant	866	363	1.70252e-05	8.46063e-06	0.496948	50865857	42904626	697691	698582	21144	36915	0.000415682	0.000860397	2.06985	64945	65112	18377389	18325072	0.446306	0.448929	0.727474	0.727474
Human	African Buffalo	AAT>ATT	missense_variant	525	196	7.06814e-06	3.35276e-06	0.474348	74276998	58459301	418947	369360	32328	56781	0.000435236	0.000971291	2.23164	85293	87034	18377389	18325072	0.452173	0.453866	0.802739	0.802739
Human	African Buffalo	CCG>CAG	missense_variant	1115	426	0.000131296	5.98929e-05	0.456166	8492231	7112693	366329	425929	12589	18656	0.00148241	0.00262292	1.76936	43047	35577	18377389	18325072	0.464287	0.442482	0.570615	0.570615
Human	African Buffalo	CAC>CCC	missense_variant	838	344	1.85888e-05	9.35274e-06	0.503139	45080943	36780673	590688	577692	27123	53714	0.000601651	0.00146039	2.4273	81148	92704	18377389	18325072	0.677933	0.713608	0.886779	0.886779
Human	African Buffalo	TCC>TTC	missense_variant	5080	2005	0.000109302	4.48907e-05	0.410702	46476553	44664060	703085	700680	130621	271535	0.00281047	0.0060795	2.16316	389816	452490	18377389	18325072	0.691902	0.561846	0.77157	0.77157
Human	African Buffalo	GAT>GGT	missense_variant	2318	938	5.79484e-05	2.6474e-05	0.456855	40001085	35430955	452387	440185	77384	127590	0.00193455	0.00360109	1.86146	224831	212323	18377389	18325072	0.72547	0.879022	0.621363	0.621363
Human	African Buffalo	ACA>AGA	missense_variant	1529	620	2.54852e-05	1.27198e-05	0.499104	59995580	48743007	558242	520728	46227	74730	0.000770507	0.00153314	1.98979	136742	125313	18377389	18325072	0.748818	0.843662	0.688027	0.688027
Human	African Buffalo	GAC>GCC	missense_variant	535	218	1.88696e-05	7.59835e-06	0.402676	28352415	28690437	440789	456666	10025	20045	0.000353585	0.000698665	1.97594	30890	34992	18377389	18325072	0.822852	0.862491	0.681046	0.681046
Human	African Buffalo	CAA>CGA	missense_variant	1685	678	2.98593e-05	1.4353e-05	0.480687	56431393	47237626	546101	507487	78774	133849	0.00139593	0.00283353	2.02985	227521	221562	18377389	18325072	0.867284	0.911666	0.707964	0.707964
Human	African Buffalo	GCT>GGT	missense_variant	2125	854	5.05477e-05	2.4572e-05	0.486115	42039508	34755014	685862	679787	31688	49008	0.000753767	0.0014101	1.87074	99087	85275	18377389	18325072	0.870708	0.86411	0.626331	0.626331
Human	African Buffalo	TCC>TGC	missense_variant	2130	847	4.58296e-05	1.89638e-05	0.41379	46476553	44664060	703085	700680	39650	66326	0.000853118	0.001485	1.74067	123734	115326	18377389	18325072	0.953267	1	0.55427	0.55427
Human	African Buffalo	AAC>ACC	missense_variant	624	248	1.44004e-05	6.72149e-06	0.466756	43331998	36896592	393144	378537	17525	34322	0.000404436	0.000930221	2.30005	52788	58285	18377389	18325072	0.990164	1	0.83293	0.83293
Water Buffalo	Human	GAC>GGC	missense_variant	721	1747	2.51161e-05	6.16173e-05	2.4533	28706716	28352415	486385	440789	54303	47516	0.00189165	0.00167591	0.885951	104131	134230	10363184	18377389	5.28352e-40	5.28352e-40	-0.121094	0.121094
Water Buffalo	Human	CAC>CGC	missense_variant	1045	2872	2.83982e-05	6.37076e-05	2.24337	36798061	45080943	617024	590688	93601	81156	0.00254364	0.00180023	0.707737	188893	243134	10363184	18377389	1.19615e-36	1.37925e-37	-0.345682	0.345682
Water Buffalo	Human	CCG>CTG	missense_variant	4661	24322	0.000654711	0.00286403	4.3745	7119173	8492231	460508	366329	193230	238570	0.0271422	0.0280927	1.03502	457223	814592	10363184	18377389	2.89358e-36	1.00326e-31	0.0344214	0.0344214
Water Buffalo	Human	AAT>AGT	missense_variant	838	5500	1.43423e-05	7.40471e-05	5.16286	58428681	74276998	385796	418947	135123	207413	0.00231261	0.00279243	1.20748	256522	612242	10363184	18377389	1.08256e-30	1.26306e-31	0.188532	0.188532
Water Buffalo	Human	ACC>AAC	missense_variant	290	2427	9.96168e-06	6.93215e-05	6.95882	29111551	35010768	500237	470204	25014	68555	0.000859247	0.00195811	2.27887	46442	189091	10363184	18377389	1.24546e-27	6.00809e-29	0.82368	0.82368
Water Buffalo	Human	GCG>GAG	missense_variant	641	1686	0.000108804	0.000228347	2.0987	5891334	7383510	390554	315696	16965	17804	0.00287965	0.00241132	0.837364	38245	58310	10363184	18377389	4.12955e-27	6.14874e-25	-0.177496	0.177496
Water Buffalo	Human	TAT>TGT	missense_variant	535	3648	1.11387e-05	5.9569e-05	5.34794	48030768	61239857	269677	287960	128202	224287	0.00266916	0.00366244	1.37213	245971	661987	10363184	18377389	1.07933e-23	2.18743e-25	0.316363	0.316363
Water Buffalo	Human	TCG>TTG	missense_variant	2458	13073	0.000390458	0.0019357	4.95751	6295168	6753633	271431	224260	149022	165976	0.0236724	0.0245758	1.03816	323347	528227	10363184	18377389	1.03861e-22	5.0272e-28	0.037451	0.037451
Water Buffalo	Human	ACT>ATT	missense_variant	952	2969	2.14966e-05	6.19861e-05	2.88353	44286028	47897862	448262	448799	156472	145617	0.00353321	0.00304016	0.860451	291326	416414	10363184	18377389	1.60876e-18	9.41934e-15	-0.150299	0.150299
Water Buffalo	Human	TCT>TTT	missense_variant	810	2566	1.39219e-05	3.87894e-05	2.78622	58181852	66152103	693990	683735	148964	130620	0.00256032	0.00197454	0.771209	278799	371079	10363184	18377389	1.26579e-14	5.42117e-12	-0.259796	0.259796
Water Buffalo	Human	CCC>CGC	missense_variant	359	2355	9.97262e-06	5.87519e-05	5.89132	35998563	40083820	731599	658468	26947	43330	0.000748558	0.00108098	1.44409	56393	142606	10363184	18377389	8.22701e-14	1.34219e-15	0.36748	0.36748
Water Buffalo	Human	GCT>GTT	missense_variant	1177	3974	3.3911e-05	9.45301e-05	2.78759	34708491	42039508	721736	685862	109669	131454	0.00315972	0.00312692	0.989619	211554	371612	10363184	18377389	9.74827e-14	1.09752e-10	-0.0104352	0.0104352
Water Buffalo	Human	ACA>ATA	missense_variant	1172	3964	2.40293e-05	6.60715e-05	2.74962	48773798	59995580	554496	558242	213969	200862	0.00438697	0.00334795	0.763158	404680	582856	10363184	18377389	1.62465e-13	5.34596e-11	-0.270291	0.270291
Water Buffalo	Human	GCC>GAC	missense_variant	415	2630	1.517e-05	7.26247e-05	4.78738	27356575	36213580	801977	721858	23480	47907	0.000858295	0.0013229	1.54131	45559	138194	10363184	18377389	2.0284e-13	7.00691e-15	0.432635	0.432635
Water Buffalo	Human	GAT>GTT	missense_variant	152	1205	4.29215e-06	3.01242e-05	7.01843	35413473	40001085	460937	452387	18347	44073	0.00051808	0.0011018	2.12669	33244	118662	10363184	18377389	7.82776e-13	6.23697e-14	0.754567	0.754567
Water Buffalo	Human	AAT>ACT	missense_variant	216	577	3.69681e-06	7.76822e-06	2.10133	58428681	74276998	385796	418947	34352	30725	0.00058793	0.000413654	0.703577	63464	85452	10363184	18377389	1.68037e-09	1.74742e-08	-0.351578	0.351578
Water Buffalo	Human	CCG>CAG	missense_variant	368	1115	5.16914e-05	0.000131296	2.54001	7119173	8492231	460508	366329	13518	12589	0.00189882	0.00148241	0.780704	31264	43047	10363184	18377389	3.96678e-09	6.32789e-08	-0.247559	0.247559
Water Buffalo	Human	GCA>GTA	missense_variant	947	3300	2.56876e-05	7.63251e-05	2.97128	36866017	43236114	667743	652437	118511	113557	0.00321464	0.00262644	0.817024	227423	334332	10363184	18377389	5.93936e-09	2.94224e-07	-0.202087	0.202087
Water Buffalo	Human	CAC>CTC	missense_variant	231	654	6.2775e-06	1.45072e-05	2.31099	36798061	45080943	617024	590688	21710	21912	0.000589977	0.000486059	0.823861	39958	61232	10363184	18377389	3.67854e-08	1.75429e-07	-0.193753	0.193753
Water Buffalo	Human	ACC>AGC	missense_variant	487	1625	1.67288e-05	4.64143e-05	2.77452	29111551	35010768	500237	470204	25361	28722	0.000871166	0.000820376	0.941699	51723	87568	10363184	18377389	6.65045e-07	4.19222e-06	-0.0600698	0.0600698
Water Buffalo	Human	CCC>CAC	missense_variant	276	1626	7.66697e-06	4.0565e-05	5.29088	35998563	40083820	731599	658468	23826	40118	0.00066186	0.00100085	1.51218	46138	121724	10363184	18377389	1.61522e-06	4.13179e-07	0.413554	0.413554
Water Buffalo	Human	CCG>CGG	missense_variant	293	1709	4.11565e-05	0.000201243	4.8897	7119173	8492231	460508	366329	11009	13789	0.00154639	0.00162372	1.05001	26190	53708	10363184	18377389	1.74894e-06	3.33179e-07	0.0487979	0.0487979
Water Buffalo	Human	CCA>CGA	missense_variant	184	1152	3.70679e-06	2.07338e-05	5.59347	49638609	55561346	850226	824209	18799	32388	0.000378717	0.000582923	1.5392	37232	101112	10363184	18377389	2.63046e-06	5.8589e-07	0.431266	0.431266
Water Buffalo	Human	GAC>GTC	missense_variant	120	817	4.18021e-06	2.88159e-05	6.89341	28706716	28352415	486385	440789	8531	21102	0.000297178	0.000744275	2.50448	16351	58971	10363184	18377389	2.91984e-06	7.55168e-07	0.91808	0.91808
Water Buffalo	Human	TAA>TCA	missense_variant	106	278	2.22132e-06	4.49561e-06	2.02385	47719449	61838155	251845	269052	28985	27612	0.000607404	0.00044652	0.735129	59632	81606	10363184	18377389	1.42355e-05	4.20605e-05	-0.30771	0.30771
Water Buffalo	Human	CCT>CGT	missense_variant	430	2324	9.69764e-06	4.33213e-05	4.4672	44340704	53645649	737469	706059	31690	48349	0.000714693	0.000901266	1.26105	65015	155182	10363184	18377389	1.67953e-05	1.41928e-06	0.231947	0.231947
Water Buffalo	Human	TAC>TGC	missense_variant	317	1754	1.20063e-05	5.21511e-05	4.34364	26402817	33633068	276950	276285	60012	77324	0.00227294	0.00229905	1.01149	111403	222602	10363184	18377389	4.51528e-05	4.57335e-06	0.0114208	0.0114208
Water Buffalo	Human	TAC>TTC	missense_variant	127	362	4.81009e-06	1.07632e-05	2.23763	26402817	33633068	276950	276285	16799	14301	0.000636258	0.000425207	0.668293	31423	40276	10363184	18377389	6.60726e-05	0.000244025	-0.403029	0.403029
Water Buffalo	Human	GCT>GAT	missense_variant	447	1559	1.28787e-05	3.70842e-05	2.8795	34708491	42039508	721736	685862	26467	31964	0.000762551	0.000760332	0.99709	49453	87349	10363184	18377389	7.78706e-05	0.000764229	-0.00291389	0.00291389
Water Buffalo	Human	CAG>CGG	missense_variant	1136	4308	2.0728e-05	7.07136e-05	3.4115	54805031	60921825	1013596	973861	109427	117781	0.00199666	0.00193331	0.968274	224834	362389	10363184	18377389	0.000104761	0.00262776	-0.0322402	0.0322402
Water Buffalo	Human	CCT>CAT	missense_variant	323	1099	7.2845e-06	2.04863e-05	2.81231	44340704	53645649	737469	706059	28332	33140	0.000638961	0.000617757	0.966815	51846	90052	10363184	18377389	0.000191273	0.000896804	-0.0337482	0.0337482
Water Buffalo	Human	TCC>TAC	missense_variant	230	1289	5.15127e-06	2.77344e-05	5.384	44649191	46476553	744124	703085	27688	41755	0.000620123	0.00089841	1.44876	52141	121652	10363184	18377389	0.000265745	6.44386e-05	0.370708	0.370708
Water Buffalo	Human	ACG>AAG	missense_variant	333	1158	5.02226e-05	0.000154481	3.07592	6630484	7496081	264403	211970	14272	17090	0.00215248	0.00227986	1.05918	29177	49980	10363184	18377389	0.000571178	0.00252	0.0574914	0.0574914
Water Buffalo	Human	TCA>TTA	missense_variant	642	2394	1.23699e-05	4.08957e-05	3.30608	51900360	58539181	641060	637043	156806	126938	0.00302129	0.00216843	0.717716	291928	362269	10363184	18377389	0.00107505	0.00651346	-0.331681	0.331681
Water Buffalo	Human	GAG>GCG	missense_variant	253	866	5.89557e-06	1.70252e-05	2.88779	42913585	50865857	746992	697691	22029	21144	0.000513334	0.000415682	0.809768	44914	64945	10363184	18377389	0.00133143	0.00375099	-0.211007	0.211007
Water Buffalo	Human	TAT>TCT	missense_variant	106	318	2.20692e-06	5.1927e-06	2.35292	48030768	61239857	269677	287960	25732	22935	0.00053574	0.000374511	0.699054	49157	64575	10363184	18377389	0.0014002	0.00262808	-0.358028	0.358028
Water Buffalo	Human	CAG>CTG	missense_variant	247	846	4.50689e-06	1.38866e-05	3.08121	54805031	60921825	1013596	973861	27966	25490	0.000510282	0.000418405	0.819949	52043	72707	10363184	18377389	0.00157147	0.00385524	-0.198513	0.198513
Water Buffalo	Human	ACG>AGG	missense_variant	293	1029	4.41898e-05	0.000137272	3.10641	6630484	7496081	264403	211970	10224	11199	0.00154197	0.00149398	0.968879	22530	37143	10363184	18377389	0.00207125	0.00499111	-0.031616	0.031616
Water Buffalo	Human	AAC>AGC	missense_variant	725	2753	1.96397e-05	6.35327e-05	3.23491	36914931	43331998	399345	393144	81370	85444	0.00220426	0.00197185	0.894562	152882	245187	10363184	18377389	0.00229472	0.00776228	-0.111421	0.111421
Water Buffalo	Human	CAG>CCG	missense_variant	301	1074	5.4922e-06	1.76292e-05	3.20985	54805031	60921825	1013596	973861	33791	34959	0.000616567	0.000573834	0.930691	70357	106720	10363184	18377389	0.00393251	0.00751339	-0.071828	0.071828
Water Buffalo	Human	CCT>CTT	missense_variant	960	3734	2.16505e-05	6.96049e-05	3.21493	44340704	53645649	737469	706059	143092	163858	0.0032271	0.00305445	0.946499	276792	471725	10363184	18377389	0.00422576	0.0112219	-0.0549849	0.0549849
Water Buffalo	Human	CAA>CGA	missense_variant	452	1685	9.56304e-06	2.98593e-05	3.12236	47265306	56431393	534366	546101	72344	78774	0.00153059	0.00139593	0.912015	136295	227521	10363184	18377389	0.00620314	0.0102181	-0.0920986	0.0920986
Water Buffalo	Human	GCC>GGC	missense_variant	401	2009	1.46583e-05	5.54764e-05	3.78465	27356575	36213580	801977	721858	17087	28049	0.000624603	0.000774544	1.24006	36022	88025	10363184	18377389	0.00638867	0.00406695	0.215158	0.215158
Water Buffalo	Human	CCA>CAA	missense_variant	270	965	5.43931e-06	1.73682e-05	3.19308	49638609	55561346	850226	824209	30870	40353	0.000621895	0.000726278	1.16785	56632	108946	10363184	18377389	0.00687838	0.010305	0.155162	0.155162
Water Buffalo	Human	AAA>ATA	missense_variant	138	456	1.58463e-06	4.01509e-06	2.53376	87086307	113571620	578934	605108	27410	25240	0.000314745	0.000222239	0.706091	49550	68995	10363184	18377389	0.00693239	0.0088353	-0.348012	0.348012
Water Buffalo	Human	TAG>TGG	missense_variant	175	939	5.80699e-06	2.44011e-05	4.20202	30136118	38481948	233238	247152	50949	72606	0.00169063	0.00188675	1.11601	97587	213239	10363184	18377389	0.00866991	0.00661295	0.109758	0.109758
Water Buffalo	Human	TCA>TAA	missense_variant	141	471	2.71674e-06	8.04589e-06	2.96159	51900360	58539181	641060	637043	41800	41326	0.000805389	0.000705955	0.876538	74030	111751	10363184	18377389	0.00879324	0.011335	-0.131775	0.131775
Water Buffalo	Human	AAA>ACA	missense_variant	256	917	2.93961e-06	8.0742e-06	2.74669	87086307	113571620	578934	605108	41656	44736	0.00047833	0.000393901	0.823492	79479	130162	10363184	18377389	0.00936414	0.012502	-0.194201	0.194201
Water Buffalo	Human	AAG>ACG	missense_variant	293	1063	5.44975e-06	1.78992e-05	3.28441	53763969	59388166	659555	647839	31175	31310	0.000579849	0.000527209	0.909218	61949	95250	10363184	18377389	0.0094453	0.0119911	-0.0951704	0.0951704
Water Buffalo	Human	CCA>CTA	missense_variant	776	3037	1.5633e-05	5.46603e-05	3.49647	49638609	55561346	850226	824209	146998	134425	0.00296136	0.0024194	0.816988	285051	400658	10363184	18377389	0.0159033	0.0200851	-0.202131	0.202131
Water Buffalo	Human	TAG>TCG	missense_variant	43	122	1.42686e-06	3.17032e-06	2.22189	30136118	38481948	233238	247152	17603	15759	0.000584116	0.000409517	0.701088	35829	45812	10363184	18377389	0.0226225	0.0230566	-0.355123	0.355123
Water Buffalo	Human	CAC>CCC	missense_variant	230	838	6.25033e-06	1.85888e-05	2.97405	36798061	45080943	617024	590688	26153	27123	0.000710717	0.000601651	0.846541	53056	81148	10363184	18377389	0.0255109	0.0259174	-0.166596	0.166596
Water Buffalo	Human	GCA>GAA	missense_variant	412	1571	1.11756e-05	3.63354e-05	3.25131	36866017	43236114	667743	652437	42103	54493	0.00114205	0.00126036	1.10359	75791	143562	10363184	18377389	0.0274232	0.0260286	0.0985673	0.0985673
Water Buffalo	Human	TCG>TGG	missense_variant	226	1143	3.59006e-05	0.000169242	4.7142	6295168	6753633	271431	224260	8648	9713	0.00137375	0.00143819	1.04691	18594	33721	10363184	18377389	0.0307231	0.0330723	0.0458389	0.0458389
Water Buffalo	Human	GAG>GGG	missense_variant	474	1834	1.10455e-05	3.60556e-05	3.2643	42913585	50865857	746992	697691	47380	54070	0.00110408	0.00106299	0.962786	93959	159714	10363184	18377389	0.0366443	0.0340295	-0.0379242	0.0379242
Water Buffalo	Human	GAA>GCA	missense_variant	281	1052	5.19265e-06	1.79136e-05	3.4498	54115002	58726408	662958	650369	22056	24408	0.000407576	0.000415622	1.01974	44349	73885	10363184	18377389	0.0376222	0.0330799	0.0195482	0.0195482
Water Buffalo	Human	AAG>ATG	missense_variant	155	554	2.88297e-06	9.32846e-06	3.23571	53763969	59388166	659555	647839	19296	19267	0.000358902	0.000324425	0.903937	35807	53561	10363184	18377389	0.0428637	0.0375196	-0.100995	0.100995
Water Buffalo	Human	CAT>CCT	missense_variant	294	1117	6.08936e-06	2.03481e-05	3.34158	48280935	54894633	556142	568886	33905	40540	0.000702244	0.000738506	1.05164	63785	114723	10363184	18377389	0.0566296	0.045274	0.0503478	0.0503478
Water Buffalo	Human	GAT>GCT	missense_variant	171	626	4.82867e-06	1.56496e-05	3.24097	35413473	40001085	460937	452387	17185	15843	0.000485267	0.000396064	0.816178	32428	45196	10363184	18377389	0.0630086	0.0512777	-0.203123	0.203123
Water Buffalo	Human	GAC>GCC	missense_variant	146	535	5.08592e-06	1.88696e-05	3.71017	28706716	28352415	486385	440789	10150	10025	0.000353576	0.000353585	1.00003	20815	30890	10363184	18377389	0.0891178	0.072587	2.71583e-05	2.71583e-05
Water Buffalo	Human	TAC>TCC	missense_variant	77	268	2.91636e-06	7.96835e-06	2.7323	26402817	33633068	276950	276285	12766	11515	0.000483509	0.000342371	0.708097	26054	35109	10363184	18377389	0.111015	0.0949791	-0.345174	0.345174
Water Buffalo	Human	AAC>ACC	missense_variant	165	624	4.46974e-06	1.44004e-05	3.22177	36914931	43331998	399345	393144	17656	17525	0.000478289	0.000404436	0.845588	34511	52788	10363184	18377389	0.144668	0.1142	-0.167722	0.167722
Water Buffalo	Human	GCA>GGA	missense_variant	227	1090	6.15743e-06	2.52104e-05	4.09431	36866017	43236114	667743	652437	15759	25074	0.000427467	0.000579932	1.35667	30965	76663	10363184	18377389	0.14973	0.197247	0.305034	0.305034
Water Buffalo	Human	TAA>TTA	missense_variant	30	94	6.28674e-07	1.5201e-06	2.41794	47719449	61838155	251845	269052	27654	20752	0.000579512	0.000335586	0.579083	50319	57820	10363184	18377389	0.156884	0.142865	-0.546309	0.546309
Water Buffalo	Human	TAA>TGA	missense_variant	181	877	3.793e-06	1.41822e-05	3.73904	47719449	61838155	251845	269052	58885	88007	0.00123398	0.00142318	1.15332	111621	255341	10363184	18377389	0.164589	0.206786	0.142648	0.142648
Water Buffalo	Human	ACC>ATC	missense_variant	1099	4540	3.77513e-05	0.000129674	3.43496	29111551	35010768	500237	470204	104115	122882	0.00357642	0.00350983	0.981383	201035	365427	10363184	18377389	0.201552	0.111424	-0.0187921	0.0187921
Water Buffalo	Human	ACT>AAT	missense_variant	237	1122	5.35157e-06	2.34248e-05	4.37719	44286028	47897862	448262	448799	29412	37814	0.000664137	0.000789472	1.18872	52151	101983	10363184	18377389	0.203214	0.270306	0.172875	0.172875
Water Buffalo	Human	AAC>ATC	missense_variant	118	576	3.19654e-06	1.32927e-05	4.15847	36914931	43331998	399345	393144	13302	22533	0.000360342	0.000520008	1.4431	24377	60900	10363184	18377389	0.238422	0.285831	0.366791	0.366791
Water Buffalo	Human	CAA>CCA	missense_variant	247	982	5.22582e-06	1.74017e-05	3.32994	47265306	56431393	534366	546101	31891	35685	0.000674723	0.000632361	0.937215	62062	103522	10363184	18377389	0.267073	0.205641	-0.0648425	0.0648425
Water Buffalo	Human	CAT>CGT	missense_variant	1328	5921	2.75057e-05	0.000107861	3.92141	48280935	54894633	556142	568886	181921	234172	0.00376797	0.00426585	1.13213	347698	690514	10363184	18377389	0.274397	0.47534	0.124105	0.124105
Water Buffalo	Human	TCT>TAT	missense_variant	270	1255	4.64062e-06	1.89714e-05	4.08812	58181852	66152103	693990	683735	50831	58605	0.000873657	0.000885913	1.01403	89726	157595	10363184	18377389	0.277368	0.34899	0.0139304	0.0139304
Water Buffalo	Human	GAG>GTG	missense_variant	152	721	3.542e-06	1.41745e-05	4.00184	42913585	50865857	746992	697691	13795	18089	0.00032146	0.000355622	1.10627	26691	53216	10363184	18377389	0.305489	0.356397	0.100994	0.100994
Water Buffalo	Human	GCG>GTG	missense_variant	4497	19702	0.000763325	0.00266838	3.49573	5891334	7383510	390554	315696	145902	180463	0.0247655	0.0244414	0.98691	339616	607417	10363184	18377389	0.325157	0.628626	-0.0131761	0.0131761
Water Buffalo	Human	CAT>CTT	missense_variant	230	1067	4.76379e-06	1.94372e-05	4.08021	48280935	54894633	556142	568886	38743	49479	0.000802449	0.000901345	1.12324	65042	129986	10363184	18377389	0.332096	0.374454	0.116219	0.116219
Water Buffalo	Human	AAA>AGA	missense_variant	395	1798	4.53573e-06	1.58314e-05	3.49038	87086307	113571620	578934	605108	67737	87169	0.000777815	0.000767524	0.986771	132789	261752	10363184	18377389	0.343631	0.388207	-0.0133178	0.0133178
Water Buffalo	Human	TCG>TAG	missense_variant	103	402	1.63618e-05	5.95235e-05	3.63797	6295168	6753633	271431	224260	11180	10493	0.00177597	0.00155368	0.874838	23222	31558	10363184	18377389	0.396068	0.376317	-0.133716	0.133716
Water Buffalo	Human	TCC>TTC	missense_variant	1147	5080	2.56892e-05	0.000109302	4.25481	44649191	46476553	744124	703085	131704	130621	0.00294975	0.00281047	0.952782	252613	389816	10363184	18377389	0.420963	0.490268	-0.0483687	0.0483687
Water Buffalo	Human	ACG>ATG	missense_variant	4431	19350	0.000668277	0.00258135	3.86269	6630484	7496081	264403	211970	244235	316949	0.0368352	0.042282	1.14787	534029	981359	10363184	18377389	0.439989	0.453104	0.137907	0.137907
Water Buffalo	Human	TAT>TTT	missense_variant	127	505	2.64414e-06	8.24626e-06	3.1187	48030768	61239857	269677	287960	31571	33964	0.000657308	0.000554606	0.843754	56682	90996	10363184	18377389	0.442158	0.459987	-0.169894	0.169894
Water Buffalo	Human	TCT>TGT	missense_variant	624	2782	1.0725e-05	4.20546e-05	3.92118	58181852	66152103	693990	683735	59102	78038	0.00101582	0.00117968	1.16131	118011	237439	10363184	18377389	0.464664	0.417273	0.149548	0.149548
Water Buffalo	Human	GAA>GGA	missense_variant	364	1502	6.72642e-06	2.55762e-05	3.80236	54115002	58726408	662958	650369	54257	59995	0.00100262	0.0010216	1.01893	102669	172686	10363184	18377389	0.465655	0.51476	0.0187512	0.0187512
Water Buffalo	Human	TCA>TGA	missense_variant	223	1017	4.29669e-06	1.7373e-05	4.04334	51900360	58539181	641060	637043	28982	42110	0.000558416	0.000719347	1.28819	56482	128499	10363184	18377389	0.471293	0.436849	0.25324	0.25324
Water Buffalo	Human	AAT>ATT	missense_variant	131	525	2.24205e-06	7.06814e-06	3.15253	58428681	74276998	385796	418947	25283	32328	0.000432716	0.000435236	1.00582	43820	85293	10363184	18377389	0.482264	0.514003	0.00580706	0.00580706
Water Buffalo	Human	GCT>GGT	missense_variant	508	2125	1.46362e-05	5.05477e-05	3.45361	34708491	42039508	721736	685862	22737	31688	0.000655085	0.000753767	1.15064	45732	99087	10363184	18377389	0.550717	0.593887	0.140319	0.140319
Water Buffalo	Human	CCC>CTC	missense_variant	1223	5178	3.39736e-05	0.000129179	3.80235	35998563	40083820	731599	658468	107651	130637	0.00299042	0.0032591	1.08984	220731	404240	10363184	18377389	0.567179	0.566173	0.0860342	0.0860342
Water Buffalo	Human	GCG>GGG	missense_variant	223	921	3.78522e-05	0.000124737	3.29538	5891334	7383510	390554	315696	6538	7764	0.00110977	0.00105153	0.947527	14787	27906	10363184	18377389	0.586605	0.553357	-0.0539003	0.0539003
Water Buffalo	Human	GAT>GGT	missense_variant	523	2318	1.47684e-05	5.79484e-05	3.92381	35413473	40001085	460937	452387	65811	77384	0.00185836	0.00193455	1.041	123869	224831	10363184	18377389	0.587822	0.641431	0.0401788	0.0401788
Water Buffalo	Human	ACA>AAA	missense_variant	317	1328	6.49939e-06	2.2135e-05	3.4057	48773798	59995580	554496	558242	38299	54906	0.000785237	0.000915167	1.16547	69498	150358	10363184	18377389	0.663598	0.628336	0.153121	0.153121
Water Buffalo	Human	TAG>TTG	missense_variant	35	137	1.1614e-06	3.56011e-06	3.06537	30136118	38481948	233238	247152	16454	14627	0.000545989	0.0003801	0.696168	30025	40420	10363184	18377389	0.678271	0.659036	-0.362164	0.362164
Water Buffalo	Human	ACA>AGA	missense_variant	351	1529	7.19649e-06	2.54852e-05	3.54134	48773798	59995580	554496	558242	34144	46227	0.000700048	0.000770507	1.10065	66832	136742	10363184	18377389	0.889084	0.963252	0.0958995	0.0958995
Water Buffalo	Human	AAG>AGG	missense_variant	549	2386	1.02113e-05	4.01764e-05	3.9345	53763969	59388166	659555	647839	64532	82695	0.00120028	0.00139245	1.1601	125346	247340	10363184	18377389	0.889417	0.974037	0.148506	0.148506
Water Buffalo	Human	GCC>GTC	missense_variant	1465	6346	5.3552e-05	0.000175238	3.2723	27356575	36213580	801977	721858	79103	115757	0.00289155	0.00319651	1.10546	160230	343327	10363184	18377389	0.890382	1	0.100265	0.100265
Water Buffalo	Human	TCC>TGC	missense_variant	490	2130	1.09744e-05	4.58296e-05	4.17603	44649191	46476553	744124	703085	33973	39650	0.000760887	0.000853118	1.12122	68414	123734	10363184	18377389	0.894559	0.964142	0.114413	0.114413
Water Buffalo	Human	GAA>GTA	missense_variant	109	479	2.01423e-06	8.15647e-06	4.04942	54115002	58726408	662958	650369	14230	19500	0.000262959	0.000332048	1.26274	26786	54868	10363184	18377389	0.901318	0.911943	0.233284	0.233284
Water Buffalo	Human	CAA>CTA	missense_variant	47	199	9.94387e-07	3.52641e-06	3.54631	47265306	56431393	534366	546101	21408	18390	0.000452933	0.000325882	0.719494	36949	49660	10363184	18377389	0.974282	0.978634	-0.329207	0.329207
Water Buffalo	Human	ACT>AGT	missense_variant	443	1912	1.00032e-05	3.99183e-05	3.99057	44286028	47897862	448262	448799	43186	51723	0.000975161	0.00107986	1.10737	83193	153697	10363184	18377389	1	0.978634	0.101985	0.101985
Water Buffalo	Water Buffalo	AAA>ACA	missense_variant	256	256	2.93961e-06	2.93961e-06	1	87086307	87086307	578934	578934	41656	41656	0.00047833	0.00047833	1	79479	79479	10363184	10363184	1	1	0	0
Water Buffalo	Water Buffalo	AAA>AGA	missense_variant	395	395	4.53573e-06	4.53573e-06	1	87086307	87086307	578934	578934	67737	67737	0.000777815	0.000777815	1	132789	132789	10363184	10363184	1	1	0	0
Water Buffalo	Water Buffalo	AAA>ATA	missense_variant	138	138	1.58463e-06	1.58463e-06	1	87086307	87086307	578934	578934	27410	27410	0.000314745	0.000314745	1	49550	49550	10363184	10363184	1	1	0	0
Water Buffalo	Water Buffalo	AAC>ACC	missense_variant	165	165	4.46974e-06	4.46974e-06	1	36914931	36914931	399345	399345	17656	17656	0.000478289	0.000478289	1	34511	34511	10363184	10363184	1	1	0	0
Water Buffalo	Water Buffalo	AAC>AGC	missense_variant	725	725	1.96397e-05	1.96397e-05	1	36914931	36914931	399345	399345	81370	81370	0.00220426	0.00220426	1	152882	152882	10363184	10363184	1	1	0	0
Water Buffalo	Water Buffalo	AAC>ATC	missense_variant	118	118	3.19654e-06	3.19654e-06	1	36914931	36914931	399345	399345	13302	13302	0.000360342	0.000360342	1	24377	24377	10363184	10363184	1	1	0	0
Water Buffalo	Water Buffalo	AAG>ACG	missense_variant	293	293	5.44975e-06	5.44975e-06	1	53763969	53763969	659555	659555	31175	31175	0.000579849	0.000579849	1	61949	61949	10363184	10363184	1	1	0	0
Water Buffalo	Water Buffalo	AAG>AGG	missense_variant	549	549	1.02113e-05	1.02113e-05	1	53763969	53763969	659555	659555	64532	64532	0.00120028	0.00120028	1	125346	125346	10363184	10363184	1	1	0	0
Water Buffalo	Water Buffalo	AAG>ATG	missense_variant	155	155	2.88297e-06	2.88297e-06	1	53763969	53763969	659555	659555	19296	19296	0.000358902	0.000358902	1	35807	35807	10363184	10363184	1	1	0	0
Water Buffalo	Water Buffalo	AAT>ACT	missense_variant	216	216	3.69681e-06	3.69681e-06	1	58428681	58428681	385796	385796	34352	34352	0.00058793	0.00058793	1	63464	63464	10363184	10363184	1	1	0	0
Water Buffalo	Water Buffalo	AAT>AGT	missense_variant	838	838	1.43423e-05	1.43423e-05	1	58428681	58428681	385796	385796	135123	135123	0.00231261	0.00231261	1	256522	256522	10363184	10363184	1	1	0	0
Water Buffalo	Water Buffalo	AAT>ATT	missense_variant	131	131	2.24205e-06	2.24205e-06	1	58428681	58428681	385796	385796	25283	25283	0.000432716	0.000432716	1	43820	43820	10363184	10363184	1	1	0	0
Water Buffalo	Water Buffalo	ACA>AAA	missense_variant	317	317	6.49939e-06	6.49939e-06	1	48773798	48773798	554496	554496	38299	38299	0.000785237	0.000785237	1	69498	69498	10363184	10363184	1	1	0	0
Water Buffalo	Water Buffalo	ACA>AGA	missense_variant	351	351	7.19649e-06	7.19649e-06	1	48773798	48773798	554496	554496	34144	34144	0.000700048	0.000700048	1	66832	66832	10363184	10363184	1	1	0	0
Water Buffalo	Water Buffalo	ACA>ATA	missense_variant	1172	1172	2.40293e-05	2.40293e-05	1	48773798	48773798	554496	554496	213969	213969	0.00438697	0.00438697	1	404680	404680	10363184	10363184	1	1	0	0
Water Buffalo	Water Buffalo	ACC>AAC	missense_variant	290	290	9.96168e-06	9.96168e-06	1	29111551	29111551	500237	500237	25014	25014	0.000859247	0.000859247	1	46442	46442	10363184	10363184	1	1	0	0
Water Buffalo	Water Buffalo	ACC>AGC	missense_variant	487	487	1.67288e-05	1.67288e-05	1	29111551	29111551	500237	500237	25361	25361	0.000871166	0.000871166	1	51723	51723	10363184	10363184	1	1	0	0
Water Buffalo	Water Buffalo	ACC>ATC	missense_variant	1099	1099	3.77513e-05	3.77513e-05	1	29111551	29111551	500237	500237	104115	104115	0.00357642	0.00357642	1	201035	201035	10363184	10363184	1	1	0	0
Water Buffalo	Water Buffalo	ACG>AAG	missense_variant	333	333	5.02226e-05	5.02226e-05	1	6630484	6630484	264403	264403	14272	14272	0.00215248	0.00215248	1	29177	29177	10363184	10363184	1	1	0	0
Water Buffalo	Water Buffalo	ACG>AGG	missense_variant	293	293	4.41898e-05	4.41898e-05	1	6630484	6630484	264403	264403	10224	10224	0.00154197	0.00154197	1	22530	22530	10363184	10363184	1	1	0	0
Water Buffalo	Water Buffalo	ACG>ATG	missense_variant	4431	4431	0.000668277	0.000668277	1	6630484	6630484	264403	264403	244235	244235	0.0368352	0.0368352	1	534029	534029	10363184	10363184	1	1	0	0
Water Buffalo	Water Buffalo	ACT>AAT	missense_variant	237	237	5.35157e-06	5.35157e-06	1	44286028	44286028	448262	448262	29412	29412	0.000664137	0.000664137	1	52151	52151	10363184	10363184	1	1	0	0
Water Buffalo	Water Buffalo	ACT>AGT	missense_variant	443	443	1.00032e-05	1.00032e-05	1	44286028	44286028	448262	448262	43186	43186	0.000975161	0.000975161	1	83193	83193	10363184	10363184	1	1	0	0
Water Buffalo	Water Buffalo	ACT>ATT	missense_variant	952	952	2.14966e-05	2.14966e-05	1	44286028	44286028	448262	448262	156472	156472	0.00353321	0.00353321	1	291326	291326	10363184	10363184	1	1	0	0
Water Buffalo	Water Buffalo	CAA>CCA	missense_variant	247	247	5.22582e-06	5.22582e-06	1	47265306	47265306	534366	534366	31891	31891	0.000674723	0.000674723	1	62062	62062	10363184	10363184	1	1	0	0
Water Buffalo	Water Buffalo	CAA>CGA	missense_variant	452	452	9.56304e-06	9.56304e-06	1	47265306	47265306	534366	534366	72344	72344	0.00153059	0.00153059	1	136295	136295	10363184	10363184	1	1	0	0
Water Buffalo	Water Buffalo	CAA>CTA	missense_variant	47	47	9.94387e-07	9.94387e-07	1	47265306	47265306	534366	534366	21408	21408	0.000452933	0.000452933	1	36949	36949	10363184	10363184	1	1	0	0
Water Buffalo	Water Buffalo	CAC>CCC	missense_variant	230	230	6.25033e-06	6.25033e-06	1	36798061	36798061	617024	617024	26153	26153	0.000710717	0.000710717	1	53056	53056	10363184	10363184	1	1	0	0
Water Buffalo	Water Buffalo	CAC>CGC	missense_variant	1045	1045	2.83982e-05	2.83982e-05	1	36798061	36798061	617024	617024	93601	93601	0.00254364	0.00254364	1	188893	188893	10363184	10363184	1	1	0	0
Water Buffalo	Water Buffalo	CAC>CTC	missense_variant	231	231	6.2775e-06	6.2775e-06	1	36798061	36798061	617024	617024	21710	21710	0.000589977	0.000589977	1	39958	39958	10363184	10363184	1	1	0	0
Water Buffalo	Water Buffalo	CAG>CCG	missense_variant	301	301	5.4922e-06	5.4922e-06	1	54805031	54805031	1013596	1013596	33791	33791	0.000616567	0.000616567	1	70357	70357	10363184	10363184	1	1	0	0
Water Buffalo	Water Buffalo	CAG>CGG	missense_variant	1136	1136	2.0728e-05	2.0728e-05	1	54805031	54805031	1013596	1013596	109427	109427	0.00199666	0.00199666	1	224834	224834	10363184	10363184	1	1	0	0
Water Buffalo	Water Buffalo	CAG>CTG	missense_variant	247	247	4.50689e-06	4.50689e-06	1	54805031	54805031	1013596	1013596	27966	27966	0.000510282	0.000510282	1	52043	52043	10363184	10363184	1	1	0	0
Water Buffalo	Water Buffalo	CAT>CCT	missense_variant	294	294	6.08936e-06	6.08936e-06	1	48280935	48280935	556142	556142	33905	33905	0.000702244	0.000702244	1	63785	63785	10363184	10363184	1	1	0	0
Water Buffalo	Water Buffalo	CAT>CGT	missense_variant	1328	1328	2.75057e-05	2.75057e-05	1	48280935	48280935	556142	556142	181921	181921	0.00376797	0.00376797	1	347698	347698	10363184	10363184	1	1	0	0
Water Buffalo	Water Buffalo	CAT>CTT	missense_variant	230	230	4.76379e-06	4.76379e-06	1	48280935	48280935	556142	556142	38743	38743	0.000802449	0.000802449	1	65042	65042	10363184	10363184	1	1	0	0
Water Buffalo	Water Buffalo	CCA>CAA	missense_variant	270	270	5.43931e-06	5.43931e-06	1	49638609	49638609	850226	850226	30870	30870	0.000621895	0.000621895	1	56632	56632	10363184	10363184	1	1	0	0
Water Buffalo	Water Buffalo	CCA>CGA	missense_variant	184	184	3.70679e-06	3.70679e-06	1	49638609	49638609	850226	850226	18799	18799	0.000378717	0.000378717	1	37232	37232	10363184	10363184	1	1	0	0
Water Buffalo	Water Buffalo	CCA>CTA	missense_variant	776	776	1.5633e-05	1.5633e-05	1	49638609	49638609	850226	850226	146998	146998	0.00296136	0.00296136	1	285051	285051	10363184	10363184	1	1	0	0
Water Buffalo	Water Buffalo	CCC>CAC	missense_variant	276	276	7.66697e-06	7.66697e-06	1	35998563	35998563	731599	731599	23826	23826	0.00066186	0.00066186	1	46138	46138	10363184	10363184	1	1	0	0
Water Buffalo	Water Buffalo	CCC>CGC	missense_variant	359	359	9.97262e-06	9.97262e-06	1	35998563	35998563	731599	731599	26947	26947	0.000748558	0.000748558	1	56393	56393	10363184	10363184	1	1	0	0
Water Buffalo	Water Buffalo	CCC>CTC	missense_variant	1223	1223	3.39736e-05	3.39736e-05	1	35998563	35998563	731599	731599	107651	107651	0.00299042	0.00299042	1	220731	220731	10363184	10363184	1	1	0	0
Water Buffalo	Water Buffalo	CCG>CAG	missense_variant	368	368	5.16914e-05	5.16914e-05	1	7119173	7119173	460508	460508	13518	13518	0.00189882	0.00189882	1	31264	31264	10363184	10363184	1	1	0	0
Water Buffalo	Water Buffalo	CCG>CGG	missense_variant	293	293	4.11565e-05	4.11565e-05	1	7119173	7119173	460508	460508	11009	11009	0.00154639	0.00154639	1	26190	26190	10363184	10363184	1	1	0	0
Water Buffalo	Water Buffalo	CCG>CTG	missense_variant	4661	4661	0.000654711	0.000654711	1	7119173	7119173	460508	460508	193230	193230	0.0271422	0.0271422	1	457223	457223	10363184	10363184	1	1	0	0
Water Buffalo	Water Buffalo	CCT>CAT	missense_variant	323	323	7.2845e-06	7.2845e-06	1	44340704	44340704	737469	737469	28332	28332	0.000638961	0.000638961	1	51846	51846	10363184	10363184	1	1	0	0
Water Buffalo	Water Buffalo	CCT>CGT	missense_variant	430	430	9.69764e-06	9.69764e-06	1	44340704	44340704	737469	737469	31690	31690	0.000714693	0.000714693	1	65015	65015	10363184	10363184	1	1	0	0
Water Buffalo	Water Buffalo	CCT>CTT	missense_variant	960	960	2.16505e-05	2.16505e-05	1	44340704	44340704	737469	737469	143092	143092	0.0032271	0.0032271	1	276792	276792	10363184	10363184	1	1	0	0
Water Buffalo	Water Buffalo	GAA>GCA	missense_variant	281	281	5.19265e-06	5.19265e-06	1	54115002	54115002	662958	662958	22056	22056	0.000407576	0.000407576	1	44349	44349	10363184	10363184	1	1	0	0
Water Buffalo	Water Buffalo	GAA>GGA	missense_variant	364	364	6.72642e-06	6.72642e-06	1	54115002	54115002	662958	662958	54257	54257	0.00100262	0.00100262	1	102669	102669	10363184	10363184	1	1	0	0
Water Buffalo	Water Buffalo	GAA>GTA	missense_variant	109	109	2.01423e-06	2.01423e-06	1	54115002	54115002	662958	662958	14230	14230	0.000262959	0.000262959	1	26786	26786	10363184	10363184	1	1	0	0
Water Buffalo	Water Buffalo	GAC>GCC	missense_variant	146	146	5.08592e-06	5.08592e-06	1	28706716	28706716	486385	486385	10150	10150	0.000353576	0.000353576	1	20815	20815	10363184	10363184	1	1	0	0
Water Buffalo	Water Buffalo	GAC>GGC	missense_variant	721	721	2.51161e-05	2.51161e-05	1	28706716	28706716	486385	486385	54303	54303	0.00189165	0.00189165	1	104131	104131	10363184	10363184	1	1	0	0
Water Buffalo	Water Buffalo	GAC>GTC	missense_variant	120	120	4.18021e-06	4.18021e-06	1	28706716	28706716	486385	486385	8531	8531	0.000297178	0.000297178	1	16351	16351	10363184	10363184	1	1	0	0
Water Buffalo	Water Buffalo	GAG>GCG	missense_variant	253	253	5.89557e-06	5.89557e-06	1	42913585	42913585	746992	746992	22029	22029	0.000513334	0.000513334	1	44914	44914	10363184	10363184	1	1	0	0
Water Buffalo	Water Buffalo	GAG>GGG	missense_variant	474	474	1.10455e-05	1.10455e-05	1	42913585	42913585	746992	746992	47380	47380	0.00110408	0.00110408	1	93959	93959	10363184	10363184	1	1	0	0
Water Buffalo	Water Buffalo	GAG>GTG	missense_variant	152	152	3.542e-06	3.542e-06	1	42913585	42913585	746992	746992	13795	13795	0.00032146	0.00032146	1	26691	26691	10363184	10363184	1	1	0	0
Water Buffalo	Water Buffalo	GAT>GCT	missense_variant	171	171	4.82867e-06	4.82867e-06	1	35413473	35413473	460937	460937	17185	17185	0.000485267	0.000485267	1	32428	32428	10363184	10363184	1	1	0	0
Water Buffalo	Water Buffalo	GAT>GGT	missense_variant	523	523	1.47684e-05	1.47684e-05	1	35413473	35413473	460937	460937	65811	65811	0.00185836	0.00185836	1	123869	123869	10363184	10363184	1	1	0	0
Water Buffalo	Water Buffalo	GAT>GTT	missense_variant	152	152	4.29215e-06	4.29215e-06	1	35413473	35413473	460937	460937	18347	18347	0.00051808	0.00051808	1	33244	33244	10363184	10363184	1	1	0	0
Water Buffalo	Water Buffalo	GCA>GAA	missense_variant	412	412	1.11756e-05	1.11756e-05	1	36866017	36866017	667743	667743	42103	42103	0.00114205	0.00114205	1	75791	75791	10363184	10363184	1	1	0	0
Water Buffalo	Water Buffalo	GCA>GGA	missense_variant	227	227	6.15743e-06	6.15743e-06	1	36866017	36866017	667743	667743	15759	15759	0.000427467	0.000427467	1	30965	30965	10363184	10363184	1	1	0	0
Water Buffalo	Water Buffalo	GCA>GTA	missense_variant	947	947	2.56876e-05	2.56876e-05	1	36866017	36866017	667743	667743	118511	118511	0.00321464	0.00321464	1	227423	227423	10363184	10363184	1	1	0	0
Water Buffalo	Water Buffalo	GCC>GAC	missense_variant	415	415	1.517e-05	1.517e-05	1	27356575	27356575	801977	801977	23480	23480	0.000858295	0.000858295	1	45559	45559	10363184	10363184	1	1	0	0
Water Buffalo	Water Buffalo	GCC>GGC	missense_variant	401	401	1.46583e-05	1.46583e-05	1	27356575	27356575	801977	801977	17087	17087	0.000624603	0.000624603	1	36022	36022	10363184	10363184	1	1	0	0
Water Buffalo	Water Buffalo	GCC>GTC	missense_variant	1465	1465	5.3552e-05	5.3552e-05	1	27356575	27356575	801977	801977	79103	79103	0.00289155	0.00289155	1	160230	160230	10363184	10363184	1	1	0	0
Water Buffalo	Water Buffalo	GCG>GAG	missense_variant	641	641	0.000108804	0.000108804	1	5891334	5891334	390554	390554	16965	16965	0.00287965	0.00287965	1	38245	38245	10363184	10363184	1	1	0	0
Water Buffalo	Water Buffalo	GCG>GGG	missense_variant	223	223	3.78522e-05	3.78522e-05	1	5891334	5891334	390554	390554	6538	6538	0.00110977	0.00110977	1	14787	14787	10363184	10363184	1	1	0	0
Water Buffalo	Water Buffalo	GCG>GTG	missense_variant	4497	4497	0.000763325	0.000763325	1	5891334	5891334	390554	390554	145902	145902	0.0247655	0.0247655	1	339616	339616	10363184	10363184	1	1	0	0
Water Buffalo	Water Buffalo	GCT>GAT	missense_variant	447	447	1.28787e-05	1.28787e-05	1	34708491	34708491	721736	721736	26467	26467	0.000762551	0.000762551	1	49453	49453	10363184	10363184	1	1	0	0
Water Buffalo	Water Buffalo	GCT>GGT	missense_variant	508	508	1.46362e-05	1.46362e-05	1	34708491	34708491	721736	721736	22737	22737	0.000655085	0.000655085	1	45732	45732	10363184	10363184	1	1	0	0
Water Buffalo	Water Buffalo	GCT>GTT	missense_variant	1177	1177	3.3911e-05	3.3911e-05	1	34708491	34708491	721736	721736	109669	109669	0.00315972	0.00315972	1	211554	211554	10363184	10363184	1	1	0	0
Water Buffalo	Water Buffalo	TAA>TCA	missense_variant	106	106	2.22132e-06	2.22132e-06	1	47719449	47719449	251845	251845	28985	28985	0.000607404	0.000607404	1	59632	59632	10363184	10363184	1	1	0	0
Water Buffalo	Water Buffalo	TAA>TGA	missense_variant	181	181	3.793e-06	3.793e-06	1	47719449	47719449	251845	251845	58885	58885	0.00123398	0.00123398	1	111621	111621	10363184	10363184	1	1	0	0
Water Buffalo	Water Buffalo	TAA>TTA	missense_variant	30	30	6.28674e-07	6.28674e-07	1	47719449	47719449	251845	251845	27654	27654	0.000579512	0.000579512	1	50319	50319	10363184	10363184	1	1	0	0
Water Buffalo	Water Buffalo	TAC>TCC	missense_variant	77	77	2.91636e-06	2.91636e-06	1	26402817	26402817	276950	276950	12766	12766	0.000483509	0.000483509	1	26054	26054	10363184	10363184	1	1	0	0
Water Buffalo	Water Buffalo	TAC>TGC	missense_variant	317	317	1.20063e-05	1.20063e-05	1	26402817	26402817	276950	276950	60012	60012	0.00227294	0.00227294	1	111403	111403	10363184	10363184	1	1	0	0
Water Buffalo	Water Buffalo	TAC>TTC	missense_variant	127	127	4.81009e-06	4.81009e-06	1	26402817	26402817	276950	276950	16799	16799	0.000636258	0.000636258	1	31423	31423	10363184	10363184	1	1	0	0
Water Buffalo	Water Buffalo	TAG>TCG	missense_variant	43	43	1.42686e-06	1.42686e-06	1	30136118	30136118	233238	233238	17603	17603	0.000584116	0.000584116	1	35829	35829	10363184	10363184	1	1	0	0
Water Buffalo	Water Buffalo	TAG>TGG	missense_variant	175	175	5.80699e-06	5.80699e-06	1	30136118	30136118	233238	233238	50949	50949	0.00169063	0.00169063	1	97587	97587	10363184	10363184	1	1	0	0
Water Buffalo	Water Buffalo	TAG>TTG	missense_variant	35	35	1.1614e-06	1.1614e-06	1	30136118	30136118	233238	233238	16454	16454	0.000545989	0.000545989	1	30025	30025	10363184	10363184	1	1	0	0
Water Buffalo	Water Buffalo	TAT>TCT	missense_variant	106	106	2.20692e-06	2.20692e-06	1	48030768	48030768	269677	269677	25732	25732	0.00053574	0.00053574	1	49157	49157	10363184	10363184	1	1	0	0
Water Buffalo	Water Buffalo	TAT>TGT	missense_variant	535	535	1.11387e-05	1.11387e-05	1	48030768	48030768	269677	269677	128202	128202	0.00266916	0.00266916	1	245971	245971	10363184	10363184	1	1	0	0
Water Buffalo	Water Buffalo	TAT>TTT	missense_variant	127	127	2.64414e-06	2.64414e-06	1	48030768	48030768	269677	269677	31571	31571	0.000657308	0.000657308	1	56682	56682	10363184	10363184	1	1	0	0
Water Buffalo	Water Buffalo	TCA>TAA	missense_variant	141	141	2.71674e-06	2.71674e-06	1	51900360	51900360	641060	641060	41800	41800	0.000805389	0.000805389	1	74030	74030	10363184	10363184	1	1	0	0
Water Buffalo	Water Buffalo	TCA>TGA	missense_variant	223	223	4.29669e-06	4.29669e-06	1	51900360	51900360	641060	641060	28982	28982	0.000558416	0.000558416	1	56482	56482	10363184	10363184	1	1	0	0
Water Buffalo	Water Buffalo	TCA>TTA	missense_variant	642	642	1.23699e-05	1.23699e-05	1	51900360	51900360	641060	641060	156806	156806	0.00302129	0.00302129	1	291928	291928	10363184	10363184	1	1	0	0
Water Buffalo	Water Buffalo	TCC>TAC	missense_variant	230	230	5.15127e-06	5.15127e-06	1	44649191	44649191	744124	744124	27688	27688	0.000620123	0.000620123	1	52141	52141	10363184	10363184	1	1	0	0
Water Buffalo	Water Buffalo	TCC>TGC	missense_variant	490	490	1.09744e-05	1.09744e-05	1	44649191	44649191	744124	744124	33973	33973	0.000760887	0.000760887	1	68414	68414	10363184	10363184	1	1	0	0
Water Buffalo	Water Buffalo	TCC>TTC	missense_variant	1147	1147	2.56892e-05	2.56892e-05	1	44649191	44649191	744124	744124	131704	131704	0.00294975	0.00294975	1	252613	252613	10363184	10363184	1	1	0	0
Water Buffalo	Water Buffalo	TCG>TAG	missense_variant	103	103	1.63618e-05	1.63618e-05	1	6295168	6295168	271431	271431	11180	11180	0.00177597	0.00177597	1	23222	23222	10363184	10363184	1	1	0	0
Water Buffalo	Water Buffalo	TCG>TGG	missense_variant	226	226	3.59006e-05	3.59006e-05	1	6295168	6295168	271431	271431	8648	8648	0.00137375	0.00137375	1	18594	18594	10363184	10363184	1	1	0	0
Water Buffalo	Water Buffalo	TCG>TTG	missense_variant	2458	2458	0.000390458	0.000390458	1	6295168	6295168	271431	271431	149022	149022	0.0236724	0.0236724	1	323347	323347	10363184	10363184	1	1	0	0
Water Buffalo	Water Buffalo	TCT>TAT	missense_variant	270	270	4.64062e-06	4.64062e-06	1	58181852	58181852	693990	693990	50831	50831	0.000873657	0.000873657	1	89726	89726	10363184	10363184	1	1	0	0
Water Buffalo	Water Buffalo	TCT>TGT	missense_variant	624	624	1.0725e-05	1.0725e-05	1	58181852	58181852	693990	693990	59102	59102	0.00101582	0.00101582	1	118011	118011	10363184	10363184	1	1	0	0
Water Buffalo	Water Buffalo	TCT>TTT	missense_variant	810	810	1.39219e-05	1.39219e-05	1	58181852	58181852	693990	693990	148964	148964	0.00256032	0.00256032	1	278799	278799	10363184	10363184	1	1	0	0
Water Buffalo	Cattle	AAT>AGT	missense_variant	838	3337	1.43423e-05	5.6814e-05	3.9613	58428681	58735500	385796	378268	135123	531685	0.00231261	0.00905219	3.91427	256522	861630	10363184	26887516	7.33378e-11	7.33378e-11	1.36463	1.36463
Water Buffalo	Cattle	GAT>GGT	missense_variant	523	2189	1.47684e-05	6.13494e-05	4.1541	35413473	35680857	460937	451387	65811	249444	0.00185836	0.00699098	3.7619	123869	408260	10363184	26887516	6.20316e-10	3.41007e-10	1.32493	1.32493
Water Buffalo	Cattle	ACG>ATG	missense_variant	4431	12435	0.000668277	0.00186571	2.79183	6630484	6665011	264403	255631	244235	668596	0.0368352	0.100314	2.72333	534029	1256718	10363184	26887516	2.35717e-09	3.6941e-08	1.00186	1.00186
Water Buffalo	Cattle	ACG>AAG	missense_variant	333	742	5.02226e-05	0.000111328	2.21669	6630484	6665011	264403	255631	14272	24725	0.00215248	0.00370967	1.72344	29177	47248	10363184	26887516	5.13014e-07	5.05663e-07	0.544322	0.544322
Water Buffalo	Cattle	GCG>GTG	missense_variant	4497	12864	0.000763325	0.00216971	2.84244	5891334	5928916	390554	370963	145902	408948	0.0247655	0.0689752	2.78513	339616	828286	10363184	26887516	1.02598e-06	4.76576e-07	1.02429	1.02429
Water Buffalo	Cattle	CCG>CAG	missense_variant	368	844	5.16914e-05	0.0001177	2.27697	7119173	7170787	460508	436242	13518	27071	0.00189882	0.00377518	1.98817	31264	56863	10363184	26887516	1.30718e-06	5.50074e-07	0.687217	0.687217
Water Buffalo	Cattle	TAT>TGT	missense_variant	535	2094	1.11387e-05	4.32996e-05	3.88732	48030768	48360687	269677	266278	128202	501327	0.00266916	0.0103664	3.88377	245971	823526	10363184	26887516	1.5236e-06	5.2838e-06	1.35681	1.35681
Water Buffalo	Cattle	GAC>GGC	missense_variant	721	1837	2.51161e-05	6.37002e-05	2.53623	28706716	28838227	486385	472764	54303	135114	0.00189165	0.00468524	2.4768	104131	225482	10363184	26887516	6.88496e-06	2.34293e-06	0.906969	0.906969
Water Buffalo	Cattle	GAA>GGA	missense_variant	364	1468	6.72642e-06	2.69977e-05	4.01369	54115002	54374934	662958	644975	54257	198367	0.00100262	0.00364813	3.63859	102669	325565	10363184	26887516	7.47742e-06	1.98892e-05	1.2916	1.2916
Water Buffalo	Cattle	GCA>GAA	missense_variant	412	1565	1.11756e-05	4.22182e-05	3.77771	36866017	37069348	667743	648593	42103	133474	0.00114205	0.00360066	3.15279	75791	215055	10363184	26887516	0.000264944	0.000526811	1.14829	1.14829
Water Buffalo	Cattle	AAA>AGA	missense_variant	395	1505	4.53573e-06	1.72687e-05	3.80725	87086307	87152128	578934	568602	67737	236512	0.000777815	0.00271378	3.48898	132789	400536	10363184	26887516	0.000288815	0.000490096	1.24961	1.24961
Water Buffalo	Cattle	CCG>CTG	missense_variant	4661	13683	0.000654711	0.00190816	2.91451	7119173	7170787	460508	436242	193230	552262	0.0271422	0.0770155	2.83748	457223	1128118	10363184	26887516	0.00065279	0.000128255	1.04292	1.04292
Water Buffalo	Cattle	CAT>CGT	missense_variant	1328	4578	2.75057e-05	9.41223e-05	3.42192	48280935	48638858	556142	542387	181921	600072	0.00376797	0.0123373	3.27426	347698	1000198	10363184	26887516	0.000661012	0.00285262	1.18609	1.18609
Water Buffalo	Cattle	AAA>ACA	missense_variant	256	1007	2.93961e-06	1.15545e-05	3.93062	87086307	87152128	578934	568602	41656	140933	0.00047833	0.00161709	3.3807	79479	234040	10363184	26887516	0.000745552	0.00121995	1.21808	1.21808
Water Buffalo	Cattle	CAC>CGC	missense_variant	1045	2873	2.83982e-05	7.78873e-05	2.74268	36798061	36886627	617024	595378	93601	229754	0.00254364	0.00622865	2.44872	188893	398161	10363184	26887516	0.000764013	0.000308314	0.895564	0.895564
Water Buffalo	Cattle	AAC>ACC	missense_variant	165	684	4.46974e-06	1.84811e-05	4.13473	36914931	37010715	399345	389205	17656	58877	0.000478289	0.00159081	3.32604	34511	99784	10363184	26887516	0.000911035	0.00145929	1.20178	1.20178
Water Buffalo	Cattle	CAG>CGG	missense_variant	1136	3178	2.0728e-05	5.76706e-05	2.78225	54805031	55106062	1013596	979633	109427	308792	0.00199666	0.00560359	2.80648	224834	545433	10363184	26887516	0.00258734	0.000863344	1.03193	1.03193
Water Buffalo	Cattle	TCT>TAT	missense_variant	270	1027	4.64062e-06	1.75104e-05	3.7733	58181852	58650703	693990	670901	50831	167110	0.000873657	0.00284924	3.26128	89726	257360	10363184	26887516	0.00310262	0.00584084	1.18212	1.18212
Water Buffalo	Cattle	CAG>CCG	missense_variant	301	773	5.4922e-06	1.40275e-05	2.55408	54805031	55106062	1013596	979633	33791	89411	0.000616567	0.00162253	2.63155	70357	159776	10363184	26887516	0.00575941	0.00320752	0.967571	0.967571
Water Buffalo	Cattle	TAC>TGC	missense_variant	317	1170	1.20063e-05	4.40856e-05	3.67187	26402817	26539288	276950	270567	60012	177520	0.00227294	0.00668895	2.94286	111403	289122	10363184	26887516	0.00650747	0.0122473	1.07938	1.07938
Water Buffalo	Cattle	GCC>GGC	missense_variant	401	1448	1.46583e-05	5.26139e-05	3.58937	27356575	27521256	801977	765189	17087	53815	0.000624603	0.0019554	3.13062	36022	98241	10363184	26887516	0.00754219	0.0138411	1.14123	1.14123
Water Buffalo	Cattle	GCG>GAG	missense_variant	641	1768	0.000108804	0.0002982	2.74071	5891334	5928916	390554	370963	16965	42978	0.00287965	0.00724888	2.51728	38245	88483	10363184	26887516	0.0108315	0.00537379	0.923177	0.923177
Water Buffalo	Cattle	TAA>TGA	missense_variant	181	696	3.793e-06	1.45187e-05	3.82777	47719449	47938034	251845	248081	58885	209839	0.00123398	0.0043773	3.54729	111621	347099	10363184	26887516	0.011075	0.0168849	1.26618	1.26618
Water Buffalo	Cattle	CAC>CCC	missense_variant	230	860	6.25033e-06	2.33147e-05	3.73015	36798061	36886627	617024	595378	26153	78161	0.000710717	0.00211895	2.98143	53056	139479	10363184	26887516	0.0129347	0.0195721	1.0924	1.0924
Water Buffalo	Cattle	GAC>GCC	missense_variant	146	568	5.08592e-06	1.96961e-05	3.87267	28706716	28838227	486385	472764	10150	33620	0.000353576	0.00116581	3.29721	20815	59428	10363184	26887516	0.0163128	0.0216725	1.19308	1.19308
Water Buffalo	Cattle	ACT>AGT	missense_variant	443	1556	1.00032e-05	3.49467e-05	3.49357	44286028	44524950	448262	437686	43186	133351	0.000975161	0.00299497	3.07126	83193	220840	10363184	26887516	0.0222713	0.0332856	1.12209	1.12209
Water Buffalo	Cattle	TAT>TTT	missense_variant	127	493	2.64414e-06	1.01942e-05	3.85541	48030768	48360687	269677	266278	31571	92088	0.000657308	0.00190419	2.89696	56682	143214	10363184	26887516	0.0270504	0.0321515	1.06366	1.06366
Water Buffalo	Cattle	CCC>CGC	missense_variant	359	1266	9.97262e-06	3.49893e-05	3.50853	35998563	36182505	731599	706048	26947	82696	0.000748558	0.00228552	3.05324	56393	152298	10363184	26887516	0.0341353	0.0428684	1.1162	1.1162
Water Buffalo	Cattle	TCA>TTA	missense_variant	642	2185	1.23699e-05	4.18451e-05	3.38283	51900360	52216388	641060	622657	156806	440219	0.00302129	0.00843067	2.79042	291928	720459	10363184	26887516	0.0404852	0.0496667	1.02619	1.02619
Water Buffalo	Cattle	TAG>TGG	missense_variant	175	648	5.80699e-06	2.13276e-05	3.67275	30136118	30383161	233238	227309	50949	170661	0.00169063	0.00561696	3.32241	97587	281963	10363184	26887516	0.0413929	0.0437301	1.20069	1.20069
Water Buffalo	Cattle	CAA>CCA	missense_variant	247	884	5.22582e-06	1.86542e-05	3.56963	47265306	47388670	534366	521406	31891	102033	0.000674723	0.00215311	3.1911	62062	170812	10363184	26887516	0.0507352	0.0519219	1.16037	1.16037
Water Buffalo	Cattle	CAC>CTC	missense_variant	231	615	6.2775e-06	1.66727e-05	2.65595	36798061	36886627	617024	595378	21710	49757	0.000589977	0.00134892	2.28639	39958	84205	10363184	26887516	0.0510123	0.051068	0.826974	0.826974
Water Buffalo	Cattle	TCG>TAG	missense_variant	103	254	1.63618e-05	3.99913e-05	2.44419	6295168	6351383	271431	260245	11180	24116	0.00177597	0.00379697	2.13797	23222	44135	10363184	26887516	0.0559058	0.0547558	0.759859	0.759859
Water Buffalo	Cattle	CAT>CTT	missense_variant	230	615	4.76379e-06	1.26442e-05	2.65424	48280935	48638858	556142	542387	38743	81819	0.000802449	0.00168217	2.0963	65042	129000	10363184	26887516	0.0585162	0.055268	0.740173	0.740173
Water Buffalo	Cattle	TAC>TCC	missense_variant	77	305	2.91636e-06	1.14924e-05	3.94067	26402817	26539288	276950	270567	12766	43685	0.000483509	0.00164605	3.40438	26054	76258	10363184	26887516	0.0628263	0.065827	1.22506	1.22506
Water Buffalo	Cattle	CAG>CTG	missense_variant	247	667	4.50689e-06	1.21039e-05	2.68565	54805031	55106062	1013596	979633	27966	62264	0.000510282	0.00112989	2.21426	52043	106811	10363184	26887516	0.0667301	0.0621853	0.794916	0.794916
Water Buffalo	Cattle	GAG>GTG	missense_variant	152	555	3.542e-06	1.28623e-05	3.63137	42913585	43149274	746992	723162	13795	38237	0.00032146	0.000886156	2.75666	26691	63811	10363184	26887516	0.0822919	0.0882899	1.01402	1.01402
Water Buffalo	Cattle	GAC>GTC	missense_variant	120	447	4.18021e-06	1.55003e-05	3.70801	28706716	28838227	486385	472764	8531	25281	0.000297178	0.000876649	2.94991	16351	42613	10363184	26887516	0.0832683	0.0869036	1.08178	1.08178
Water Buffalo	Cattle	ACC>ATC	missense_variant	1099	3211	3.77513e-05	0.000109805	2.90863	29111551	29242804	500237	485872	104115	312892	0.00357642	0.0106998	2.99177	201035	526850	10363184	26887516	0.0847785	0.0747501	1.09586	1.09586
Water Buffalo	Cattle	CCA>CGA	missense_variant	184	661	3.70679e-06	1.32447e-05	3.57309	49638609	49906689	850226	822904	18799	61508	0.000378717	0.00123246	3.2543	37232	107027	10363184	26887516	0.0852775	0.0935927	1.17998	1.17998
Water Buffalo	Cattle	TAG>TTG	missense_variant	35	151	1.1614e-06	4.96986e-06	4.27921	30136118	30383161	233238	227309	16454	45718	0.000545989	0.00150472	2.75594	30025	72769	10363184	26887516	0.0930374	0.0959238	1.01376	1.01376
Water Buffalo	Cattle	TCG>TTG	missense_variant	2458	7358	0.000390458	0.00115849	2.967	6295168	6351383	271431	260245	149022	403080	0.0236724	0.0634633	2.6809	323347	751561	10363184	26887516	0.116722	0.0862198	0.986151	0.986151
Water Buffalo	Cattle	GAT>GTT	missense_variant	152	405	4.29215e-06	1.13506e-05	2.64451	35413473	35680857	460937	451387	18347	43555	0.00051808	0.00122068	2.35617	33244	68599	10363184	26887516	0.11954	0.103892	0.857036	0.857036
Water Buffalo	Cattle	TCT>TGT	missense_variant	624	2079	1.0725e-05	3.54471e-05	3.3051	58181852	58650703	693990	670901	59102	190509	0.00101582	0.0032482	3.19763	118011	326974	10363184	26887516	0.122635	0.163235	1.16241	1.16241
Water Buffalo	Cattle	TAC>TTC	missense_variant	127	461	4.81009e-06	1.73705e-05	3.61126	26402817	26539288	276950	270567	16799	47728	0.000636258	0.00179839	2.82651	31423	77996	10363184	26887516	0.128543	0.142126	1.03904	1.03904
Water Buffalo	Cattle	ACA>AGA	missense_variant	351	991	7.19649e-06	2.02911e-05	2.81959	48773798	48839027	554496	537891	34144	97783	0.000700048	0.00200215	2.86002	66832	165044	10363184	26887516	0.13493	0.115287	1.05083	1.05083
Water Buffalo	Cattle	TCG>TGG	missense_variant	226	623	3.59006e-05	9.80889e-05	2.73224	6295168	6351383	271431	260245	8648	21310	0.00137375	0.00335517	2.44234	18594	40840	10363184	26887516	0.136509	0.11608	0.892958	0.892958
Water Buffalo	Cattle	GAG>GGG	missense_variant	474	1585	1.10455e-05	3.67329e-05	3.32562	42913585	43149274	746992	723162	47380	140692	0.00110408	0.00326059	2.95322	93959	242519	10363184	26887516	0.15917	0.201523	1.0829	1.0829
Water Buffalo	Cattle	TCT>TTT	missense_variant	810	2376	1.39219e-05	4.0511e-05	2.90988	58181852	58650703	693990	670901	148964	421424	0.00256032	0.00718532	2.80642	278799	689219	10363184	26887516	0.169679	0.125541	1.03191	1.03191
Water Buffalo	Cattle	ACG>AGG	missense_variant	293	835	4.41898e-05	0.000125281	2.83507	6630484	6665011	264403	255631	10224	24232	0.00154197	0.0036357	2.35783	22530	47110	10363184	26887516	0.221201	0.177373	0.857742	0.857742
Water Buffalo	Cattle	CCA>CAA	missense_variant	270	906	5.43931e-06	1.81539e-05	3.33753	49638609	49906689	850226	822904	30870	98788	0.000621895	0.00197945	3.18294	56632	158586	10363184	26887516	0.27278	0.334717	1.15781	1.15781
Water Buffalo	Cattle	AAT>ATT	missense_variant	131	364	2.24205e-06	6.19727e-06	2.76411	58428681	58735500	385796	378268	25283	70773	0.000432716	0.00120494	2.78461	43820	107733	10363184	26887516	0.301243	0.263175	1.02411	1.02411
Water Buffalo	Cattle	GAA>GTA	missense_variant	109	380	2.01423e-06	6.98851e-06	3.46957	54115002	54374934	662958	644975	14230	39960	0.000262959	0.000734897	2.79473	26786	65082	10363184	26887516	0.307657	0.34876	1.02773	1.02773
Water Buffalo	Cattle	ACT>AAT	missense_variant	237	795	5.35157e-06	1.78552e-05	3.33643	44286028	44524950	448262	437686	29412	86288	0.000664137	0.00193797	2.91803	52151	134408	10363184	26887516	0.308624	0.365025	1.07091	1.07091
Water Buffalo	Cattle	CCT>CAT	missense_variant	323	1071	7.2845e-06	2.39931e-05	3.29372	44340704	44637828	737469	711807	28332	80767	0.000638961	0.00180938	2.83176	51846	130273	10363184	26887516	0.309702	0.368262	1.0409	1.0409
Water Buffalo	Cattle	AAG>ATG	missense_variant	155	528	2.88297e-06	9.78308e-06	3.3934	53763969	53970731	659555	642520	19296	54283	0.000358902	0.00100579	2.8024	35807	86996	10363184	26887516	0.328168	0.364095	1.03047	1.03047
Water Buffalo	Cattle	GCT>GAT	missense_variant	447	1461	1.28787e-05	4.18119e-05	3.24659	34708491	34942243	721736	695487	26467	79402	0.000762551	0.00227238	2.97997	49453	129568	10363184	26887516	0.348671	0.403851	1.09191	1.09191
Water Buffalo	Cattle	TAG>TCG	missense_variant	43	111	1.42686e-06	3.65334e-06	2.56041	30136118	30383161	233238	227309	17603	51116	0.000584116	0.00168238	2.88021	35829	86787	10363184	26887516	0.350863	0.337124	1.05786	1.05786
Water Buffalo	Cattle	CCA>CTA	missense_variant	776	2500	1.5633e-05	5.00935e-05	3.20434	49638609	49906689	850226	822904	146998	424435	0.00296136	0.00850457	2.87184	285051	724021	10363184	26887516	0.36937	0.433303	1.05495	1.05495
Water Buffalo	Cattle	TAT>TCT	missense_variant	106	364	2.20692e-06	7.52677e-06	3.41054	48030768	48360687	269677	266278	25732	74475	0.00053574	0.00153999	2.87451	49157	121465	10363184	26887516	0.386954	0.404431	1.05588	1.05588
Water Buffalo	Cattle	CAA>CTA	missense_variant	47	170	9.94387e-07	3.58736e-06	3.60761	47265306	47388670	534366	521406	21408	44870	0.000452933	0.000946851	2.09049	36949	71750	10363184	26887516	0.394259	0.404124	0.737398	0.737398
Water Buffalo	Cattle	CCT>CGT	missense_variant	430	1394	9.69764e-06	3.12291e-05	3.22028	44340704	44637828	737469	711807	31690	99023	0.000714693	0.00221837	3.10394	65015	176757	10363184	26887516	0.442366	0.46689	1.13267	1.13267
Water Buffalo	Cattle	TAA>TTA	missense_variant	30	111	6.28674e-07	2.31549e-06	3.68313	47719449	47938034	251845	248081	27654	82933	0.000579512	0.00173	2.98528	50319	131814	10363184	26887516	0.44843	0.452563	1.09369	1.09369
Water Buffalo	Cattle	ACC>AGC	missense_variant	487	1451	1.67288e-05	4.9619e-05	2.96609	29111551	29242804	500237	485872	25361	75455	0.000871166	0.00258029	2.96188	51723	131727	10363184	26887516	0.450821	0.432896	1.08583	1.08583
Water Buffalo	Cattle	ACA>AAA	missense_variant	317	938	6.49939e-06	1.9206e-05	2.95504	48773798	48839027	554496	537891	38299	115071	0.000785237	0.00235613	3.00053	69498	183445	10363184	26887516	0.482811	0.457046	1.09879	1.09879
Water Buffalo	Cattle	ACC>AAC	missense_variant	290	859	9.96168e-06	2.93747e-05	2.94877	29111551	29242804	500237	485872	25014	74560	0.000859247	0.00254969	2.96735	46442	120144	10363184	26887516	0.513825	0.479583	1.08767	1.08767
Water Buffalo	Cattle	AAG>AGG	missense_variant	549	1759	1.02113e-05	3.25917e-05	3.19173	53763969	53970731	659555	642520	64532	200652	0.00120028	0.00371779	3.09743	125346	338171	10363184	26887516	0.526877	0.580849	1.13057	1.13057
Water Buffalo	Cattle	GAA>GCA	missense_variant	281	833	5.19265e-06	1.53196e-05	2.95024	54115002	54374934	662958	644975	22056	71000	0.000407576	0.00130575	3.20369	44349	122728	10363184	26887516	0.528612	0.495407	1.1643	1.1643
Water Buffalo	Cattle	CCG>CGG	missense_variant	293	948	4.11565e-05	0.000132203	3.21221	7119173	7170787	460508	436242	11009	29774	0.00154639	0.00415212	2.68505	26190	63031	10363184	26887516	0.553136	0.592854	0.987699	0.987699
Water Buffalo	Cattle	TCA>TAA	missense_variant	141	465	2.71674e-06	8.90525e-06	3.27791	51900360	52216388	641060	622657	41800	137513	0.000805389	0.00263352	3.26987	74030	212162	10363184	26887516	0.55764	0.580165	1.18475	1.18475
Water Buffalo	Cattle	TCA>TGA	missense_variant	223	724	4.29669e-06	1.38654e-05	3.22699	51900360	52216388	641060	622657	28982	88488	0.000558416	0.00169464	3.03473	56482	150605	10363184	26887516	0.580096	0.603324	1.11012	1.11012
Water Buffalo	Cattle	GCA>GGA	missense_variant	227	736	6.15743e-06	1.98547e-05	3.22451	36866017	37069348	667743	648593	15759	50656	0.000427467	0.00136652	3.19679	30965	87069	10363184	26887516	0.588453	0.605688	1.16215	1.16215
Water Buffalo	Cattle	CCT>CTT	missense_variant	960	3040	2.16505e-05	6.81037e-05	3.14559	44340704	44637828	737469	711807	143092	436373	0.0032271	0.00977586	3.0293	276792	739132	10363184	26887516	0.594045	0.611687	1.10833	1.10833
Water Buffalo	Cattle	AAG>ACG	missense_variant	293	944	5.44975e-06	1.7491e-05	3.2095	53763969	53970731	659555	642520	31175	92298	0.000579849	0.00171015	2.9493	61949	157354	10363184	26887516	0.596611	0.593552	1.08157	1.08157
Water Buffalo	Cattle	GCC>GTC	missense_variant	1465	4478	5.3552e-05	0.000162711	3.03836	27356575	27521256	801977	765189	79103	231015	0.00289155	0.00839406	2.90296	160230	409177	10363184	26887516	0.62133	0.625928	1.06573	1.06573
Water Buffalo	Cattle	CAA>CGA	missense_variant	452	1442	9.56304e-06	3.04292e-05	3.18196	47265306	47388670	534366	521406	72344	220625	0.00153059	0.00465565	3.04173	136295	363199	10363184	26887516	0.625229	0.632663	1.11243	1.11243
Water Buffalo	Cattle	CAT>CCT	missense_variant	294	882	6.08936e-06	1.81336e-05	2.97792	48280935	48638858	556142	542387	33905	92871	0.000702244	0.0019094	2.719	63785	152292	10363184	26887516	0.638586	0.636519	1.00026	1.00026
Water Buffalo	Cattle	GCG>GGG	missense_variant	223	668	3.78522e-05	0.000112668	2.97653	5891334	5928916	390554	370963	6538	16266	0.00110977	0.0027435	2.47215	14787	33351	10363184	26887516	0.675485	0.665466	0.905087	0.905087
Water Buffalo	Cattle	GAG>GCG	missense_variant	253	762	5.89557e-06	1.76596e-05	2.99541	42913585	43149274	746992	723162	22029	53774	0.000513334	0.00124623	2.42772	44914	96294	10363184	26887516	0.706761	0.687996	0.886953	0.886953
Water Buffalo	Cattle	TCC>TAC	missense_variant	230	693	5.15127e-06	1.54148e-05	2.99243	44649191	44956733	744124	717789	27688	84150	0.000620123	0.0018718	3.01843	52141	138349	10363184	26887516	0.726356	0.700816	1.10474	1.10474
Water Buffalo	Cattle	GCT>GGT	missense_variant	508	1598	1.46362e-05	4.57326e-05	3.12463	34708491	34942243	721736	695487	22737	72562	0.000655085	0.00207663	3.17001	45732	126173	10363184	26887516	0.808436	0.85248	1.15374	1.15374
Water Buffalo	Cattle	GCC>GAC	missense_variant	415	1305	1.517e-05	4.74179e-05	3.12576	27356575	27521256	801977	765189	23480	64477	0.000858295	0.00234281	2.72961	45559	110987	10363184	26887516	0.835551	0.867856	1.00416	1.00416
Water Buffalo	Cattle	GCA>GTA	missense_variant	947	2962	2.56876e-05	7.99043e-05	3.11062	36866017	37069348	667743	648593	118511	342697	0.00321464	0.00924475	2.87583	227423	578237	10363184	26887516	0.846107	0.882837	1.05634	1.05634
Water Buffalo	Cattle	CCC>CTC	missense_variant	1223	3821	3.39736e-05	0.000105604	3.1084	35998563	36182505	731599	706048	107651	322479	0.00299042	0.00891257	2.98037	220731	576887	10363184	26887516	0.848068	0.869871	1.09205	1.09205
Water Buffalo	Cattle	CCC>CAC	missense_variant	276	869	7.66697e-06	2.40171e-05	3.13254	35998563	36182505	731599	706048	23826	68359	0.00066186	0.00188928	2.85451	46138	117867	10363184	26887516	0.860395	0.860912	1.0489	1.0489
Water Buffalo	Cattle	TCC>TGC	missense_variant	490	1505	1.09744e-05	3.34766e-05	3.05042	44649191	44956733	744124	717789	33973	98134	0.000760887	0.00218285	2.86883	68414	173333	10363184	26887516	0.862846	0.863482	1.0539	1.0539
Water Buffalo	Cattle	AAC>AGC	missense_variant	725	2268	1.96397e-05	6.12796e-05	3.12018	36914931	37010715	399345	389205	81370	216462	0.00220426	0.00584863	2.65333	152882	356657	10363184	26887516	0.866387	0.867635	0.975817	0.975817
Water Buffalo	Cattle	AAA>ATA	missense_variant	138	422	1.58463e-06	4.84211e-06	3.05566	87086307	87152128	578934	568602	27410	74144	0.000314745	0.000850742	2.70296	49550	117146	10363184	26887516	0.919756	0.923612	0.994346	0.994346
Water Buffalo	Cattle	AAT>ACT	missense_variant	216	663	3.69681e-06	1.12879e-05	3.05341	58428681	58735500	385796	378268	34352	98343	0.00058793	0.00167434	2.84785	63464	157925	10363184	26887516	0.919829	0.920382	1.04656	1.04656
Water Buffalo	Cattle	GAT>GCT	missense_variant	171	537	4.82867e-06	1.50501e-05	3.11682	35413473	35680857	460937	451387	17185	43483	0.000485267	0.00121866	2.51133	32428	71906	10363184	26887516	0.926862	0.928131	0.920811	0.920811
Water Buffalo	Cattle	TCC>TTC	missense_variant	1147	3548	2.56892e-05	7.89203e-05	3.07213	44649191	44956733	744124	717789	131704	373004	0.00294975	0.00829696	2.81276	252613	626955	10363184	26887516	0.937566	0.933197	1.03417	1.03417
Water Buffalo	Cattle	AAC>ATC	missense_variant	118	371	3.19654e-06	1.00241e-05	3.13593	36914931	37010715	399345	389205	13302	35636	0.000360342	0.000962856	2.67206	24377	57571	10363184	26887516	0.943309	0.948779	0.982851	0.982851
Water Buffalo	Cattle	TAA>TCA	missense_variant	106	325	2.22132e-06	6.77959e-06	3.05206	47719449	47938034	251845	248081	28985	89190	0.000607404	0.00186053	3.06308	59632	153164	10363184	26887516	0.958725	0.955184	1.11942	1.11942
Water Buffalo	Cattle	GCT>GTT	missense_variant	1177	3660	3.3911e-05	0.000104744	3.0888	34708491	34942243	721736	695487	109669	321086	0.00315972	0.00918905	2.90819	211554	542007	10363184	26887516	0.96416	0.979642	1.06753	1.06753
Water Buffalo	Cattle	ACA>ATA	missense_variant	1172	3638	2.40293e-05	7.44896e-05	3.09995	48773798	48839027	554496	537891	213969	663529	0.00438697	0.013586	3.09691	404680	1097513	10363184	26887516	1	1	1.1304	1.1304
Water Buffalo	Cattle	ACT>ATT	missense_variant	952	2954	2.14966e-05	6.63448e-05	3.08629	44286028	44524950	448262	437686	156472	462217	0.00353321	0.0103811	2.93814	291326	752900	10363184	26887516	1	1	1.07778	1.07778
Water Buffalo	Dog	CAC>CCC	missense_variant	230	366	6.25033e-06	1.15595e-05	1.84943	36798061	31662223	617024	580148	26153	20744	0.000710717	0.000655166	0.921838	53056	43126	10363184	7310031	6.05693e-15	6.05693e-15	-0.081386	0.081386
Water Buffalo	Dog	ACC>AGC	missense_variant	487	235	1.67288e-05	9.36839e-06	0.560017	29111551	25084362	500237	466277	25361	12482	0.000871166	0.000497601	0.571189	51723	25044	10363184	7310031	3.53657e-12	5.05743e-12	-0.560035	0.560035
Water Buffalo	Dog	TCT>TGT	missense_variant	624	335	1.0725e-05	6.37108e-06	0.594041	58181852	52581312	693990	674321	59102	23719	0.00101582	0.000451092	0.444069	118011	48228	10363184	7310031	5.91987e-11	5.9489e-11	-0.811776	0.811776
Water Buffalo	Dog	CAC>CGC	missense_variant	1045	629	2.83982e-05	1.98659e-05	0.699549	36798061	31662223	617024	580148	93601	53065	0.00254364	0.00167597	0.658887	188893	107832	10363184	7310031	7.59282e-11	4.31325e-11	-0.417203	0.417203
Water Buffalo	Dog	GAC>GGC	missense_variant	721	408	2.51161e-05	1.86115e-05	0.74102	28706716	21921906	486385	442450	54303	28918	0.00189165	0.00131914	0.697348	104131	57318	10363184	7310031	3.06827e-10	1.0615e-10	-0.360471	0.360471
Water Buffalo	Dog	GCG>GAG	missense_variant	641	357	0.000108804	6.72545e-05	0.618126	5891334	5308194	390554	340218	16965	13125	0.00287965	0.00247259	0.858642	38245	27229	10363184	7310031	7.99897e-10	1.89678e-10	-0.152403	0.152403
Water Buffalo	Dog	CCT>CTT	missense_variant	960	1050	2.16505e-05	2.61388e-05	1.20731	44340704	40170159	737469	698778	143092	132838	0.0032271	0.00330688	1.02472	276792	259328	10363184	7310031	8.011e-10	1.0466e-08	0.0244212	0.0244212
Water Buffalo	Dog	CAT>CTT	missense_variant	230	323	4.76379e-06	7.89406e-06	1.6571	48280935	40916865	556142	558174	38743	35151	0.000802449	0.000859083	1.07058	65042	61840	10363184	7310031	1.12776e-09	2.94235e-09	0.0681974	0.0681974
Water Buffalo	Dog	AAC>AGC	missense_variant	725	435	1.96397e-05	1.40403e-05	0.714891	36914931	30982293	399345	383035	81370	44734	0.00220426	0.00144386	0.655031	152882	87011	10363184	7310031	5.15185e-08	1.94489e-08	-0.423073	0.423073
Water Buffalo	Dog	CCC>CTC	missense_variant	1223	1258	3.39736e-05	3.71907e-05	1.09469	35998563	33825696	731599	699594	107651	101668	0.00299042	0.00300564	1.00509	220731	207912	10363184	7310031	1.19215e-07	7.78766e-07	0.00507636	0.00507636
Water Buffalo	Dog	TCC>TGC	missense_variant	490	280	1.09744e-05	7.76437e-06	0.707496	44649191	36062150	744124	707250	33973	14084	0.000760887	0.000390548	0.51328	68414	29023	10363184	7310031	4.37668e-07	2.3092e-07	-0.666934	0.666934
Water Buffalo	Dog	ACA>ATA	missense_variant	1172	1196	2.40293e-05	2.77358e-05	1.15425	48773798	43121213	554496	543160	213969	141062	0.00438697	0.00327129	0.745684	404680	287724	10363184	7310031	6.61578e-07	2.8052e-06	-0.293453	0.293453
Water Buffalo	Dog	AAT>AGT	missense_variant	838	532	1.43423e-05	9.62084e-06	0.670803	58428681	55296653	385796	403709	135123	71052	0.00231261	0.00128492	0.555615	256522	140773	10363184	7310031	8.11347e-07	4.19285e-07	-0.587679	0.587679
Water Buffalo	Dog	CAG>CGG	missense_variant	1136	758	2.0728e-05	1.71258e-05	0.826213	54805031	44260803	1013596	949896	109427	70087	0.00199666	0.0015835	0.793075	224834	144628	10363184	7310031	1.79768e-06	5.01527e-07	-0.231838	0.231838
Water Buffalo	Dog	CAT>CGT	missense_variant	1328	907	2.75057e-05	2.21669e-05	0.805903	48280935	40916865	556142	558174	181921	98155	0.00376797	0.00239889	0.636653	347698	196594	10363184	7310031	3.13655e-06	4.09092e-07	-0.45153	0.45153
Water Buffalo	Dog	ACC>AAC	missense_variant	290	349	9.96168e-06	1.39131e-05	1.39666	29111551	25084362	500237	466277	25014	23748	0.000859247	0.000946725	1.10181	46442	45951	10363184	7310031	3.75754e-06	1.43176e-05	0.0969531	0.0969531
Water Buffalo	Dog	GCT>GTT	missense_variant	1177	1178	3.3911e-05	3.90299e-05	1.15095	34708491	30181954	721736	676991	109669	91726	0.00315972	0.0030391	0.961827	211554	183511	10363184	7310031	7.48818e-06	6.15332e-05	-0.0389207	0.0389207
Water Buffalo	Dog	CCA>CTA	missense_variant	776	797	1.5633e-05	2.03209e-05	1.29987	49638609	39220750	850226	812809	146998	108732	0.00296136	0.00277231	0.936159	285051	222706	10363184	7310031	3.22982e-05	0.00010753	-0.0659698	0.0659698
Water Buffalo	Dog	GAA>GCA	missense_variant	281	155	5.19265e-06	3.45266e-06	0.664913	54115002	44892945	662958	635478	22056	10442	0.000407576	0.000232598	0.570685	44349	20739	10363184	7310031	3.85766e-05	2.37642e-05	-0.560918	0.560918
Water Buffalo	Dog	GCC>GAC	missense_variant	415	447	1.517e-05	1.77099e-05	1.16742	27356575	25240187	801977	741914	23480	21349	0.000858295	0.000845834	0.985482	45559	42589	10363184	7310031	0.00017382	0.000359209	-0.0146246	0.0146246
Water Buffalo	Dog	AAG>ACG	missense_variant	293	170	5.44975e-06	3.71297e-06	0.681311	53763969	45785408	659555	637067	31175	14844	0.000579849	0.000324208	0.559125	61949	29624	10363184	7310031	0.000184359	0.000118829	-0.581383	0.581383
Water Buffalo	Dog	CAG>CCG	missense_variant	301	177	5.4922e-06	3.99902e-06	0.728128	54805031	44260803	1013596	949896	33791	19957	0.000616567	0.000450896	0.7313	70357	41456	10363184	7310031	0.000248319	0.000144807	-0.312932	0.312932
Water Buffalo	Dog	CCG>CAG	missense_variant	368	228	5.16914e-05	3.26566e-05	0.631761	7119173	6981740	460508	405425	13518	10749	0.00189882	0.00153959	0.810814	31264	22230	10363184	7310031	0.000463231	0.000231565	-0.209716	0.209716
Water Buffalo	Dog	AAT>ACT	missense_variant	216	121	3.69681e-06	2.1882e-06	0.591914	58428681	55296653	385796	403709	34352	15383	0.00058793	0.00027819	0.473169	63464	29502	10363184	7310031	0.000514057	0.000282705	-0.748303	0.748303
Water Buffalo	Dog	GCA>GTA	missense_variant	947	920	2.56876e-05	2.98172e-05	1.16076	36866017	30854670	667743	637666	118511	84261	0.00321464	0.0027309	0.849519	227423	172847	10363184	7310031	0.000895503	0.00355678	-0.163085	0.163085
Water Buffalo	Dog	GAT>GTT	missense_variant	152	183	4.29215e-06	5.9612e-06	1.38886	35413473	30698513	460937	450260	18347	14870	0.00051808	0.000484388	0.934969	33244	28324	10363184	7310031	0.00089758	0.00147408	-0.0672422	0.0672422
Water Buffalo	Dog	CCG>CGG	missense_variant	293	319	4.11565e-05	4.56906e-05	1.11017	7119173	6981740	460508	405425	11009	10865	0.00154639	0.0015562	1.00635	26190	23584	10363184	7310031	0.00103382	0.00184766	0.00632689	0.00632689
Water Buffalo	Dog	TCA>TGA	missense_variant	223	129	4.29669e-06	2.97333e-06	0.692004	51900360	43385702	641060	619912	28982	15196	0.000558416	0.000350254	0.627227	56482	30666	10363184	7310031	0.0010675	0.000723707	-0.466447	0.466447
Water Buffalo	Dog	TAA>TCA	missense_variant	106	51	2.22132e-06	1.07518e-06	0.484029	47719449	47433887	251845	260409	28985	13250	0.000607404	0.000279336	0.459885	59632	26268	10363184	7310031	0.00143626	0.00107539	-0.776779	0.776779
Water Buffalo	Dog	GCG>GTG	missense_variant	4497	3504	0.000763325	0.000660112	0.864785	5891334	5308194	390554	340218	145902	125275	0.0247655	0.0236003	0.95295	339616	276794	10363184	7310031	0.00190074	0.000112442	-0.048193	0.048193
Water Buffalo	Dog	GAC>GCC	missense_variant	146	172	5.08592e-06	7.84603e-06	1.5427	28706716	21921906	486385	442450	10150	7134	0.000353576	0.000325428	0.920391	20815	14585	10363184	7310031	0.00237337	0.00492975	-0.0829569	0.0829569
Water Buffalo	Dog	AAC>ACC	missense_variant	165	190	4.46974e-06	6.13254e-06	1.37201	36914931	30982293	399345	383035	17656	12123	0.000478289	0.000391288	0.8181	34511	24385	10363184	7310031	0.0026744	0.00544687	-0.200771	0.200771
Water Buffalo	Dog	ACG>AGG	missense_variant	293	185	4.41898e-05	3.26523e-05	0.738909	6630484	5665760	264403	221458	10224	7275	0.00154197	0.00128403	0.83272	22530	15261	10363184	7310031	0.00341855	0.00152404	-0.183057	0.183057
Water Buffalo	Dog	ACG>ATG	missense_variant	4431	3472	0.000668277	0.000612804	0.916991	6630484	5665760	264403	221458	244235	183220	0.0368352	0.0323381	0.877914	534029	396451	10363184	7310031	0.00469301	4.58162e-05	-0.130206	0.130206
Water Buffalo	Dog	ACT>AAT	missense_variant	237	254	5.35157e-06	7.36561e-06	1.37634	44286028	34484598	448262	435272	29412	20282	0.000664137	0.000588147	0.88558	52151	38794	10363184	7310031	0.00590801	0.0194886	-0.121513	0.121513
Water Buffalo	Dog	TCA>TTA	missense_variant	642	622	1.23699e-05	1.43365e-05	1.15899	51900360	43385702	641060	619912	156806	92818	0.00302129	0.00213937	0.708098	291928	184849	10363184	7310031	0.00766538	0.0414073	-0.345173	0.345173
Water Buffalo	Dog	TAC>TCC	missense_variant	77	97	2.91636e-06	4.07585e-06	1.39758	26402817	23798737	276950	272092	12766	9409	0.000483509	0.000395357	0.817683	26054	19274	10363184	7310031	0.00800715	0.0148806	-0.201281	0.201281
Water Buffalo	Dog	TCC>TTC	missense_variant	1147	1060	2.56892e-05	2.93937e-05	1.14421	44649191	36062150	744124	707250	131704	90291	0.00294975	0.00250376	0.848804	252613	182805	10363184	7310031	0.0150638	0.0879779	-0.163927	0.163927
Water Buffalo	Dog	GAC>GTC	missense_variant	120	135	4.18021e-06	6.15822e-06	1.47319	28706716	21921906	486385	442450	8531	7554	0.000297178	0.000344587	1.15953	16351	15348	10363184	7310031	0.0192947	0.034197	0.148015	0.148015
Water Buffalo	Dog	AAC>ATC	missense_variant	118	133	3.19654e-06	4.29277e-06	1.34294	36914931	30982293	399345	383035	13302	9363	0.000360342	0.000302205	0.838661	24377	18260	10363184	7310031	0.0195301	0.0334193	-0.175948	0.175948
Water Buffalo	Dog	AAA>ACA	missense_variant	256	169	2.93961e-06	2.02373e-06	0.688436	87086307	83508977	578934	584446	41656	18219	0.00047833	0.000218168	0.456104	79479	35504	10363184	7310031	0.020689	0.0100543	-0.785035	0.785035
Water Buffalo	Dog	TCT>TAT	missense_variant	270	274	4.64062e-06	5.21098e-06	1.1229	58181852	52581312	693990	674321	50831	30537	0.000873657	0.000580758	0.664743	89726	58261	10363184	7310031	0.0236598	0.0513452	-0.408355	0.408355
Water Buffalo	Dog	GAG>GCG	missense_variant	253	168	5.89557e-06	4.2614e-06	0.722814	42913585	39423645	746992	697116	22029	9746	0.000513334	0.000247212	0.481581	44914	20112	10363184	7310031	0.0248156	0.0121881	-0.73068	0.73068
Water Buffalo	Dog	GCA>GAA	missense_variant	412	402	1.11756e-05	1.30288e-05	1.16583	36866017	30854670	667743	637666	42103	27699	0.00114205	0.000897725	0.786061	75791	53784	10363184	7310031	0.0261405	0.0661353	-0.240721	0.240721
Water Buffalo	Dog	CCT>CGT	missense_variant	430	304	9.69764e-06	7.56781e-06	0.780376	44340704	40170159	737469	698778	31690	17311	0.000714693	0.000430942	0.602975	65015	36054	10363184	7310031	0.0300065	0.011728	-0.50588	0.50588
Water Buffalo	Dog	GCC>GTC	missense_variant	1465	1324	5.3552e-05	5.2456e-05	0.979534	27356575	25240187	801977	741914	79103	77526	0.00289155	0.00307153	1.06224	160230	158047	10363184	7310031	0.0317985	0.157022	0.060382	0.060382
Water Buffalo	Dog	TCG>TTG	missense_variant	2458	2178	0.000390458	0.000436678	1.11837	6295168	4987661	271431	233959	149022	110553	0.0236724	0.0221653	0.936333	323347	236537	10363184	7310031	0.0343693	0.192333	-0.0657836	0.0657836
Water Buffalo	Dog	AAG>AGG	missense_variant	549	399	1.02113e-05	8.71457e-06	0.853424	53763969	45785408	659555	637067	64532	40374	0.00120028	0.000881809	0.734668	125346	81181	10363184	7310031	0.0393013	0.0169818	-0.308337	0.308337
Water Buffalo	Dog	CAA>CTA	missense_variant	47	59	9.94387e-07	1.48505e-06	1.49344	47265306	39729199	534366	532897	21408	16662	0.000452933	0.000419389	0.925942	36949	30337	10363184	7310031	0.0441208	0.0589369	-0.0769439	0.0769439
Water Buffalo	Dog	ACA>AGA	missense_variant	351	247	7.19649e-06	5.72804e-06	0.795949	48773798	43121213	554496	543160	34144	20954	0.000700048	0.000485933	0.694142	66832	42023	10363184	7310031	0.0449479	0.021602	-0.365079	0.365079
Water Buffalo	Dog	TAT>TGT	missense_variant	535	391	1.11387e-05	8.43672e-06	0.757424	48030768	46345036	269677	282498	128202	67127	0.00266916	0.00144842	0.542649	245971	133162	10363184	7310031	0.0508842	0.0176348	-0.611293	0.611293
Water Buffalo	Dog	ACT>AGT	missense_variant	443	321	1.00032e-05	9.3085e-06	0.930557	44286028	34484598	448262	435272	43186	22214	0.000975161	0.000644172	0.66058	83193	44114	10363184	7310031	0.0598296	0.0201992	-0.414637	0.414637
Water Buffalo	Dog	CCT>CAT	missense_variant	323	313	7.2845e-06	7.79185e-06	1.06965	44340704	40170159	737469	698778	28332	18296	0.000638961	0.000455462	0.712817	51846	36463	10363184	7310031	0.0617474	0.150638	-0.338531	0.338531
Water Buffalo	Dog	GAG>GTG	missense_variant	152	157	3.542e-06	3.98238e-06	1.12433	42913585	39423645	746992	697116	13795	11317	0.00032146	0.000287061	0.892992	26691	22439	10363184	7310031	0.0665657	0.120381	-0.113178	0.113178
Water Buffalo	Dog	ACT>ATT	missense_variant	952	864	2.14966e-05	2.50547e-05	1.16552	44286028	34484598	448262	435272	156472	101185	0.00353321	0.00293421	0.830464	291326	201584	10363184	7310031	0.0709072	0.241098	-0.18577	0.18577
Water Buffalo	Dog	AAA>AGA	missense_variant	395	286	4.53573e-06	3.42478e-06	0.755067	87086307	83508977	578934	584446	67737	41679	0.000777815	0.000499096	0.641665	132789	82533	10363184	7310031	0.0747914	0.0313491	-0.44369	0.44369
Water Buffalo	Dog	ACC>ATC	missense_variant	1099	989	3.77513e-05	3.9427e-05	1.04439	29111551	25084362	500237	466277	104115	74657	0.00357642	0.00297624	0.832184	201035	152137	10363184	7310031	0.0806783	0.291111	-0.183701	0.183701
Water Buffalo	Dog	AAG>ATG	missense_variant	155	158	2.88297e-06	3.45088e-06	1.19699	53763969	45785408	659555	637067	19296	13796	0.000358902	0.000301319	0.839557	35807	27171	10363184	7310031	0.0836606	0.13607	-0.174881	0.174881
Water Buffalo	Dog	CCA>CGA	missense_variant	184	184	3.70679e-06	4.69139e-06	1.26562	49638609	39220750	850226	812809	18799	13011	0.000378717	0.000331738	0.875951	37232	26942	10363184	7310031	0.0890503	0.143842	-0.132446	0.132446
Water Buffalo	Dog	GAA>GTA	missense_variant	109	114	2.01423e-06	2.53937e-06	1.26072	54115002	44892945	662958	635478	14230	11107	0.000262959	0.000247411	0.940874	26786	21663	10363184	7310031	0.102513	0.143693	-0.0609461	0.0609461
Water Buffalo	Dog	TAG>TCG	missense_variant	43	23	1.42686e-06	8.26977e-07	0.579579	30136118	27812127	233238	242581	17603	9118	0.000584116	0.000327843	0.561262	35829	18203	10363184	7310031	0.107831	0.0900027	-0.577567	0.577567
Water Buffalo	Dog	ACA>AAA	missense_variant	317	299	6.49939e-06	6.93394e-06	1.06686	48773798	43121213	554496	543160	38299	27417	0.000785237	0.000635812	0.809707	69498	54043	10363184	7310031	0.133718	0.21958	-0.211082	0.211082
Water Buffalo	Dog	TAT>TTT	missense_variant	127	128	2.64414e-06	2.76189e-06	1.04453	48030768	46345036	269677	282498	31571	21495	0.000657308	0.000463804	0.705611	56682	41712	10363184	7310031	0.144756	0.193268	-0.348691	0.348691
Water Buffalo	Dog	TAG>TTG	missense_variant	35	41	1.1614e-06	1.47418e-06	1.26931	30136118	27812127	233238	242581	16454	11787	0.000545989	0.000423808	0.77622	30025	22880	10363184	7310031	0.170201	0.196459	-0.253319	0.253319
Water Buffalo	Dog	TCC>TAC	missense_variant	230	219	5.15127e-06	6.07285e-06	1.1789	44649191	36062150	744124	707250	27688	21400	0.000620123	0.00059342	0.956939	52141	42616	10363184	7310031	0.171615	0.234351	-0.0440158	0.0440158
Water Buffalo	Dog	CAG>CTG	missense_variant	247	234	4.50689e-06	5.28684e-06	1.17306	54805031	44260803	1013596	949896	27966	25919	0.000510282	0.000585597	1.1476	52043	48074	10363184	7310031	0.173009	0.229079	0.137669	0.137669
Water Buffalo	Dog	AAT>ATT	missense_variant	131	130	2.24205e-06	2.35096e-06	1.04857	58428681	55296653	385796	403709	25283	17888	0.000432716	0.000323492	0.747585	43820	33952	10363184	7310031	0.176716	0.211253	-0.290908	0.290908
Water Buffalo	Dog	AAA>ATA	missense_variant	138	133	1.58463e-06	1.59264e-06	1.00505	87086307	83508977	578934	584446	27410	17431	0.000314745	0.000208732	0.663178	49550	33746	10363184	7310031	0.255539	0.294408	-0.410712	0.410712
Water Buffalo	Dog	TCT>TTT	missense_variant	810	715	1.39219e-05	1.3598e-05	0.976736	58181852	52581312	693990	674321	148964	102955	0.00256032	0.00195802	0.764755	278799	202390	10363184	7310031	0.270613	0.349836	-0.2682	0.2682
Water Buffalo	Dog	CCC>CAC	missense_variant	276	254	7.66697e-06	7.50908e-06	0.979407	35998563	33825696	731599	699594	23826	19699	0.00066186	0.000582368	0.879896	46138	39788	10363184	7310031	0.271576	0.300293	-0.127951	0.127951
Water Buffalo	Dog	GCT>GGT	missense_variant	508	393	1.46362e-05	1.3021e-05	0.889646	34708491	30181954	721736	676991	22737	17038	0.000655085	0.00056451	0.861735	45732	34927	10363184	7310031	0.27976	0.245548	-0.148807	0.148807
Water Buffalo	Dog	TAG>TGG	missense_variant	175	164	5.80699e-06	5.89671e-06	1.01545	30136118	27812127	233238	242581	50949	33604	0.00169063	0.00120825	0.714675	97587	66494	10363184	7310031	0.304623	0.335229	-0.335928	0.335928
Water Buffalo	Dog	CAT>CCT	missense_variant	294	266	6.08936e-06	6.50099e-06	1.0676	48280935	40916865	556142	558174	33905	20047	0.000702244	0.000489945	0.697684	63785	40588	10363184	7310031	0.352174	0.382547	-0.359989	0.359989
Water Buffalo	Dog	GCT>GAT	missense_variant	447	398	1.28787e-05	1.31867e-05	1.02392	34708491	30181954	721736	676991	26467	19648	0.000762551	0.000650985	0.853694	49453	38520	10363184	7310031	0.353406	0.371551	-0.158183	0.158183
Water Buffalo	Dog	GCA>GGA	missense_variant	227	206	6.15743e-06	6.67646e-06	1.08429	36866017	30854670	667743	637666	15759	14388	0.000427467	0.000466315	1.09088	30965	29230	10363184	7310031	0.402002	0.401051	0.086985	0.086985
Water Buffalo	Dog	TAT>TCT	missense_variant	106	100	2.20692e-06	2.15773e-06	0.977711	48030768	46345036	269677	282498	25732	15748	0.00053574	0.000339799	0.634261	49157	31485	10363184	7310031	0.412125	0.404183	-0.455294	0.455294
Water Buffalo	Dog	CAA>CCA	missense_variant	247	192	5.22582e-06	4.83272e-06	0.924777	47265306	39729199	534366	532897	31891	18270	0.000674723	0.000459863	0.681558	62062	36479	10363184	7310031	0.497455	0.512213	-0.383373	0.383373
Water Buffalo	Dog	TCG>TGG	missense_variant	226	202	3.59006e-05	4.04999e-05	1.12811	6295168	4987661	271431	233959	8648	6610	0.00137375	0.00132527	0.964709	18594	13780	10363184	7310031	0.499742	0.487562	-0.0359291	0.0359291
Water Buffalo	Dog	ACG>AAG	missense_variant	333	263	5.02226e-05	4.64192e-05	0.924269	6630484	5665760	264403	221458	14272	13035	0.00215248	0.00230066	1.06884	29177	24891	10363184	7310031	0.539677	0.558022	0.0665752	0.0665752
Water Buffalo	Dog	TAC>TGC	missense_variant	317	251	1.20063e-05	1.05468e-05	0.878437	26402817	23798737	276950	272092	60012	36860	0.00227294	0.00154882	0.681418	111403	70678	10363184	7310031	0.570992	0.574642	-0.383579	0.383579
Water Buffalo	Dog	CAC>CTC	missense_variant	231	203	6.2775e-06	6.41143e-06	1.02133	36798061	31662223	617024	580148	21710	19112	0.000589977	0.000603622	1.02313	39958	35686	10363184	7310031	0.614729	0.615357	0.0228643	0.0228643
Water Buffalo	Dog	GAT>GGT	missense_variant	523	421	1.47684e-05	1.3714e-05	0.928606	35413473	30698513	460937	450260	65811	39699	0.00185836	0.00129319	0.695877	123869	78061	10363184	7310031	0.616348	0.615977	-0.362583	0.362583
Water Buffalo	Dog	CCC>CGC	missense_variant	359	287	9.97262e-06	8.48467e-06	0.850797	35998563	33825696	731599	699594	26947	15054	0.000748558	0.000445046	0.594538	56393	32092	10363184	7310031	0.625193	0.606016	-0.51997	0.51997
Water Buffalo	Dog	GAA>GGA	missense_variant	364	315	6.72642e-06	7.01669e-06	1.04315	54115002	44892945	662958	635478	54257	36880	0.00100262	0.00082151	0.81936	102669	71748	10363184	7310031	0.651731	0.677099	-0.199232	0.199232
Water Buffalo	Dog	CCG>CTG	missense_variant	4661	3921	0.000654711	0.000561608	0.857795	7119173	6981740	460508	405425	193230	177017	0.0271422	0.0253543	0.934128	457223	393033	10363184	7310031	0.662505	0.56382	-0.068142	0.068142
Water Buffalo	Dog	TAC>TTC	missense_variant	127	99	4.81009e-06	4.15988e-06	0.864824	26402817	23798737	276950	272092	16799	11122	0.000636258	0.000467336	0.734507	31423	21945	10363184	7310031	0.665134	0.727873	-0.308556	0.308556
Water Buffalo	Dog	GCC>GGC	missense_variant	401	344	1.46583e-05	1.36291e-05	0.929786	27356575	25240187	801977	741914	17087	13729	0.000624603	0.000543934	0.870848	36022	28540	10363184	7310031	0.721095	0.593247	-0.138288	0.138288
Water Buffalo	Dog	GAG>GGG	missense_variant	474	385	1.10455e-05	9.76571e-06	0.884139	42913585	39423645	746992	697116	47380	31981	0.00110408	0.000811214	0.734742	93959	65394	10363184	7310031	0.73134	0.920212	-0.308236	0.308236
Water Buffalo	Dog	GAT>GCT	missense_variant	171	137	4.82867e-06	4.46276e-06	0.924221	35413473	30698513	460937	450260	17185	8544	0.000485267	0.00027832	0.573539	32428	16846	10363184	7310031	0.773389	0.867664	-0.55593	0.55593
Water Buffalo	Dog	CCA>CAA	missense_variant	270	219	5.43931e-06	5.58378e-06	1.02656	49638609	39220750	850226	812809	30870	20378	0.000621895	0.000519572	0.835466	56632	40006	10363184	7310031	0.799324	0.891887	-0.179766	0.179766
Water Buffalo	Dog	TAA>TGA	missense_variant	181	146	3.793e-06	3.07797e-06	0.811486	47719449	47433887	251845	260409	58885	38282	0.00123398	0.00080706	0.654028	111621	73741	10363184	7310031	0.811017	0.858334	-0.424604	0.424604
Water Buffalo	Dog	TCA>TAA	missense_variant	141	120	2.71674e-06	2.76589e-06	1.01809	51900360	43385702	641060	619912	41800	26188	0.000805389	0.000603609	0.749462	74030	50040	10363184	7310031	0.915427	0.882496	-0.288399	0.288399
Water Buffalo	Dog	GCG>GGG	missense_variant	223	183	3.78522e-05	3.4475e-05	0.910779	5891334	5308194	390554	340218	6538	5907	0.00110977	0.00111281	1.00274	14787	12392	10363184	7310031	0.915549	0.977087	0.00273757	0.00273757
Water Buffalo	Dog	CAA>CGA	missense_variant	452	375	9.56304e-06	9.4389e-06	0.987019	47265306	39729199	534366	532897	72344	46143	0.00153059	0.00116144	0.758815	136295	89991	10363184	7310031	0.975256	1	-0.275997	0.275997
Water Buffalo	Dog	TAA>TTA	missense_variant	30	24	6.28674e-07	5.05967e-07	0.804816	47719449	47433887	251845	260409	27654	15489	0.000579512	0.000326539	0.563472	50319	30232	10363184	7310031	0.989613	1	-0.573638	0.573638
Water Buffalo	Dog	TCG>TAG	missense_variant	103	86	1.63618e-05	1.72426e-05	1.05383	6295168	4987661	271431	233959	11180	7825	0.00177597	0.00156887	0.883391	23222	15347	10363184	7310031	1	1	-0.123987	0.123987
Water Buffalo	Horse	CAT>CGT	missense_variant	1328	1539	2.75057e-05	3.60032e-05	1.30894	48280935	42746247	556142	505875	181921	211205	0.00376797	0.0049409	1.31129	347698	303517	10363184	7426500	1.38998e-29	1.38998e-29	0.271012	0.271012
Water Buffalo	Horse	CCG>CTG	missense_variant	4661	2756	0.000654711	0.000365584	0.55839	7119173	7538617	460508	303112	193230	241912	0.0271422	0.0320897	1.18228	457223	372596	10363184	7426500	3.30544e-29	1.452e-26	0.167446	0.167446
Water Buffalo	Horse	GCG>GTG	missense_variant	4497	2668	0.000763325	0.000427108	0.559537	5891334	6246657	390554	251296	145902	193342	0.0247655	0.0309513	1.24977	339616	294434	10363184	7426500	1.5923e-27	2.04646e-29	0.222961	0.222961
Water Buffalo	Horse	TAC>TGC	missense_variant	317	456	1.20063e-05	1.78692e-05	1.48832	26402817	25518753	276950	245593	60012	87311	0.00227294	0.00342144	1.5053	111403	122262	10363184	7426500	1.86568e-18	8.56983e-17	0.408989	0.408989
Water Buffalo	Horse	GCG>GAG	missense_variant	641	264	0.000108804	4.22626e-05	0.388429	5891334	6246657	390554	251296	16965	23199	0.00287965	0.00371383	1.28968	38245	33003	10363184	7426500	6.48255e-18	2.28982e-19	0.254393	0.254393
Water Buffalo	Horse	ACA>ATA	missense_variant	1172	654	2.40293e-05	1.38381e-05	0.575886	48773798	47260699	554496	495733	213969	135533	0.00438697	0.00286777	0.653703	404680	194995	10363184	7426500	5.79986e-11	4.33358e-13	-0.425102	0.425102
Water Buffalo	Horse	CAC>CGC	missense_variant	1045	1050	2.83982e-05	3.01572e-05	1.06194	36798061	34817611	617024	517407	93601	132827	0.00254364	0.00381494	1.49979	188893	190337	10363184	7426500	3.28876e-10	8.56256e-08	0.405328	0.405328
Water Buffalo	Horse	GAT>GCT	missense_variant	171	240	4.82867e-06	7.53434e-06	1.56033	35413473	31854136	460937	414824	17185	20947	0.000485267	0.000657591	1.35511	32428	29767	10363184	7426500	9.89033e-10	8.35611e-09	0.303884	0.303884
Water Buffalo	Horse	ACT>AGT	missense_variant	443	503	1.00032e-05	1.33886e-05	1.33844	44286028	37569175	448262	399945	43186	44553	0.000975161	0.00118589	1.2161	83193	65026	10363184	7426500	1.18054e-09	2.00823e-08	0.195648	0.195648
Water Buffalo	Horse	ACA>AGA	missense_variant	351	414	7.19649e-06	8.75992e-06	1.21725	48773798	47260699	554496	495733	34144	47218	0.000700048	0.000999097	1.42718	66832	69332	10363184	7426500	2.12207e-09	1.7848e-08	0.355702	0.355702
Water Buffalo	Horse	GAT>GGT	missense_variant	523	573	1.47684e-05	1.79882e-05	1.21802	35413473	31854136	460937	414824	65811	61637	0.00185836	0.00193498	1.04123	123869	87977	10363184	7426500	2.53318e-09	2.01222e-08	0.0404005	0.0404005
Water Buffalo	Horse	CCC>CTC	missense_variant	1223	712	3.39736e-05	2.16703e-05	0.637859	35998563	32855954	731599	552345	107651	88316	0.00299042	0.00268798	0.898861	220731	131647	10363184	7426500	4.40918e-09	4.43914e-10	-0.106627	0.106627
Water Buffalo	Horse	CCA>CTA	missense_variant	776	419	1.5633e-05	9.88173e-06	0.632107	49638609	42401475	850226	720616	146998	96207	0.00296136	0.00226895	0.766185	285051	140207	10363184	7426500	6.68318e-09	4.95381e-10	-0.266331	0.266331
Water Buffalo	Horse	GCC>GTC	missense_variant	1465	883	5.3552e-05	3.30785e-05	0.61769	27356575	26694050	801977	601093	79103	72732	0.00289155	0.00272465	0.94228	160230	107075	10363184	7426500	1.34454e-08	1.13939e-10	-0.0594531	0.0594531
Water Buffalo	Horse	ACG>ATG	missense_variant	4431	2989	0.000668277	0.000368933	0.552066	6630484	8101740	264403	204033	244235	314462	0.0368352	0.0388141	1.05372	534029	466968	10363184	7426500	2.60626e-08	6.66605e-14	0.0523313	0.0523313
Water Buffalo	Horse	TAT>TGT	missense_variant	535	566	1.11387e-05	1.21063e-05	1.08687	48030768	46752514	269677	260982	128202	133209	0.00266916	0.00284924	1.06746	245971	191670	10363184	7426500	7.23891e-08	1.28494e-05	0.065286	0.065286
Water Buffalo	Horse	AAC>ACC	missense_variant	165	218	4.46974e-06	6.20124e-06	1.38738	36914931	35154242	399345	357298	17656	21671	0.000478289	0.000616455	1.28888	34511	31026	10363184	7426500	1.08866e-07	2.01989e-06	0.25377	0.25377
Water Buffalo	Horse	GCA>GTA	missense_variant	947	557	2.56876e-05	1.68169e-05	0.654671	36866017	33121352	667743	565231	118511	85037	0.00321464	0.00256744	0.79867	227423	122634	10363184	7426500	6.7827e-07	1.79587e-09	-0.224807	0.224807
Water Buffalo	Horse	GCC>GGC	missense_variant	401	431	1.46583e-05	1.61459e-05	1.10149	27356575	26694050	801977	601093	17087	25388	0.000624603	0.000951073	1.52268	36022	37806	10363184	7426500	9.72984e-07	6.15028e-05	0.420475	0.420475
Water Buffalo	Horse	GAA>GGA	missense_variant	364	396	6.72642e-06	8.00171e-06	1.1896	54115002	49489404	662958	590433	54257	54436	0.00100262	0.00109995	1.09707	102669	77576	10363184	7426500	1.27079e-06	5.01992e-05	0.0926465	0.0926465
Water Buffalo	Horse	TCT>TTT	missense_variant	810	473	1.39219e-05	8.69725e-06	0.624719	58181852	54384980	693990	618259	148964	92734	0.00256032	0.00170514	0.665988	278799	132253	10363184	7426500	2.59345e-06	1.46742e-08	-0.406484	0.406484
Water Buffalo	Horse	GCT>GTT	missense_variant	1177	729	3.3911e-05	2.22303e-05	0.65555	34708491	32793010	721736	597239	109669	88208	0.00315972	0.00268984	0.851292	211554	126703	10363184	7426500	5.87469e-06	3.63451e-09	-0.161	0.161
Water Buffalo	Horse	GAC>GCC	missense_variant	146	184	5.08592e-06	7.73869e-06	1.52159	28706716	23776642	486385	400606	10150	14958	0.000353576	0.000629105	1.77926	20815	21282	10363184	7426500	6.97181e-06	0.000123613	0.5762	0.5762
Water Buffalo	Horse	TCA>TGA	missense_variant	223	257	4.29669e-06	5.58924e-06	1.30082	51900360	45981178	641060	572477	28982	33885	0.000558416	0.000736932	1.31968	56482	49109	10363184	7426500	8.05242e-06	0.00020723	0.277391	0.277391
Water Buffalo	Horse	AAT>ACT	missense_variant	216	249	3.69681e-06	4.32694e-06	1.17045	58428681	57546435	385796	376171	34352	31761	0.00058793	0.00055192	0.93875	63464	45124	10363184	7426500	1.10974e-05	0.000224159	-0.0632064	0.0632064
Water Buffalo	Horse	GAC>GTC	missense_variant	120	155	4.18021e-06	6.519e-06	1.55949	28706716	23776642	486385	400606	8531	12553	0.000297178	0.000527955	1.77656	16351	17868	10363184	7426500	1.7493e-05	0.000158625	0.574681	0.574681
Water Buffalo	Horse	TAA>TGA	missense_variant	181	212	3.793e-06	4.34592e-06	1.14577	47719449	48781349	251845	239764	58885	65679	0.00123398	0.0013464	1.0911	111621	93708	10363184	7426500	2.79883e-05	0.000316182	0.0871839	0.0871839
Water Buffalo	Horse	TAG>TGG	missense_variant	175	203	5.80699e-06	6.82956e-06	1.17609	30136118	29723741	233238	217902	50949	61783	0.00169063	0.00207857	1.22947	97587	88449	10363184	7426500	6.02708e-05	0.000528334	0.206581	0.206581
Water Buffalo	Horse	CAT>CCT	missense_variant	294	309	6.08936e-06	7.2287e-06	1.1871	48280935	42746247	556142	505875	33905	35231	0.000702244	0.000824189	1.17365	63785	50218	10363184	7426500	0.000106752	0.00125211	0.160119	0.160119
Water Buffalo	Horse	ACT>AAT	missense_variant	237	257	5.35157e-06	6.84071e-06	1.27826	44286028	37569175	448262	399945	29412	28287	0.000664137	0.000752931	1.1337	52151	39207	10363184	7426500	0.000119188	0.000969614	0.125485	0.125485
Water Buffalo	Horse	ACC>AGC	missense_variant	487	476	1.67288e-05	1.8077e-05	1.0806	29111551	26331735	500237	411030	25361	31862	0.000871166	0.00121002	1.38897	51723	46466	10363184	7426500	0.000154852	0.00210136	0.328562	0.328562
Water Buffalo	Horse	AAG>ATG	missense_variant	155	180	2.88297e-06	3.63186e-06	1.25976	53763969	49561337	659555	583800	19296	23153	0.000358902	0.000467159	1.30163	35807	31972	10363184	7426500	0.00015697	0.000683464	0.263619	0.263619
Water Buffalo	Horse	CCG>CAG	missense_variant	368	203	5.16914e-05	2.6928e-05	0.520938	7119173	7538617	460508	303112	13518	22376	0.00189882	0.00296818	1.56318	31264	32337	10363184	7426500	0.000186486	2.59693e-05	0.44672	0.44672
Water Buffalo	Horse	AAC>ATC	missense_variant	118	144	3.19654e-06	4.09623e-06	1.28146	36914931	35154242	399345	357298	13302	16995	0.000360342	0.000483441	1.34162	24377	23526	10363184	7426500	0.000191293	0.00073848	0.293876	0.293876
Water Buffalo	Horse	CCT>CAT	missense_variant	323	331	7.2845e-06	8.01771e-06	1.10065	44340704	41283597	737469	611339	28332	31492	0.000638961	0.000762821	1.19385	51846	44288	10363184	7426500	0.000205355	0.00140669	0.177179	0.177179
Water Buffalo	Horse	ACC>AAC	missense_variant	290	301	9.96168e-06	1.14311e-05	1.1475	29111551	26331735	500237	411030	25014	27936	0.000859247	0.00106093	1.23472	46442	38972	10363184	7426500	0.000232504	0.00121878	0.210841	0.210841
Water Buffalo	Horse	TCC>TTC	missense_variant	1147	740	2.56892e-05	1.93738e-05	0.754162	44649191	38195950	744124	621405	131704	90399	0.00294975	0.00236672	0.802345	252613	131358	10363184	7426500	0.000261712	9.51036e-06	-0.220217	0.220217
Water Buffalo	Horse	TCA>TTA	missense_variant	642	389	1.23699e-05	8.45998e-06	0.683919	51900360	45981178	641060	572477	156806	84867	0.00302129	0.00184569	0.610895	291928	121272	10363184	7426500	0.000273277	1.36579e-05	-0.49283	0.49283
Water Buffalo	Horse	CCT>CTT	missense_variant	960	611	2.16505e-05	1.48001e-05	0.683589	44340704	41283597	737469	611339	143092	99433	0.0032271	0.00240854	0.746346	276792	144504	10363184	7426500	0.000341409	3.88344e-06	-0.292566	0.292566
Water Buffalo	Horse	CAC>CTC	missense_variant	231	245	6.2775e-06	7.03667e-06	1.12093	36798061	34817611	617024	517407	21710	31737	0.000589977	0.000911521	1.54501	39958	44732	10363184	7426500	0.00041458	0.00394109	0.435032	0.435032
Water Buffalo	Horse	AAT>AGT	missense_variant	838	762	1.43423e-05	1.32415e-05	0.923249	58428681	57546435	385796	376171	135123	122219	0.00231261	0.00212383	0.918369	256522	175038	10363184	7426500	0.000578673	0.0194081	-0.0851563	0.0851563
Water Buffalo	Horse	TAT>TCT	missense_variant	106	128	2.20692e-06	2.73782e-06	1.24056	48030768	46752514	269677	260982	25732	24584	0.00053574	0.000525833	0.981507	49157	35258	10363184	7426500	0.000588061	0.00232081	-0.0186658	0.0186658
Water Buffalo	Horse	GAG>GTG	missense_variant	152	170	3.542e-06	4.2957e-06	1.21279	42913585	39574447	746992	622549	13795	19502	0.00032146	0.000492793	1.53298	26691	27486	10363184	7426500	0.000769122	0.00336724	0.427216	0.427216
Water Buffalo	Horse	GCA>GGA	missense_variant	227	237	6.15743e-06	7.15551e-06	1.16209	36866017	33121352	667743	565231	15759	24670	0.000427467	0.000744837	1.74244	30965	35930	10363184	7426500	0.000922355	0.00462689	0.555288	0.555288
Water Buffalo	Horse	AAA>AGA	missense_variant	395	382	4.53573e-06	4.44153e-06	0.979232	87086307	86006341	578934	546816	67737	63586	0.000777815	0.000739318	0.950506	132789	91737	10363184	7426500	0.00120378	0.00755718	-0.0507606	0.0507606
Water Buffalo	Horse	TCG>TTG	missense_variant	2458	1704	0.000390458	0.00028178	0.721664	6295168	6047278	271431	210571	149022	165112	0.0236724	0.0273035	1.15339	323347	246918	10363184	7426500	0.00132699	3.92135e-06	0.142704	0.142704
Water Buffalo	Horse	CAA>CGA	missense_variant	452	429	9.56304e-06	9.75192e-06	1.01975	47265306	43991322	534366	491214	72344	77710	0.00153059	0.00176648	1.15412	136295	110251	10363184	7426500	0.00151253	0.0184731	0.143336	0.143336
Water Buffalo	Horse	CCA>CGA	missense_variant	184	195	3.70679e-06	4.5989e-06	1.24067	49638609	42401475	850226	720616	18799	24661	0.000378717	0.000581607	1.53573	37232	36154	10363184	7426500	0.00174451	0.00835745	0.429005	0.429005
Water Buffalo	Horse	AAG>AGG	missense_variant	549	509	1.02113e-05	1.02701e-05	1.00576	53763969	49561337	659555	583800	64532	65212	0.00120028	0.00131578	1.09623	125346	93773	10363184	7426500	0.00193679	0.0187589	0.0918748	0.0918748
Water Buffalo	Horse	ACG>AAG	missense_variant	333	194	5.02226e-05	2.39455e-05	0.476787	6630484	8101740	264403	204033	14272	20844	0.00215248	0.00257278	1.19526	29177	29079	10363184	7426500	0.0026991	0.000472082	0.178366	0.178366
Water Buffalo	Horse	AAA>ACA	missense_variant	256	255	2.93961e-06	2.9649e-06	1.0086	87086307	86006341	578934	546816	41656	39393	0.00047833	0.000458024	0.957549	79479	56317	10363184	7426500	0.00323218	0.0158206	-0.0433786	0.0433786
Water Buffalo	Horse	GCA>GAA	missense_variant	412	387	1.11756e-05	1.16843e-05	1.04552	36866017	33121352	667743	565231	42103	41690	0.00114205	0.0012587	1.10214	75791	57938	10363184	7426500	0.00413103	0.0232871	0.0972543	0.0972543
Water Buffalo	Horse	CAT>CTT	missense_variant	230	229	4.76379e-06	5.3572e-06	1.12457	48280935	42746247	556142	505875	38743	28221	0.000802449	0.000660198	0.822729	65042	39201	10363184	7426500	0.00542701	0.0174668	-0.195128	0.195128
Water Buffalo	Horse	CAA>CCA	missense_variant	247	243	5.22582e-06	5.52382e-06	1.05702	47265306	43991322	534366	491214	31891	32224	0.000674723	0.000732508	1.08564	62062	45837	10363184	7426500	0.00609834	0.0176683	0.0821718	0.0821718
Water Buffalo	Horse	TAC>TCC	missense_variant	77	90	2.91636e-06	3.52682e-06	1.20932	26402817	25518753	276950	245593	12766	15280	0.000483509	0.000598775	1.2384	26054	21733	10363184	7426500	0.00760389	0.0132878	0.213817	0.213817
Water Buffalo	Horse	ACT>ATT	missense_variant	952	637	2.14966e-05	1.69554e-05	0.788747	44286028	37569175	448262	399945	156472	106955	0.00353321	0.00284688	0.805749	291326	151768	10363184	7426500	0.00846479	0.00111455	-0.215984	0.215984
Water Buffalo	Horse	AAC>AGC	missense_variant	725	640	1.96397e-05	1.82055e-05	0.926971	36914931	35154242	399345	357298	81370	92793	0.00220426	0.0026396	1.1975	152882	129391	10363184	7426500	0.00889378	0.0523742	0.180235	0.180235
Water Buffalo	Horse	CAG>CCG	missense_variant	301	181	5.4922e-06	3.8335e-06	0.69799	54805031	47215340	1013596	846044	33791	28480	0.000616567	0.000603194	0.978309	70357	41926	10363184	7426500	0.0112128	0.00364502	-0.0219293	0.0219293
Water Buffalo	Horse	TCG>TAG	missense_variant	103	51	1.63618e-05	8.43355e-06	0.515443	6295168	6047278	271431	210571	11180	14444	0.00177597	0.00238851	1.34491	23222	19818	10363184	7426500	0.0128797	0.00643254	0.296327	0.296327
Water Buffalo	Horse	ACC>ATC	missense_variant	1099	751	3.77513e-05	2.85207e-05	0.755489	29111551	26331735	500237	411030	104115	79343	0.00357642	0.00301321	0.842522	201035	114810	10363184	7426500	0.0161766	0.000628599	-0.171356	0.171356
Water Buffalo	Horse	GAT>GTT	missense_variant	152	154	4.29215e-06	4.83454e-06	1.12637	35413473	31854136	460937	414824	18347	16388	0.00051808	0.00051447	0.993033	33244	22650	10363184	7426500	0.0162492	0.0553848	-0.00699161	0.00699161
Water Buffalo	Horse	CCA>CAA	missense_variant	270	255	5.43931e-06	6.01394e-06	1.10564	49638609	42401475	850226	720616	30870	31612	0.000621895	0.00074554	1.19882	56632	44367	10363184	7426500	0.0178219	0.0752061	0.181338	0.181338
Water Buffalo	Horse	GAA>GTA	missense_variant	109	115	2.01423e-06	2.32373e-06	1.15366	54115002	49489404	662958	590433	14230	13708	0.000262959	0.000276989	1.05335	26786	18972	10363184	7426500	0.0191105	0.0469019	0.0519801	0.0519801
Water Buffalo	Horse	CAG>CTG	missense_variant	247	231	4.50689e-06	4.89248e-06	1.08556	54805031	47215340	1013596	846044	27966	26590	0.000510282	0.000563164	1.10363	52043	37964	10363184	7426500	0.0317397	0.0945724	0.0986089	0.0986089
Water Buffalo	Horse	CCG>CGG	missense_variant	293	184	4.11565e-05	2.44077e-05	0.593046	7119173	7538617	460508	303112	11009	18601	0.00154639	0.00246743	1.59561	26190	28093	10363184	7426500	0.0384063	0.0112309	0.467255	0.467255
Water Buffalo	Horse	GAA>GCA	missense_variant	281	255	5.19265e-06	5.15262e-06	0.992292	54115002	49489404	662958	590433	22056	25425	0.000407576	0.000513746	1.26049	44349	36368	10363184	7426500	0.0538466	0.162421	0.231501	0.231501
Water Buffalo	Horse	TCC>TGC	missense_variant	490	423	1.09744e-05	1.10745e-05	1.00911	44649191	38195950	744124	621405	33973	34642	0.000760887	0.000906955	1.19197	68414	50282	10363184	7426500	0.074596	0.248297	0.175607	0.175607
Water Buffalo	Horse	CCC>CAC	missense_variant	276	244	7.66697e-06	7.42636e-06	0.968616	35998563	32855954	731599	552345	23826	29273	0.00066186	0.00089095	1.34613	46138	42606	10363184	7426500	0.110272	0.241648	0.297234	0.297234
Water Buffalo	Horse	ACG>AGG	missense_variant	293	256	4.41898e-05	3.15982e-05	0.715055	6630484	8101740	264403	204033	10224	20425	0.00154197	0.00252106	1.63496	22530	30288	10363184	7426500	0.1324	0.266871	0.491621	0.491621
Water Buffalo	Horse	TAG>TTG	missense_variant	35	39	1.1614e-06	1.31208e-06	1.12974	30136118	29723741	233238	217902	16454	14044	0.000545989	0.000472484	0.865373	30025	19497	10363184	7426500	0.132576	0.170619	-0.144595	0.144595
Water Buffalo	Horse	GAG>GCG	missense_variant	253	220	5.89557e-06	5.55914e-06	0.942936	42913585	39574447	746992	622549	22029	21122	0.000513334	0.000533728	1.03973	44914	30584	10363184	7426500	0.181059	0.303105	0.0389602	0.0389602
Water Buffalo	Horse	CCC>CGC	missense_variant	359	302	9.97262e-06	9.19164e-06	0.921687	35998563	32855954	731599	552345	26947	29857	0.000748558	0.000908724	1.21397	56393	44833	10363184	7426500	0.242103	0.395559	0.193893	0.193893
Water Buffalo	Horse	GCT>GAT	missense_variant	447	372	1.28787e-05	1.13439e-05	0.880825	34708491	32793010	721736	597239	26467	30508	0.000762551	0.00093032	1.22001	49453	42665	10363184	7426500	0.247394	0.393944	0.198859	0.198859
Water Buffalo	Horse	TCG>TGG	missense_variant	226	194	3.59006e-05	3.20805e-05	0.893595	6295168	6047278	271431	210571	8648	15852	0.00137375	0.00262134	1.90816	18594	23092	10363184	7426500	0.262133	0.346258	0.646142	0.646142
Water Buffalo	Horse	TAC>TTC	missense_variant	127	113	4.81009e-06	4.42812e-06	0.920588	26402817	25518753	276950	245593	16799	15426	0.000636258	0.000604497	0.950081	31423	21473	10363184	7426500	0.272035	0.32383	-0.0512078	0.0512078
Water Buffalo	Horse	AAA>ATA	missense_variant	138	122	1.58463e-06	1.4185e-06	0.895159	87086307	86006341	578934	546816	27410	20792	0.000314745	0.00024175	0.76808	49550	28741	10363184	7426500	0.272918	0.315804	-0.263861	0.263861
Water Buffalo	Horse	GAC>GGC	missense_variant	721	519	2.51161e-05	2.18281e-05	0.869091	28706716	23776642	486385	400606	54303	53413	0.00189165	0.00224645	1.18756	104131	75942	10363184	7426500	0.292927	0.198365	0.171902	0.171902
Water Buffalo	Horse	TAT>TTT	missense_variant	127	112	2.64414e-06	2.39559e-06	0.906001	48030768	46752514	269677	260982	31571	21076	0.000657308	0.000450799	0.685827	56682	29131	10363184	7426500	0.304578	0.371395	-0.37713	0.37713
Water Buffalo	Horse	GCT>GGT	missense_variant	508	416	1.46362e-05	1.26856e-05	0.86673	34708491	32793010	721736	597239	22737	27038	0.000655085	0.000824505	1.25862	45732	39349	10363184	7426500	0.323507	0.431776	0.230019	0.230019
Water Buffalo	Horse	TCA>TAA	missense_variant	141	94	2.71674e-06	2.04431e-06	0.752487	51900360	45981178	641060	572477	41800	29109	0.000805389	0.000633063	0.786034	74030	40090	10363184	7426500	0.32882	0.286545	-0.240755	0.240755
Water Buffalo	Horse	TAA>TCA	missense_variant	106	94	2.22132e-06	1.92697e-06	0.867488	47719449	48781349	251845	239764	28985	24526	0.000607404	0.000502774	0.827742	59632	35048	10363184	7426500	0.333659	0.380878	-0.189054	0.189054
Water Buffalo	Horse	GCC>GAC	missense_variant	415	340	1.517e-05	1.27369e-05	0.839611	27356575	26694050	801977	601093	23480	27611	0.000858295	0.00103435	1.20512	45559	39286	10363184	7426500	0.372778	0.440128	0.186581	0.186581
Water Buffalo	Horse	CCT>CGT	missense_variant	430	348	9.69764e-06	8.4295e-06	0.869232	44340704	41283597	737469	611339	31690	31689	0.000714693	0.000767593	1.07402	65015	46745	10363184	7426500	0.46251	0.490656	0.0714063	0.0714063
Water Buffalo	Horse	TAA>TTA	missense_variant	30	18	6.28674e-07	3.68993e-07	0.586939	47719449	48781349	251845	239764	27654	16685	0.000579512	0.000342036	0.590214	50319	23453	10363184	7426500	0.499949	0.498341	-0.527269	0.527269
Water Buffalo	Horse	TCT>TGT	missense_variant	624	459	1.0725e-05	8.43983e-06	0.786931	58181852	54384980	693990	618259	59102	52475	0.00101582	0.00096488	0.949858	118011	75922	10363184	7426500	0.531356	0.479666	-0.0514424	0.0514424
Water Buffalo	Horse	CAC>CCC	missense_variant	230	188	6.25033e-06	5.39957e-06	0.863885	36798061	34817611	617024	517407	26153	25268	0.000710717	0.000725725	1.02112	53056	36620	10363184	7426500	0.537663	0.589229	0.0208967	0.0208967
Water Buffalo	Horse	TAG>TCG	missense_variant	43	28	1.42686e-06	9.42008e-07	0.660197	30136118	29723741	233238	217902	17603	14854	0.000584116	0.000499735	0.85554	35829	21094	10363184	7426500	0.583338	0.566723	-0.156022	0.156022
Water Buffalo	Horse	CAG>CGG	missense_variant	1136	892	2.0728e-05	1.88922e-05	0.911431	54805031	47215340	1013596	846044	109427	120828	0.00199666	0.00255908	1.28168	224834	176659	10363184	7426500	0.585456	0.633591	0.248174	0.248174
Water Buffalo	Horse	AAG>ACG	missense_variant	293	235	5.44975e-06	4.7416e-06	0.870059	53763969	49561337	659555	583800	31175	29157	0.000579849	0.000588301	1.01458	61949	41994	10363184	7426500	0.626346	0.570526	0.014471	0.014471
Water Buffalo	Horse	GAG>GGG	missense_variant	474	355	1.10455e-05	8.97043e-06	0.812138	42913585	39574447	746992	622549	47380	47297	0.00110408	0.00119514	1.08248	93959	68179	10363184	7426500	0.778196	0.898842	0.0792515	0.0792515
Water Buffalo	Horse	TCC>TAC	missense_variant	230	172	5.15127e-06	4.5031e-06	0.874172	44649191	38195950	744124	621405	27688	23818	0.000620123	0.000623574	1.00556	52141	33715	10363184	7426500	0.853562	0.909414	0.00554919	0.00554919
Water Buffalo	Horse	GCG>GGG	missense_variant	223	167	3.78522e-05	2.67343e-05	0.706281	5891334	6246657	390554	251296	6538	13438	0.00110977	0.00215123	1.93845	14787	19947	10363184	7426500	0.867759	0.891199	0.661891	0.661891
Water Buffalo	Horse	CAA>CTA	missense_variant	47	37	9.94387e-07	8.41075e-07	0.845823	47265306	43991322	534366	491214	21408	15366	0.000452933	0.000349296	0.771188	36949	21184	10363184	7426500	0.987206	0.988252	-0.259823	0.259823
Water Buffalo	Horse	ACA>AAA	missense_variant	317	242	6.49939e-06	5.12053e-06	0.787848	48773798	47260699	554496	495733	38299	36428	0.000785237	0.000770788	0.981599	69498	50803	10363184	7426500	1	1	-0.0185719	0.0185719
Water Buffalo	Horse	AAT>ATT	missense_variant	131	101	2.24205e-06	1.7551e-06	0.782812	58428681	57546435	385796	376171	25283	20489	0.000432716	0.000356043	0.82281	43820	27949	10363184	7426500	1	1	-0.195029	0.195029
Water Buffalo	Horse	TCT>TAT	missense_variant	270	206	4.64062e-06	3.78781e-06	0.816229	58181852	54384980	693990	618259	50831	34324	0.000873657	0.00063113	0.7224	89726	47349	10363184	7426500	1	1	-0.325176	0.325176
Water Buffalo	Pig	GCG>GTG	missense_variant	4497	1973	0.000763325	0.000371912	0.487226	5891334	5305021	390554	317260	145902	103997	0.0247655	0.0196035	0.791564	339616	213946	10363184	11929897	1.14389e-160	1.14389e-160	-0.233744	0.233744
Water Buffalo	Pig	CCG>CTG	missense_variant	4661	2150	0.000654711	0.000316426	0.483306	7119173	6794639	460508	378611	193230	149903	0.0271422	0.022062	0.812829	457223	312091	10363184	11929897	3.32433e-148	1.33953e-170	-0.207235	0.207235
Water Buffalo	Pig	ACG>ATG	missense_variant	4431	2493	0.000668277	0.000421036	0.630032	6630484	5921106	264403	214861	244235	184368	0.0368352	0.0311374	0.845318	534029	367988	10363184	11929897	2.52928e-76	2.68953e-113	-0.168043	0.168043
Water Buffalo	Pig	TCG>TTG	missense_variant	2458	1330	0.000390458	0.000261101	0.668704	6295168	5093818	271431	219818	149022	108018	0.0236724	0.0212057	0.895797	323347	215684	10363184	11929897	4.22675e-48	3.57133e-80	-0.110041	0.110041
Water Buffalo	Pig	AAT>AGT	missense_variant	838	1250	1.43423e-05	2.33863e-05	1.63058	58428681	53450171	385796	336715	135123	211842	0.00231261	0.00396335	1.7138	256522	390065	10363184	11929897	5.92815e-34	1.16449e-16	0.538712	0.538712
Water Buffalo	Pig	GCG>GAG	missense_variant	641	229	0.000108804	4.31667e-05	0.396738	5891334	5305021	390554	317260	16965	12144	0.00287965	0.00228915	0.79494	38245	24392	10363184	11929897	1.44757e-33	4.99066e-47	-0.229488	0.229488
Water Buffalo	Pig	ACA>ATA	missense_variant	1172	1513	2.40293e-05	3.44697e-05	1.43449	48773798	43893645	554496	476809	213969	279118	0.00438697	0.00635896	1.44951	404680	524162	10363184	11929897	4.44413e-24	1.21265e-08	0.371227	0.371227
Water Buffalo	Pig	CCG>CAG	missense_variant	368	119	5.16914e-05	1.75138e-05	0.338815	7119173	6794639	460508	378611	13518	8959	0.00189882	0.00131854	0.694401	31264	17937	10363184	11929897	8.12392e-23	4.04373e-31	-0.364706	0.364706
Water Buffalo	Pig	CCG>CGG	missense_variant	293	86	4.11565e-05	1.2657e-05	0.307535	7119173	6794639	460508	378611	11009	6204	0.00154639	0.000913073	0.590455	26190	13203	10363184	11929897	9.62496e-21	5.51406e-28	-0.526861	0.526861
Water Buffalo	Pig	ACG>AAG	missense_variant	333	108	5.02226e-05	1.82398e-05	0.36318	6630484	5921106	264403	214861	14272	10344	0.00215248	0.00174697	0.811608	29177	19807	10363184	11929897	1.08514e-20	7.24526e-29	-0.208738	0.208738
Water Buffalo	Pig	AAA>AGA	missense_variant	395	613	4.53573e-06	7.43877e-06	1.64004	87086307	82406044	578934	508911	67737	105112	0.000777815	0.00127554	1.6399	132789	199100	10363184	11929897	2.60154e-19	1.04689e-09	0.494635	0.494635
Water Buffalo	Pig	ACT>ATT	missense_variant	952	1205	2.14966e-05	3.45705e-05	1.60818	44286028	34856348	448262	380510	156472	201467	0.00353321	0.00577992	1.63588	291326	375671	10363184	11929897	8.95458e-18	7.23427e-06	0.492182	0.492182
Water Buffalo	Pig	TCA>TTA	missense_variant	642	862	1.23699e-05	2.02196e-05	1.63458	51900360	42631951	641060	550925	156806	185631	0.00302129	0.00435427	1.4412	291928	348181	10363184	11929897	1.29852e-16	6.43222e-07	0.365473	0.365473
Water Buffalo	Pig	GAA>GGA	missense_variant	364	541	6.72642e-06	1.19999e-05	1.784	54115002	45083717	662958	565307	54257	86917	0.00100262	0.0019279	1.92286	102669	160828	10363184	11929897	3.30797e-15	6.22384e-08	0.653812	0.653812
Water Buffalo	Pig	GAT>GGT	missense_variant	523	711	1.47684e-05	2.33882e-05	1.58367	35413473	30399901	460937	396552	65811	102422	0.00185836	0.00336916	1.81297	123869	190080	10363184	11929897	1.42305e-14	9.49735e-07	0.594968	0.594968
Water Buffalo	Pig	CCA>CTA	missense_variant	776	957	1.5633e-05	2.31288e-05	1.47949	49638609	41377021	850226	738085	146998	197484	0.00296136	0.00477279	1.61169	285051	376715	10363184	11929897	9.69059e-13	8.36829e-05	0.477282	0.477282
Water Buffalo	Pig	GCT>GTT	missense_variant	1177	1354	3.3911e-05	4.23036e-05	1.24749	34708491	32006769	721736	619700	109669	143825	0.00315972	0.00449358	1.42215	211554	272155	10363184	11929897	5.04455e-12	0.00159183	0.352167	0.352167
Water Buffalo	Pig	TAT>TGT	missense_variant	535	690	1.11387e-05	1.54481e-05	1.38689	48030768	44665648	269677	232416	128202	193128	0.00266916	0.00432386	1.61993	245971	358274	10363184	11929897	1.43348e-11	2.11034e-05	0.482383	0.482383
Water Buffalo	Pig	TCC>TTC	missense_variant	1147	1303	2.56892e-05	3.58345e-05	1.39493	44649191	36361607	744124	642851	131704	170659	0.00294975	0.00469338	1.59111	252613	322124	10363184	11929897	9.46695e-11	0.00228185	0.464433	0.464433
Water Buffalo	Pig	CAT>CGT	missense_variant	1328	1476	2.75057e-05	3.63314e-05	1.32087	48280935	40626018	556142	482634	181921	225439	0.00376797	0.00554913	1.47271	347698	427996	10363184	11929897	2.06717e-10	0.00461935	0.387105	0.387105
Water Buffalo	Pig	GCG>GGG	missense_variant	223	91	3.78522e-05	1.71536e-05	0.453172	5891334	5305021	390554	317260	6538	6292	0.00110977	0.00118605	1.06874	14787	12662	10363184	11929897	4.0582e-10	1.6971e-13	0.0664764	0.0664764
Water Buffalo	Pig	TCT>TTT	missense_variant	810	952	1.39219e-05	1.96276e-05	1.40984	58181852	48503030	693990	593680	148964	175886	0.00256032	0.00362629	1.41634	278799	327463	10363184	11929897	6.26876e-10	0.000635209	0.348079	0.348079
Water Buffalo	Pig	TCG>TAG	missense_variant	103	28	1.63618e-05	5.49686e-06	0.335958	6295168	5093818	271431	219818	11180	6792	0.00177597	0.00133338	0.750792	23222	12995	10363184	11929897	1.00693e-08	1.1788e-10	-0.286626	0.286626
Water Buffalo	Pig	TCG>TGG	missense_variant	226	102	3.59006e-05	2.00243e-05	0.557771	6295168	5093818	271431	219818	8648	7108	0.00137375	0.00139542	1.01577	18594	13962	10363184	11929897	1.87728e-08	1.12421e-11	0.0156475	0.0156475
Water Buffalo	Pig	GCA>GAA	missense_variant	412	519	1.11756e-05	1.63197e-05	1.46029	36866017	31802105	667743	577544	42103	57699	0.00114205	0.00181431	1.58864	75791	102463	10363184	11929897	3.47638e-08	0.000517093	0.462879	0.462879
Water Buffalo	Pig	CAA>CGA	missense_variant	452	558	9.56304e-06	1.39024e-05	1.45376	47265306	40136949	534366	461004	72344	105604	0.00153059	0.00263109	1.719	136295	199342	10363184	11929897	5.62503e-08	0.000752043	0.541743	0.541743
Water Buffalo	Pig	CCT>CTT	missense_variant	960	1060	2.16505e-05	2.65044e-05	1.22419	44340704	39993324	737469	644761	143092	186393	0.0032271	0.0046606	1.44421	276792	352859	10363184	11929897	1.80479e-07	0.0165909	0.36756	0.36756
Water Buffalo	Pig	AAG>AGG	missense_variant	549	650	1.02113e-05	1.45081e-05	1.42079	53763969	44802529	659555	566474	64532	100764	0.00120028	0.00224907	1.87378	125346	190440	10363184	11929897	1.94442e-07	0.00182934	0.627959	0.627959
Water Buffalo	Pig	TAC>TGC	missense_variant	317	407	1.20063e-05	1.71587e-05	1.42914	26402817	23719715	276950	234183	60012	83331	0.00227294	0.00351315	1.54564	111403	154668	10363184	11929897	3.31773e-07	0.000391657	0.43544	0.43544
Water Buffalo	Pig	ACG>AGG	missense_variant	293	159	4.41898e-05	2.68531e-05	0.607676	6630484	5921106	264403	214861	10224	9465	0.00154197	0.00159852	1.03667	22530	18468	10363184	11929897	1.05835e-06	1.23374e-09	0.0360174	0.0360174
Water Buffalo	Pig	TAA>TGA	missense_variant	181	254	3.793e-06	5.53813e-06	1.46009	47719449	45863861	251845	220037	58885	92388	0.00123398	0.0020144	1.63243	111621	173530	10363184	11929897	1.27847e-06	0.000298973	0.490072	0.490072
Water Buffalo	Pig	AAA>ACA	missense_variant	256	333	2.93961e-06	4.04097e-06	1.37466	87086307	82406044	578934	508911	41656	46795	0.00047833	0.000567859	1.18717	79479	87156	10363184	11929897	2.03577e-06	0.000762211	0.171572	0.171572
Water Buffalo	Pig	TAG>TGG	missense_variant	175	243	5.80699e-06	8.53217e-06	1.4693	30136118	28480429	233238	200353	50949	85575	0.00169063	0.00300469	1.77726	97587	159675	10363184	11929897	3.48892e-06	0.000445983	0.575075	0.575075
Water Buffalo	Pig	ACC>ATC	missense_variant	1099	1163	3.77513e-05	4.49094e-05	1.18961	29111551	25896578	500237	428525	104115	134568	0.00357642	0.00519636	1.45295	201035	254165	10363184	11929897	6.51393e-06	0.0497974	0.373598	0.373598
Water Buffalo	Pig	GCA>GTA	missense_variant	947	1009	2.56876e-05	3.17275e-05	1.23513	36866017	31802105	667743	577544	118511	148563	0.00321464	0.00467148	1.45319	227423	282357	10363184	11929897	1.45271e-05	0.0381988	0.373761	0.373761
Water Buffalo	Pig	GAT>GCT	missense_variant	171	229	4.82867e-06	7.53292e-06	1.56004	35413473	30399901	460937	396552	17185	23554	0.000485267	0.000774805	1.59666	32428	43009	10363184	11929897	2.901e-05	0.00135445	0.467912	0.467912
Water Buffalo	Pig	GCC>GTC	missense_variant	1465	1494	5.3552e-05	5.76218e-05	1.076	27356575	25927681	801977	688298	79103	116155	0.00289155	0.00447996	1.54933	160230	224238	10363184	11929897	3.21208e-05	0.112825	0.43782	0.43782
Water Buffalo	Pig	ACT>AAT	missense_variant	237	291	5.35157e-06	8.34855e-06	1.56002	44286028	34856348	448262	380510	29412	35281	0.000664137	0.00101218	1.52406	52151	63029	10363184	11929897	0.000125942	0.00498187	0.421376	0.421376
Water Buffalo	Pig	TAT>TTT	missense_variant	127	174	2.64414e-06	3.89561e-06	1.4733	48030768	44665648	269677	232416	31571	31167	0.000657308	0.000697785	1.06158	56682	55383	10363184	11929897	0.000141821	0.002213	0.059758	0.059758
Water Buffalo	Pig	ACC>AAC	missense_variant	290	341	9.96168e-06	1.31678e-05	1.32184	29111551	25896578	500237	428525	25014	31967	0.000859247	0.00123441	1.43662	46442	57807	10363184	11929897	0.00025231	0.00865086	0.362293	0.362293
Water Buffalo	Pig	AAC>ACC	missense_variant	165	212	4.46974e-06	6.45143e-06	1.44336	36914931	32860922	399345	338923	17656	23528	0.000478289	0.000715987	1.49698	34511	44232	10363184	11929897	0.000252878	0.00378354	0.403447	0.403447
Water Buffalo	Pig	AAG>ATG	missense_variant	155	200	2.88297e-06	4.46403e-06	1.54841	53763969	44802529	659555	566474	19296	27568	0.000358902	0.000615322	1.71446	35807	49219	10363184	11929897	0.000334465	0.00400535	0.539097	0.539097
Water Buffalo	Pig	CAG>CGG	missense_variant	1136	1149	2.0728e-05	2.48123e-05	1.19704	54805031	46307636	1013596	877714	109427	161238	0.00199666	0.00348189	1.74386	224834	318116	10363184	11929897	0.000587356	0.0844713	0.556099	0.556099
Water Buffalo	Pig	GAG>GTG	missense_variant	152	192	3.542e-06	5.3764e-06	1.5179	42913585	35711602	746992	642482	13795	21285	0.00032146	0.000596025	1.85412	26691	39060	10363184	11929897	0.000856071	0.00661486	0.617409	0.617409
Water Buffalo	Pig	CAG>CCG	missense_variant	301	194	5.4922e-06	4.18937e-06	0.762787	54805031	46307636	1013596	877714	33791	32234	0.000616567	0.000696084	1.12897	70357	61747	10363184	11929897	0.000906781	5.18954e-05	0.121302	0.121302
Water Buffalo	Pig	AAC>AGC	missense_variant	725	754	1.96397e-05	2.29452e-05	1.1683	36914931	32860922	399345	338923	81370	98326	0.00220426	0.00299219	1.35746	152882	183067	10363184	11929897	0.00101812	0.0495934	0.305614	0.305614
Water Buffalo	Pig	GAC>GTC	missense_variant	120	155	4.18021e-06	7.24289e-06	1.73266	28706716	21400294	486385	409039	8531	14038	0.000297178	0.000655972	2.20734	16351	26660	10363184	11929897	0.00162859	0.00882949	0.791788	0.791788
Water Buffalo	Pig	AAA>ATA	missense_variant	138	172	1.58463e-06	2.08723e-06	1.31716	87086307	82406044	578934	508911	27410	29818	0.000314745	0.000361842	1.14964	49550	53729	10363184	11929897	0.00234914	0.0122362	0.139445	0.139445
Water Buffalo	Pig	AAC>ATC	missense_variant	118	151	3.19654e-06	4.59512e-06	1.43753	36914931	32860922	399345	338923	13302	17925	0.000360342	0.000545481	1.51379	24377	32276	10363184	11929897	0.00237284	0.0103254	0.414614	0.414614
Water Buffalo	Pig	AAT>ACT	missense_variant	216	249	3.69681e-06	4.65854e-06	1.26015	58428681	53450171	385796	336715	34352	36959	0.00058793	0.000691466	1.1761	63464	67117	10363184	11929897	0.00357391	0.0199872	0.162206	0.162206
Water Buffalo	Pig	GCT>GGT	missense_variant	508	366	1.46362e-05	1.14351e-05	0.781288	34708491	32006769	721736	619700	22737	26443	0.000655085	0.000826169	1.26116	45732	49986	10363184	11929897	0.0044329	0.000262308	0.232035	0.232035
Water Buffalo	Pig	GAC>GCC	missense_variant	146	175	5.08592e-06	8.17746e-06	1.60786	28706716	21400294	486385	409039	10150	15504	0.000353576	0.000724476	2.049	20815	29451	10363184	11929897	0.00595816	0.0263377	0.717351	0.717351
Water Buffalo	Pig	TCT>TAT	missense_variant	270	298	4.64062e-06	6.14395e-06	1.32395	58181852	48503030	693990	593680	50831	53784	0.000873657	0.00110888	1.26924	89726	93264	10363184	11929897	0.0066885	0.0404291	0.238417	0.238417
Water Buffalo	Pig	GAG>GCG	missense_variant	253	280	5.89557e-06	7.84059e-06	1.32991	42913585	35711602	746992	642482	22029	29191	0.000513334	0.000817409	1.59235	44914	56468	10363184	11929897	0.00791866	0.0395672	0.465213	0.465213
Water Buffalo	Pig	CCT>CAT	missense_variant	323	346	7.2845e-06	8.65144e-06	1.18765	44340704	39993324	737469	644761	28332	36316	0.000638961	0.000908052	1.42114	51846	65284	10363184	11929897	0.0103566	0.0516649	0.351457	0.351457
Water Buffalo	Pig	TAA>TTA	missense_variant	30	48	6.28674e-07	1.04658e-06	1.66473	47719449	45863861	251845	220037	27654	26805	0.000579512	0.000584447	1.00852	50319	49367	10363184	11929897	0.0120237	0.0206939	0.00847964	0.00847964
Water Buffalo	Pig	GCT>GAT	missense_variant	447	463	1.28787e-05	1.44657e-05	1.12323	34708491	32006769	721736	619700	26467	37128	0.000762551	0.00116	1.52122	49453	66517	10363184	11929897	0.0125777	0.0617583	0.41951	0.41951
Water Buffalo	Pig	CAA>CTA	missense_variant	47	67	9.94387e-07	1.66928e-06	1.67871	47265306	40136949	534366	461004	21408	19681	0.000452933	0.000490346	1.0826	36949	35332	10363184	11929897	0.0128574	0.0223033	0.0793682	0.0793682
Water Buffalo	Pig	AAG>ACG	missense_variant	293	315	5.44975e-06	7.03085e-06	1.29012	53763969	44802529	659555	566474	31175	37521	0.000579849	0.000837475	1.4443	61949	71077	10363184	11929897	0.012981	0.0397132	0.367623	0.367623
Water Buffalo	Pig	CCC>CGC	missense_variant	359	261	9.97262e-06	8.1898e-06	0.821228	35998563	31868926	731599	639746	26947	25385	0.000748558	0.000796544	1.0641	56393	50039	10363184	11929897	0.0231074	0.00708793	0.0621341	0.0621341
Water Buffalo	Pig	ACT>AGT	missense_variant	443	452	1.00032e-05	1.29675e-05	1.29634	44286028	34856348	448262	380510	43186	42845	0.000975161	0.00122919	1.2605	83193	79758	10363184	11929897	0.0246103	0.0877876	0.231507	0.231507
Water Buffalo	Pig	CAA>CCA	missense_variant	247	264	5.22582e-06	6.57748e-06	1.25865	47265306	40136949	534366	461004	31891	37301	0.000674723	0.000929343	1.37737	62062	68077	10363184	11929897	0.0275874	0.0647982	0.320176	0.320176
Water Buffalo	Pig	ACC>AGC	missense_variant	487	373	1.67288e-05	1.44034e-05	0.860999	29111551	25896578	500237	428525	25361	25633	0.000871166	0.000989822	1.1362	51723	49212	10363184	11929897	0.0524885	0.016332	0.127692	0.127692
Water Buffalo	Pig	CCC>CTC	missense_variant	1223	1158	3.39736e-05	3.63363e-05	1.06955	35998563	31868926	731599	639746	107651	147518	0.00299042	0.0046289	1.54791	220731	285603	10363184	11929897	0.060236	0.295364	0.436903	0.436903
Water Buffalo	Pig	GCC>GGC	missense_variant	401	306	1.46583e-05	1.18021e-05	0.805147	27356575	25927681	801977	688298	17087	20892	0.000624603	0.00080578	1.29007	36022	40689	10363184	11929897	0.0720849	0.0252174	0.254694	0.254694
Water Buffalo	Pig	TAC>TTC	missense_variant	127	139	4.81009e-06	5.8601e-06	1.21829	26402817	23719715	276950	234183	16799	19468	0.000636258	0.000820752	1.28997	31423	35847	10363184	11929897	0.0797814	0.145512	0.254617	0.254617
Water Buffalo	Pig	GAT>GTT	missense_variant	152	162	4.29215e-06	5.32896e-06	1.24156	35413473	30399901	460937	396552	18347	19715	0.00051808	0.000648522	1.25178	33244	35511	10363184	11929897	0.0933071	0.166575	0.224567	0.224567
Water Buffalo	Pig	CAC>CGC	missense_variant	1045	985	2.83982e-05	3.02039e-05	1.06358	36798061	32611718	617024	528448	93601	118174	0.00254364	0.00362367	1.4246	188893	229233	10363184	11929897	0.104007	0.333115	0.353891	0.353891
Water Buffalo	Pig	CCA>CAA	missense_variant	270	273	5.43931e-06	6.59787e-06	1.213	49638609	41377021	850226	738085	30870	40571	0.000621895	0.00098052	1.57667	56632	72503	10363184	11929897	0.104273	0.177028	0.455312	0.455312
Water Buffalo	Pig	AAT>ATT	missense_variant	131	140	2.24205e-06	2.61926e-06	1.16824	58428681	53450171	385796	336715	25283	26507	0.000432716	0.00049592	1.14606	43820	46984	10363184	11929897	0.11574	0.157421	0.136334	0.136334
Water Buffalo	Pig	CAC>CTC	missense_variant	231	235	6.2775e-06	7.206e-06	1.14791	36798061	32611718	617024	528448	21710	25895	0.000589977	0.00079404	1.34588	39958	48076	10363184	11929897	0.117804	0.161575	0.29705	0.29705
Water Buffalo	Pig	ACA>AAA	missense_variant	317	315	6.49939e-06	7.17644e-06	1.10417	48773798	43893645	554496	476809	38299	46142	0.000785237	0.00105122	1.33873	69498	82645	10363184	11929897	0.123491	0.157163	0.291724	0.291724
Water Buffalo	Pig	CAT>CTT	missense_variant	230	233	4.76379e-06	5.73524e-06	1.20393	48280935	40626018	556142	482634	38743	36358	0.000802449	0.000894944	1.11527	65042	65188	10363184	11929897	0.130225	0.142435	0.109092	0.109092
Water Buffalo	Pig	CCA>CGA	missense_variant	184	186	3.70679e-06	4.49525e-06	1.21271	49638609	41377021	850226	738085	18799	20329	0.000378717	0.000491311	1.2973	37232	39320	10363184	11929897	0.18654	0.184126	0.260288	0.260288
Water Buffalo	Pig	GAA>GTA	missense_variant	109	114	2.01423e-06	2.52863e-06	1.25538	54115002	45083717	662958	565307	14230	18780	0.000262959	0.000416558	1.58412	26786	33826	10363184	11929897	0.210222	0.197177	0.46003	0.46003
Water Buffalo	Pig	TCC>TAC	missense_variant	230	178	5.15127e-06	4.89527e-06	0.950304	44649191	36361607	744124	642851	27688	29783	0.000620123	0.000819078	1.32083	52141	54597	10363184	11929897	0.229006	0.249494	0.278261	0.278261
Water Buffalo	Pig	CCT>CGT	missense_variant	430	346	9.69764e-06	8.65144e-06	0.892119	44340704	39993324	737469	644761	31690	32464	0.000714693	0.000811735	1.13578	65015	63018	10363184	11929897	0.247518	0.246644	0.127321	0.127321
Water Buffalo	Pig	TCC>TGC	missense_variant	490	397	1.09744e-05	1.09181e-05	0.994867	44649191	36361607	744124	642851	33973	32612	0.000760887	0.00089688	1.17873	68414	62460	10363184	11929897	0.25431	0.212163	0.164437	0.164437
Water Buffalo	Pig	CAT>CCT	missense_variant	294	284	6.08936e-06	6.99059e-06	1.148	48280935	40626018	556142	482634	33905	37431	0.000702244	0.000921355	1.31202	63785	67724	10363184	11929897	0.25954	0.31002	0.271565	0.271565
Water Buffalo	Pig	GAA>GCA	missense_variant	281	272	5.19265e-06	6.03322e-06	1.16188	54115002	45083717	662958	565307	22056	32739	0.000407576	0.000726182	1.78171	44349	61063	10363184	11929897	0.26055	0.277276	0.577573	0.577573
Water Buffalo	Pig	TCT>TGT	missense_variant	624	516	1.0725e-05	1.06385e-05	0.991936	58181852	48503030	693990	593680	59102	52817	0.00101582	0.00108894	1.07199	118011	99862	10363184	11929897	0.337855	0.306769	0.0695156	0.0695156
Water Buffalo	Pig	GAG>GGG	missense_variant	474	436	1.10455e-05	1.22089e-05	1.10533	42913585	35711602	746992	642482	47380	73818	0.00110408	0.00206706	1.8722	93959	139027	10363184	11929897	0.488	0.553712	0.627115	0.627115
Water Buffalo	Pig	TAT>TCT	missense_variant	106	103	2.20692e-06	2.30602e-06	1.04491	48030768	44665648	269677	232416	25732	29923	0.00053574	0.000669933	1.25048	49157	53713	10363184	11929897	0.499555	0.507834	0.223529	0.223529
Water Buffalo	Pig	GAC>GGC	missense_variant	721	616	2.51161e-05	2.87847e-05	1.14606	28706716	21400294	486385	409039	54303	65795	0.00189165	0.00307449	1.6253	104131	123035	10363184	11929897	0.65557	0.617751	0.485691	0.485691
Water Buffalo	Pig	TAG>TTG	missense_variant	35	35	1.1614e-06	1.22891e-06	1.05813	30136118	28480429	233238	200353	16454	18939	0.000545989	0.000664983	1.21794	30025	34216	10363184	11929897	0.666329	0.686602	0.197162	0.197162
Water Buffalo	Pig	GCA>GGA	missense_variant	227	208	6.15743e-06	6.54045e-06	1.0622	36866017	31802105	667743	577544	15759	20691	0.000427467	0.000650617	1.52203	30965	39414	10363184	11929897	0.679605	0.707396	0.420045	0.420045
Water Buffalo	Pig	TAG>TCG	missense_variant	43	42	1.42686e-06	1.4747e-06	1.03353	30136118	28480429	233238	200353	17603	18617	0.000584116	0.000653677	1.11909	35829	34881	10363184	11929897	0.696727	0.697462	0.112513	0.112513
Water Buffalo	Pig	CAC>CCC	missense_variant	230	209	6.25033e-06	6.40874e-06	1.02534	36798061	32611718	617024	528448	26153	30320	0.000710717	0.000929727	1.30815	53056	56596	10363184	11929897	0.743023	0.717764	0.268617	0.268617
Water Buffalo	Pig	ACA>AGA	missense_variant	351	299	7.19649e-06	6.81192e-06	0.946562	48773798	43893645	554496	476809	34144	37232	0.000700048	0.000848232	1.21168	66832	70053	10363184	11929897	0.743472	0.781414	0.192005	0.192005
Water Buffalo	Pig	CAG>CTG	missense_variant	247	222	4.50689e-06	4.79403e-06	1.06371	54805031	46307636	1013596	877714	27966	31951	0.000510282	0.000689973	1.35214	52043	59393	10363184	11929897	0.82344	0.800695	0.301689	0.301689
Water Buffalo	Pig	TAA>TCA	missense_variant	106	90	2.22132e-06	1.96233e-06	0.883408	47719449	45863861	251845	220037	28985	31874	0.000607404	0.00069497	1.14416	59632	59318	10363184	11929897	0.879039	0.907669	0.134674	0.134674
Water Buffalo	Pig	CCC>CAC	missense_variant	276	239	7.66697e-06	7.49947e-06	0.978152	35998563	31868926	731599	639746	23826	30422	0.00066186	0.000954598	1.4423	46138	56560	10363184	11929897	0.923549	0.948274	0.366236	0.366236
Water Buffalo	Pig	GCC>GAC	missense_variant	415	362	1.517e-05	1.39619e-05	0.920362	27356575	25927681	801977	688298	23480	30240	0.000858295	0.00116632	1.35888	45559	55690	10363184	11929897	0.972484	0.971415	0.306662	0.306662
Water Buffalo	Pig	TCA>TAA	missense_variant	141	125	2.71674e-06	2.93207e-06	1.07926	51900360	42631951	641060	550925	41800	45589	0.000805389	0.00106936	1.32776	74030	79868	10363184	11929897	0.976704	0.999641	0.283492	0.283492
Water Buffalo	Pig	TAC>TCC	missense_variant	77	67	2.91636e-06	2.82465e-06	0.968556	26402817	23719715	276950	234183	12766	16582	0.000483509	0.000699081	1.44585	26054	30699	10363184	11929897	1	1	0.368697	0.368697
Water Buffalo	Pig	TCA>TGA	missense_variant	223	196	4.29669e-06	4.59749e-06	1.07001	51900360	42631951	641060	550925	28982	30759	0.000558416	0.000721501	1.29205	56482	58160	10363184	11929897	1	1	0.256229	0.256229
Water Buffalo	African Buffalo	GCG>GAG	missense_variant	641	709	0.000108804	0.000120353	1.10615	5891334	5891000	390554	361560	16965	23731	0.00287965	0.00402835	1.3989	38245	44876	10363184	18325072	2.80556e-16	2.80556e-16	0.335687	0.335687
Water Buffalo	African Buffalo	GAC>GGC	missense_variant	721	907	2.51161e-05	3.16133e-05	1.25869	28706716	28690437	486385	456666	54303	90333	0.00189165	0.00314854	1.66444	104131	149930	10363184	18325072	2.7817e-10	1.57853e-10	0.509491	0.509491
Water Buffalo	African Buffalo	ACG>AAG	missense_variant	333	372	5.02226e-05	5.62588e-05	1.12019	6630484	6612301	264403	247874	14272	15917	0.00215248	0.00240718	1.11833	29177	28382	10363184	18325072	9.24561e-09	4.84581e-09	0.111834	0.111834
Water Buffalo	African Buffalo	TCG>TTG	missense_variant	2458	4847	0.000390458	0.000769837	1.97163	6295168	6296134	271431	255407	149022	291203	0.0236724	0.0462511	1.95379	323347	543521	10363184	18325072	1.68939e-08	1.77619e-07	0.669773	0.669773
Water Buffalo	African Buffalo	CCG>CGG	missense_variant	293	321	4.11565e-05	4.51306e-05	1.09656	7119173	7112693	460508	425929	11009	13535	0.00154639	0.00190294	1.23057	26190	26882	10363184	18325072	2.09904e-08	1.60265e-08	0.207476	0.207476
Water Buffalo	African Buffalo	CCG>CAG	missense_variant	368	426	5.16914e-05	5.98929e-05	1.15866	7119173	7112693	460508	425929	13518	18656	0.00189882	0.00262292	1.38134	31264	35577	10363184	18325072	2.36599e-08	1.45749e-08	0.323056	0.323056
Water Buffalo	African Buffalo	CAC>CGC	missense_variant	1045	1465	2.83982e-05	3.98307e-05	1.40258	36798061	36780673	617024	577692	93601	157378	0.00254364	0.00427882	1.68217	188893	273359	10363184	18325072	3.5967e-07	1.16837e-07	0.520082	0.520082
Water Buffalo	African Buffalo	ACG>AGG	missense_variant	293	339	4.41898e-05	5.12681e-05	1.16018	6630484	6612301	264403	247874	10224	12114	0.00154197	0.00183204	1.18812	22530	23009	10363184	18325072	6.47234e-07	2.81276e-07	0.17237	0.17237
Water Buffalo	African Buffalo	GCA>GAA	missense_variant	412	943	1.11756e-05	2.55738e-05	2.28836	36866017	36873606	667743	629262	42103	111838	0.00114205	0.00303301	2.65575	75791	177518	10363184	18325072	1.27604e-06	4.23772e-06	0.976727	0.976727
Water Buffalo	African Buffalo	CAG>CGG	missense_variant	1136	1630	2.0728e-05	2.97459e-05	1.43506	54805031	54797401	1013596	951559	109427	201524	0.00199666	0.00367762	1.84189	224834	354465	10363184	18325072	2.25844e-06	4.63157e-07	0.61079	0.61079
Water Buffalo	African Buffalo	AAT>AGT	missense_variant	838	1752	1.43423e-05	2.99696e-05	2.0896	58428681	58459301	385796	369360	135123	291240	0.00231261	0.00498193	2.15424	256522	489197	10363184	18325072	3.04705e-06	1.79459e-05	0.767438	0.767438
Water Buffalo	African Buffalo	ACG>ATG	missense_variant	4431	8277	0.000668277	0.00125176	1.87311	6630484	6612301	264403	247874	244235	474480	0.0368352	0.0717572	1.94806	534029	897754	10363184	18325072	3.98546e-06	7.7797e-05	0.666835	0.666835
Water Buffalo	African Buffalo	TCT>TAT	missense_variant	270	646	4.64062e-06	1.10949e-05	2.39083	58181852	58224702	693990	660781	50831	133802	0.000873657	0.00229803	2.63035	89726	209799	10363184	18325072	5.34544e-06	7.08615e-06	0.967118	0.967118
Water Buffalo	African Buffalo	ACT>AAT	missense_variant	237	577	5.35157e-06	1.30209e-05	2.43309	44286028	44313419	448262	427316	29412	81439	0.000664137	0.0018378	2.76719	52151	125693	10363184	18325072	6.85075e-06	7.62668e-06	1.01783	1.01783
Water Buffalo	African Buffalo	GCG>GGG	missense_variant	223	257	3.78522e-05	4.36259e-05	1.15253	5891334	5891000	390554	361560	6538	8232	0.00110977	0.00139739	1.25917	14787	15638	10363184	18325072	1.25509e-05	1.26467e-05	0.230454	0.230454
Water Buffalo	African Buffalo	GAG>GGG	missense_variant	474	637	1.10455e-05	1.48469e-05	1.34416	42913585	42904626	746992	698582	47380	91555	0.00110408	0.00213392	1.93276	93959	153609	10363184	18325072	4.75096e-05	4.18676e-05	0.658948	0.658948
Water Buffalo	African Buffalo	CAG>CCG	missense_variant	301	378	5.4922e-06	6.89814e-06	1.25599	54805031	54797401	1013596	951559	33791	66102	0.000616567	0.0012063	1.95647	70357	117996	10363184	18325072	4.86607e-05	3.81556e-05	0.671144	0.671144
Water Buffalo	African Buffalo	TCA>TTA	missense_variant	642	1332	1.23699e-05	2.566e-05	2.0744	51900360	51909596	641060	610465	156806	324554	0.00302129	0.00625229	2.06941	291928	536578	10363184	18325072	9.41276e-05	0.000153082	0.727265	0.727265
Water Buffalo	African Buffalo	TCG>TGG	missense_variant	226	274	3.59006e-05	4.35188e-05	1.2122	6295168	6296134	271431	255407	8648	11408	0.00137375	0.00181191	1.31895	18594	20426	10363184	18325072	0.000106395	9.21926e-05	0.276833	0.276833
Water Buffalo	African Buffalo	ACC>AAC	missense_variant	290	643	9.96168e-06	2.21064e-05	2.21914	29111551	29086642	500237	468292	25014	70257	0.000859247	0.00241544	2.81111	46442	110813	10363184	18325072	0.000353357	0.000445252	1.03358	1.03358
Water Buffalo	African Buffalo	GCC>GTC	missense_variant	1465	2250	5.3552e-05	8.21478e-05	1.53398	27356575	27389645	801977	745546	79103	156150	0.00289155	0.00570106	1.97163	160230	271064	10363184	18325072	0.000648833	0.000460998	0.678858	0.678858
Water Buffalo	African Buffalo	CCT>CAT	missense_variant	323	696	7.2845e-06	1.56872e-05	2.15351	44340704	44367249	737469	690517	28332	74942	0.000638961	0.00168913	2.64355	51846	118807	10363184	18325072	0.000871371	0.00122513	0.972124	0.972124
Water Buffalo	African Buffalo	GCT>GAT	missense_variant	447	929	1.28787e-05	2.673e-05	2.07552	34708491	34755014	721736	679787	26467	72377	0.000762551	0.00208249	2.73095	49453	115148	10363184	18325072	0.00105966	0.00137231	1.00465	1.00465
Water Buffalo	African Buffalo	CAT>CGT	missense_variant	1328	2039	2.75057e-05	4.22289e-05	1.53528	48280935	48284497	556142	529841	181921	324471	0.00376797	0.00671998	1.78345	347698	546927	10363184	18325072	0.00115612	0.000869875	0.57855	0.57855
Water Buffalo	African Buffalo	TCG>TAG	missense_variant	103	123	1.63618e-05	1.95358e-05	1.19399	6295168	6296134	271431	255407	11180	17514	0.00177597	0.00278171	1.56631	23222	30679	10363184	18325072	0.00730994	0.00631205	0.448721	0.448721
Water Buffalo	African Buffalo	ACC>AGC	missense_variant	487	719	1.67288e-05	2.47193e-05	1.47765	29111551	29086642	500237	468292	25361	48537	0.000871166	0.0016687	1.91548	51723	84247	10363184	18325072	0.00957485	0.00653116	0.64997	0.64997
Water Buffalo	African Buffalo	GCC>GAC	missense_variant	415	833	1.517e-05	3.0413e-05	2.00481	27356575	27389645	801977	745546	23480	60682	0.000858295	0.00221551	2.58129	45559	99518	10363184	18325072	0.0107982	0.0164012	0.94829	0.94829
Water Buffalo	African Buffalo	CCC>CTC	missense_variant	1223	1929	3.39736e-05	5.35575e-05	1.57645	35998563	36017355	731599	681010	107651	219632	0.00299042	0.00609795	2.03916	220731	386395	10363184	18325072	0.0170255	0.00915212	0.712537	0.712537
Water Buffalo	African Buffalo	CAA>CGA	missense_variant	452	678	9.56304e-06	1.4353e-05	1.50088	47265306	47237626	534366	507487	72344	133849	0.00153059	0.00283353	1.85126	136295	221562	10363184	18325072	0.0252016	0.0154613	0.615866	0.615866
Water Buffalo	African Buffalo	GAG>GCG	missense_variant	253	363	5.89557e-06	8.46063e-06	1.43508	42913585	42904626	746992	698582	22029	36915	0.000513334	0.000860397	1.6761	44914	65112	10363184	18325072	0.0290091	0.0192118	0.516467	0.516467
Water Buffalo	African Buffalo	AAA>AGA	missense_variant	395	778	4.53573e-06	8.93964e-06	1.97094	87086307	87028095	578934	552923	67737	146007	0.000777815	0.0016777	2.15694	132789	250511	10363184	18325072	0.0301151	0.0516551	0.768691	0.768691
Water Buffalo	African Buffalo	GAG>GTG	missense_variant	152	207	3.542e-06	4.82465e-06	1.36213	42913585	42904626	746992	698582	13795	33715	0.00032146	0.000785813	2.44451	26691	53687	10363184	18325072	0.0322302	0.0238031	0.893845	0.893845
Water Buffalo	African Buffalo	GCG>GTG	missense_variant	4497	7453	0.000763325	0.00126515	1.65742	5891334	5891000	390554	361560	145902	272630	0.0247655	0.0462791	1.86869	339616	543191	10363184	18325072	0.039655	0.00385223	0.625237	0.625237
Water Buffalo	African Buffalo	AAC>ATC	missense_variant	118	256	3.19654e-06	6.93831e-06	2.17057	36914931	36896592	399345	378537	13302	32951	0.000360342	0.000893064	2.47838	24377	52345	10363184	18325072	0.0416047	0.0651873	0.907604	0.907604
Water Buffalo	African Buffalo	CAG>CTG	missense_variant	247	360	4.50689e-06	6.56965e-06	1.45769	54805031	54797401	1013596	951559	27966	56078	0.000510282	0.00102337	2.0055	52043	92323	10363184	18325072	0.0485697	0.0259233	0.695893	0.695893
Water Buffalo	African Buffalo	CCA>CAA	missense_variant	270	538	5.43931e-06	1.08411e-05	1.99309	49638609	49626151	850226	799463	30870	84083	0.000621895	0.00169433	2.72446	56632	133691	10363184	18325072	0.0524981	0.0999803	1.00227	1.00227
Water Buffalo	African Buffalo	CCA>CTA	missense_variant	776	1454	1.5633e-05	2.92991e-05	1.87418	49638609	49626151	850226	799463	146998	286523	0.00296136	0.00577363	1.94965	285051	491874	10363184	18325072	0.0559188	0.146705	0.667651	0.667651
Water Buffalo	African Buffalo	CAC>CTC	missense_variant	231	338	6.2775e-06	9.18961e-06	1.4639	36798061	36780673	617024	577692	21710	44100	0.000589977	0.001199	2.03228	39958	72266	10363184	18325072	0.0629063	0.0370284	0.709159	0.709159
Water Buffalo	African Buffalo	TAT>TTT	missense_variant	127	268	2.64414e-06	5.57693e-06	2.10917	48030768	48055077	269677	258942	31571	68460	0.000657308	0.00142462	2.16735	56682	108918	10363184	18325072	0.0644803	0.096569	0.773505	0.773505
Water Buffalo	African Buffalo	CAA>CCA	missense_variant	247	490	5.22582e-06	1.03731e-05	1.98497	47265306	47237626	534366	507487	31891	70041	0.000674723	0.00148274	2.19755	62062	118363	10363184	18325072	0.0730502	0.121484	0.787343	0.787343
Water Buffalo	African Buffalo	TCT>TGT	missense_variant	624	1174	1.0725e-05	2.01633e-05	1.88003	58181852	58224702	693990	660781	59102	122383	0.00101582	0.00210191	2.06918	118011	209371	10363184	18325072	0.0732117	0.151026	0.727154	0.727154
Water Buffalo	African Buffalo	ACT>AGT	missense_variant	443	845	1.00032e-05	1.90687e-05	1.90627	44286028	44313419	448262	427316	43186	86106	0.000975161	0.00194311	1.99261	83193	145017	10363184	18325072	0.0822479	0.141722	0.689444	0.689444
Water Buffalo	African Buffalo	AAC>AGC	missense_variant	725	1155	1.96397e-05	3.13037e-05	1.5939	36914931	36896592	399345	378537	81370	137627	0.00220426	0.00373007	1.69221	152882	229832	10363184	18325072	0.107261	0.053264	0.526037	0.526037
Water Buffalo	African Buffalo	CAC>CCC	missense_variant	230	344	6.25033e-06	9.35274e-06	1.49636	36798061	36780673	617024	577692	26153	53714	0.000710717	0.00146039	2.05481	53056	92704	10363184	18325072	0.108359	0.0699491	0.720182	0.720182
Water Buffalo	African Buffalo	TCA>TAA	missense_variant	141	281	2.71674e-06	5.41326e-06	1.99255	51900360	51909596	641060	610465	41800	110456	0.000805389	0.00212785	2.64202	74030	173956	10363184	18325072	0.168566	0.230822	0.971543	0.971543
Water Buffalo	African Buffalo	TAC>TTC	missense_variant	127	255	4.81009e-06	9.64762e-06	2.0057	26402817	26431383	276950	262785	16799	39681	0.000636258	0.00150128	2.35955	31423	65411	10363184	18325072	0.169996	0.226202	0.858472	0.858472
Water Buffalo	African Buffalo	AAC>ACC	missense_variant	165	248	4.46974e-06	6.72149e-06	1.50378	36914931	36896592	399345	378537	17656	34322	0.000478289	0.000930221	1.94489	34511	58285	10363184	18325072	0.194626	0.141878	0.665208	0.665208
Water Buffalo	African Buffalo	TCT>TTT	missense_variant	810	1475	1.39219e-05	2.53329e-05	1.81965	58181852	58224702	693990	660781	148964	317213	0.00256032	0.00544808	2.12789	278799	520222	10363184	18325072	0.198387	0.377875	0.755133	0.755133
Water Buffalo	African Buffalo	GAC>GCC	missense_variant	146	218	5.08592e-06	7.59835e-06	1.494	28706716	28690437	486385	456666	10150	20045	0.000353576	0.000698665	1.976	20815	34992	10363184	18325072	0.202766	0.152445	0.681073	0.681073
Water Buffalo	African Buffalo	AAT>ATT	missense_variant	131	196	2.24205e-06	3.35276e-06	1.4954	58428681	58459301	385796	369360	25283	56781	0.000432716	0.000971291	2.24464	43820	87034	10363184	18325072	0.236826	0.180117	0.808546	0.808546
Water Buffalo	African Buffalo	TAA>TCA	missense_variant	106	211	2.22132e-06	4.41708e-06	1.9885	47719449	47769101	251845	241778	28985	63601	0.000607404	0.00133143	2.19199	59632	113444	10363184	18325072	0.242523	0.309855	0.784811	0.784811
Water Buffalo	African Buffalo	AAG>AGG	missense_variant	549	1006	1.02113e-05	1.87181e-05	1.83308	53763969	53744737	659555	625214	64532	135831	0.00120028	0.00252734	2.10562	125346	229835	10363184	18325072	0.242978	0.401384	0.744608	0.744608
Water Buffalo	African Buffalo	CCG>CTG	missense_variant	4661	8185	0.000654711	0.00115076	1.75766	7119173	7112693	460508	425929	193230	376554	0.0271422	0.0529411	1.95051	457223	752417	10363184	18325072	0.247486	0.813592	0.668091	0.668091
Water Buffalo	African Buffalo	GAA>GGA	missense_variant	364	676	6.72642e-06	1.24975e-05	1.85798	54115002	54090607	662958	628166	54257	115342	0.00100262	0.00213239	2.1268	102669	189693	10363184	18325072	0.251164	0.358446	0.754621	0.754621
Water Buffalo	African Buffalo	CAA>CTA	missense_variant	47	100	9.94387e-07	2.11696e-06	2.12891	47265306	47237626	534366	507487	21408	38100	0.000452933	0.00080656	1.78075	36949	60684	10363184	18325072	0.263456	0.29816	0.577035	0.577035
Water Buffalo	African Buffalo	AAA>ATA	missense_variant	138	267	1.58463e-06	3.06797e-06	1.93608	87086307	87028095	578934	552923	27410	64111	0.000314745	0.00073667	2.34053	49550	100958	10363184	18325072	0.284593	0.34389	0.850377	0.850377
Water Buffalo	African Buffalo	GCT>GTT	missense_variant	1177	1947	3.3911e-05	5.60207e-05	1.65199	34708491	34755014	721736	679787	109669	215963	0.00315972	0.00621387	1.96659	211554	361731	10363184	18325072	0.290363	0.15237	0.676301	0.676301
Water Buffalo	African Buffalo	ACA>ATA	missense_variant	1172	2096	2.40293e-05	4.3001e-05	1.78953	48773798	48743007	554496	520728	213969	447782	0.00438697	0.00918659	2.09406	404680	749603	10363184	18325072	0.291674	0.534583	0.739107	0.739107
Water Buffalo	African Buffalo	GCA>GTA	missense_variant	947	1701	2.56876e-05	4.61306e-05	1.79583	36866017	36873606	667743	629262	118511	224884	0.00321464	0.00609878	1.89719	227423	382716	10363184	18325072	0.293229	0.475243	0.640373	0.640373
Water Buffalo	African Buffalo	AAA>ACA	missense_variant	256	478	2.93961e-06	5.49248e-06	1.86844	87086307	87028095	578934	552923	41656	87513	0.00047833	0.00100557	2.10226	79479	148330	10363184	18325072	0.307342	0.383769	0.743011	0.743011
Water Buffalo	African Buffalo	CAT>CTT	missense_variant	230	362	4.76379e-06	7.49723e-06	1.5738	48280935	48284497	556142	529841	38743	63678	0.000802449	0.00131881	1.64348	65042	100248	10363184	18325072	0.309641	0.250118	0.496815	0.496815
Water Buffalo	African Buffalo	TCA>TGA	missense_variant	223	354	4.29669e-06	6.81955e-06	1.58716	51900360	51909596	641060	610465	28982	60579	0.000558416	0.00116701	2.08986	56482	103633	10363184	18325072	0.367878	0.292132	0.737095	0.737095
Water Buffalo	African Buffalo	GCC>GGC	missense_variant	401	729	1.46583e-05	2.66159e-05	1.81576	27356575	27389645	801977	745546	17087	36743	0.000624603	0.00134149	2.14775	36022	65530	10363184	18325072	0.390593	0.522541	0.764422	0.764422
Water Buffalo	African Buffalo	TCC>TAC	missense_variant	230	425	5.15127e-06	9.51548e-06	1.84721	44649191	44664060	744124	700680	27688	73490	0.000620123	0.00164539	2.65333	52141	120032	10363184	18325072	0.40454	0.493694	0.975817	0.975817
Water Buffalo	African Buffalo	AAG>ATG	missense_variant	155	291	2.88297e-06	5.41448e-06	1.87809	53763969	53744737	659555	625214	19296	48295	0.000358902	0.0008986	2.50375	35807	76393	10363184	18325072	0.406503	0.471848	0.917788	0.917788
Water Buffalo	African Buffalo	GCA>GGA	missense_variant	227	363	6.15743e-06	9.84444e-06	1.59879	36866017	36873606	667743	629262	15759	32713	0.000427467	0.000887166	2.0754	30965	56034	10363184	18325072	0.409989	0.340575	0.730155	0.730155
Water Buffalo	African Buffalo	TAT>TGT	missense_variant	535	963	1.11387e-05	2.00395e-05	1.79909	48030768	48055077	269677	258942	128202	266026	0.00266916	0.00553586	2.074	245971	451582	10363184	18325072	0.415123	0.545489	0.729481	0.729481
Water Buffalo	African Buffalo	AAG>ACG	missense_variant	293	474	5.44975e-06	8.81947e-06	1.61833	53763969	53744737	659555	625214	31175	58095	0.000579849	0.00108094	1.86418	61949	100797	10363184	18325072	0.427455	0.346407	0.622821	0.622821
Water Buffalo	African Buffalo	TAT>TCT	missense_variant	106	201	2.20692e-06	4.1827e-06	1.89527	48030768	48055077	269677	258942	25732	53616	0.00053574	0.00111572	2.08258	49157	89282	10363184	18325072	0.452063	0.513884	0.733606	0.733606
Water Buffalo	African Buffalo	GAT>GGT	missense_variant	523	938	1.47684e-05	2.6474e-05	1.79261	35413473	35430955	460937	440185	65811	127590	0.00185836	0.00360109	1.93778	123869	212323	10363184	18325072	0.460641	0.587472	0.661541	0.661541
Water Buffalo	African Buffalo	GAA>GTA	missense_variant	109	206	2.01423e-06	3.80842e-06	1.89076	54115002	54090607	662958	628166	14230	37621	0.000262959	0.000695518	2.64497	26786	59784	10363184	18325072	0.46207	0.510482	0.972661	0.972661
Water Buffalo	African Buffalo	TAC>TGC	missense_variant	317	574	1.20063e-05	2.17166e-05	1.80877	26402817	26431383	276950	262785	60012	121216	0.00227294	0.00458606	2.01768	111403	199776	10363184	18325072	0.48537	0.558755	0.701948	0.701948
Water Buffalo	African Buffalo	TAA>TTA	missense_variant	30	61	6.28674e-07	1.27698e-06	2.03122	47719449	47769101	251845	241778	27654	63717	0.000579512	0.00133385	2.30168	50319	102157	10363184	18325072	0.521214	0.541095	0.833641	0.833641
Water Buffalo	African Buffalo	TAA>TGA	missense_variant	181	331	3.793e-06	6.92917e-06	1.82683	47719449	47769101	251845	241778	58885	128832	0.00123398	0.00269697	2.18558	111621	215848	10363184	18325072	0.53847	0.581401	0.781883	0.781883
Water Buffalo	African Buffalo	ACA>AAA	missense_variant	317	569	6.49939e-06	1.16735e-05	1.79609	48773798	48743007	554496	520728	38299	98250	0.000785237	0.00201567	2.56696	69498	156591	10363184	18325072	0.567866	0.613259	0.942723	0.942723
Water Buffalo	African Buffalo	AAT>ACT	missense_variant	216	353	3.69681e-06	6.03839e-06	1.6334	58428681	58459301	385796	369360	34352	68574	0.00058793	0.00117302	1.99517	63464	111956	10363184	18325072	0.580197	0.546759	0.690729	0.690729
Water Buffalo	African Buffalo	GAC>GTC	missense_variant	120	221	4.18021e-06	7.70292e-06	1.84271	28706716	28690437	486385	456666	8531	22709	0.000297178	0.000791518	2.66345	16351	37475	10363184	18325072	0.585994	0.615323	0.979622	0.979622
Water Buffalo	African Buffalo	CAT>CCT	missense_variant	294	486	6.08936e-06	1.00653e-05	1.65294	48280935	48284497	556142	529841	33905	68705	0.000702244	0.00142292	2.02625	63785	113708	10363184	18325072	0.613137	0.568018	0.706186	0.706186
Water Buffalo	African Buffalo	TAG>TTG	missense_variant	35	68	1.1614e-06	2.25473e-06	1.9414	30136118	30158765	233238	223401	16454	38073	0.000545989	0.00126242	2.31217	30025	60221	10363184	18325072	0.629418	0.648818	0.838186	0.838186
Water Buffalo	African Buffalo	GAT>GTT	missense_variant	152	275	4.29215e-06	7.76157e-06	1.80832	35413473	35430955	460937	440185	18347	35666	0.00051808	0.00100663	1.94301	33244	55776	10363184	18325072	0.654281	0.689732	0.664238	0.664238
Water Buffalo	African Buffalo	TCC>TTC	missense_variant	1147	2005	2.56892e-05	4.48907e-05	1.74746	44649191	44664060	744124	700680	131704	271535	0.00294975	0.0060795	2.06102	252613	452490	10363184	18325072	0.678461	0.749792	0.723201	0.723201
Water Buffalo	African Buffalo	GCT>GGT	missense_variant	508	854	1.46362e-05	2.4572e-05	1.67885	34708491	34755014	721736	679787	22737	49008	0.000655085	0.0014101	2.15254	45732	85275	10363184	18325072	0.698495	0.657718	0.766651	0.766651
Water Buffalo	African Buffalo	CCA>CGA	missense_variant	184	329	3.70679e-06	6.62957e-06	1.78849	49638609	49626151	850226	799463	18799	38405	0.000378717	0.000773886	2.04344	37232	65832	10363184	18325072	0.709108	0.741478	0.714635	0.714635
Water Buffalo	African Buffalo	ACA>AGA	missense_variant	351	620	7.19649e-06	1.27198e-05	1.7675	48773798	48743007	554496	520728	34144	74730	0.000700048	0.00153314	2.19005	66832	125313	10363184	18325072	0.717547	0.747618	0.783926	0.783926
Water Buffalo	African Buffalo	CCC>CGC	missense_variant	359	602	9.97262e-06	1.67142e-05	1.67601	35998563	36017355	731599	681010	26947	48354	0.000748558	0.00134252	1.79348	56393	86564	10363184	18325072	0.724093	0.69575	0.584155	0.584155
Water Buffalo	African Buffalo	TAG>TCG	missense_variant	43	68	1.42686e-06	2.25473e-06	1.58021	30136118	30158765	233238	223401	17603	35097	0.000584116	0.00116374	1.99231	35829	61578	10363184	18325072	0.737933	0.7227	0.689295	0.689295
Water Buffalo	African Buffalo	TAC>TCC	missense_variant	77	125	2.91636e-06	4.72923e-06	1.62162	26402817	26431383	276950	262785	12766	26529	0.000483509	0.00100369	2.07585	26054	46960	10363184	18325072	0.742535	0.717677	0.730372	0.730372
Water Buffalo	African Buffalo	CCT>CGT	missense_variant	430	755	9.69764e-06	1.70171e-05	1.75476	44340704	44367249	737469	690517	31690	60115	0.000714693	0.00135494	1.89584	65015	107118	10363184	18325072	0.758687	0.820372	0.63966	0.63966
Water Buffalo	African Buffalo	CCT>CTT	missense_variant	960	1670	2.16505e-05	3.76404e-05	1.73854	44340704	44367249	737469	690517	143092	290560	0.0032271	0.00654897	2.02937	276792	490848	10363184	18325072	0.799425	0.860938	0.707724	0.707724
Water Buffalo	African Buffalo	TAG>TGG	missense_variant	175	309	5.80699e-06	1.02458e-05	1.76439	30136118	30158765	233238	223401	50949	107083	0.00169063	0.00355064	2.10019	97587	179090	10363184	18325072	0.820189	0.832172	0.742028	0.742028
Water Buffalo	African Buffalo	ACT>ATT	missense_variant	952	1652	2.14966e-05	3.72799e-05	1.73422	44286028	44313419	448262	427316	156472	320396	0.00353321	0.00723023	2.04636	291326	526239	10363184	18325072	0.848145	0.836101	0.716062	0.716062
Water Buffalo	African Buffalo	ACC>ATC	missense_variant	1099	1877	3.77513e-05	6.45313e-05	1.70938	29111551	29086642	500237	468292	104115	211913	0.00357642	0.00728558	2.03712	201035	356760	10363184	18325072	0.860006	0.884463	0.711536	0.711536
Water Buffalo	African Buffalo	GAT>GCT	missense_variant	171	289	4.82867e-06	8.15671e-06	1.68922	35413473	35430955	460937	440185	17185	32988	0.000485267	0.00093105	1.91863	32428	54531	10363184	18325072	0.891011	0.868521	0.651613	0.651613
Water Buffalo	African Buffalo	CCC>CAC	missense_variant	276	479	7.66697e-06	1.32991e-05	1.7346	35998563	36017355	731599	681010	23826	60519	0.00066186	0.00168027	2.53872	46138	99984	10363184	18325072	0.938451	0.987102	0.931658	0.931658
Water Buffalo	African Buffalo	TCC>TGC	missense_variant	490	847	1.09744e-05	1.89638e-05	1.728	44649191	44664060	744124	700680	33973	66326	0.000760887	0.001485	1.95167	68414	115326	10363184	18325072	0.956832	1	0.668683	0.668683
Water Buffalo	African Buffalo	GAA>GCA	missense_variant	281	484	5.19265e-06	8.94795e-06	1.7232	54115002	54090607	662958	628166	22056	48608	0.000407576	0.00089864	2.20484	44349	84133	10363184	18325072	1	1	0.790654	0.790654
Cattle	Human	CCG>CTG	missense_variant	13683	24322	0.00190816	0.00286403	1.50094	7170787	8492231	436242	366329	552262	238570	0.0770155	0.0280927	0.364767	1128118	814592	26887516	18377389	6.55028e-130	6.55028e-130	-1.0085	1.0085
Cattle	Human	ACC>AAC	missense_variant	859	2427	2.93747e-05	6.93215e-05	2.3599	29242804	35010768	485872	470204	74560	68555	0.00254969	0.00195811	0.767981	120144	189091	26887516	18377389	7.58758e-75	2.25767e-80	-0.26399	0.26399
Cattle	Human	TCG>TTG	missense_variant	7358	13073	0.00115849	0.0019357	1.67088	6351383	6753633	260245	224260	403080	165976	0.0634633	0.0245758	0.387244	751561	528227	26887516	18377389	2.6985e-67	1.74135e-85	-0.9487	0.9487
Cattle	Human	GAT>GTT	missense_variant	405	1205	1.13506e-05	3.01242e-05	2.65397	35680857	40001085	451387	452387	43555	44073	0.00122068	0.0011018	0.902606	68599	118662	26887516	18377389	5.51178e-42	1.93233e-47	-0.102469	0.102469
Cattle	Human	CAC>CGC	missense_variant	2873	2872	7.78873e-05	6.37076e-05	0.817946	36886627	45080943	595378	590688	229754	81156	0.00622865	0.00180023	0.289024	398161	243134	26887516	18377389	1.61024e-36	1.21646e-26	-1.24125	1.24125
Cattle	Human	ACT>ATT	missense_variant	2954	2969	6.63448e-05	6.19861e-05	0.934301	44524950	47897862	437686	448799	462217	145617	0.0103811	0.00304016	0.292856	752900	416414	26887516	18377389	1.95729e-36	2.45306e-27	-1.22808	1.22808
Cattle	Human	GAC>GGC	missense_variant	1837	1747	6.37002e-05	6.16173e-05	0.967302	28838227	28352415	472764	440789	135114	47516	0.00468524	0.00167591	0.357699	225482	134230	26887516	18377389	2.20911e-30	1.51928e-24	-1.02806	1.02806
Cattle	Human	GCG>GAG	missense_variant	1768	1686	0.0002982	0.000228347	0.765751	5928916	7383510	370963	315696	42978	17804	0.00724888	0.00241132	0.332647	88483	58310	26887516	18377389	6.30937e-29	7.60709e-24	-1.10067	1.10067
Cattle	Human	GCC>GAC	missense_variant	1305	2630	4.74179e-05	7.26247e-05	1.53159	27521256	36213580	765189	721858	64477	47907	0.00234281	0.0013229	0.564665	110987	138194	26887516	18377389	1.63489e-28	1.16208e-33	-0.571522	0.571522
Cattle	Human	GCT>GTT	missense_variant	3660	3974	0.000104744	9.45301e-05	0.902485	34942243	42039508	695487	685862	321086	131454	0.00918905	0.00312692	0.340287	542007	371612	26887516	18377389	1.22362e-27	2.51851e-20	-1.07797	1.07797
Cattle	Human	ACA>ATA	missense_variant	3638	3964	7.44896e-05	6.60715e-05	0.88699	48839027	59995580	537891	558242	663529	200862	0.013586	0.00334795	0.246425	1097513	582856	26887516	18377389	8.66248e-27	1.46341e-20	-1.4007	1.4007
Cattle	Human	ACG>ATG	missense_variant	12435	19350	0.00186571	0.00258135	1.38357	6665011	7496081	255631	211970	668596	316949	0.100314	0.042282	0.421495	1256718	981359	26887516	18377389	1.25153e-24	3.84067e-38	-0.863948	0.863948
Cattle	Human	AAA>ACA	missense_variant	1007	917	1.15545e-05	8.0742e-06	0.698792	87152128	113571620	568602	605108	140933	44736	0.00161709	0.000393901	0.243586	234040	130162	26887516	18377389	1.05206e-20	6.08379e-17	-1.41228	1.41228
Cattle	Human	GAT>GGT	missense_variant	2189	2318	6.13494e-05	5.79484e-05	0.944564	35680857	40001085	451387	452387	249444	77384	0.00699098	0.00193455	0.276721	408260	224831	26887516	18377389	4.00598e-20	5.24157e-15	-1.28475	1.28475
Cattle	Human	GCA>GAA	missense_variant	1565	1571	4.22182e-05	3.63354e-05	0.860657	37069348	43236114	648593	652437	133474	54493	0.00360066	0.00126036	0.350036	215055	143562	26887516	18377389	4.84826e-20	4.0764e-16	-1.04972	1.04972
Cattle	Human	GCG>GTG	missense_variant	12864	19702	0.00216971	0.00266838	1.22983	5928916	7383510	370963	315696	408948	180463	0.0689752	0.0244414	0.35435	828286	607417	26887516	18377389	4.09812e-19	8.48079e-35	-1.03747	1.03747
Cattle	Human	TCT>TTT	missense_variant	2376	2566	4.0511e-05	3.87894e-05	0.957502	58650703	66152103	670901	683735	421424	130620	0.00718532	0.00197454	0.274802	689219	371079	26887516	18377389	4.52118e-19	1.10092e-12	-1.2917	1.2917
Cattle	Human	GCA>GTA	missense_variant	2962	3300	7.99043e-05	7.63251e-05	0.955206	37069348	43236114	648593	652437	342697	113557	0.00924475	0.00262644	0.2841	578237	334332	26887516	18377389	1.25827e-18	3.31982e-12	-1.25843	1.25843
Cattle	Human	CCC>CGC	missense_variant	1266	2355	3.49893e-05	5.87519e-05	1.67914	36182505	40083820	706048	658468	82696	43330	0.00228552	0.00108098	0.47297	152298	142606	26887516	18377389	3.91228e-17	3.53366e-22	-0.748723	0.748723
Cattle	Human	GAA>GGA	missense_variant	1468	1502	2.69977e-05	2.55762e-05	0.947347	54374934	58726408	644975	650369	198367	59995	0.00364813	0.0010216	0.280034	325565	172686	26887516	18377389	4.86317e-17	1.27336e-12	-1.27284	1.27284
Cattle	Human	TAT>TGT	missense_variant	2094	3648	4.32996e-05	5.9569e-05	1.37574	48360687	61239857	266278	287960	501327	224287	0.0103664	0.00366244	0.353298	823526	661987	26887516	18377389	1.00336e-16	1.55217e-23	-1.04044	1.04044
Cattle	Human	AAT>ACT	missense_variant	663	577	1.12879e-05	7.76822e-06	0.68819	58735500	74276998	378268	418947	98343	30725	0.00167434	0.000413654	0.247056	157925	85452	26887516	18377389	1.2203e-16	1.74788e-13	-1.39814	1.39814
Cattle	Human	TAC>TTC	missense_variant	461	362	1.73705e-05	1.07632e-05	0.619627	26539288	33633068	270567	276285	47728	14301	0.00179839	0.000425207	0.236437	77996	40276	26887516	18377389	2.14441e-16	6.37474e-14	-1.44207	1.44207
Cattle	Human	TCA>TTA	missense_variant	2185	2394	4.18451e-05	4.08957e-05	0.977311	52216388	58539181	622657	637043	440219	126938	0.00843067	0.00216843	0.257207	720459	362269	26887516	18377389	6.06696e-16	6.49999e-11	-1.35787	1.35787
Cattle	Human	AAT>AGT	missense_variant	3337	5500	5.6814e-05	7.40471e-05	1.30333	58735500	74276998	378268	418947	531685	207413	0.00905219	0.00279243	0.308481	861630	612242	26887516	18377389	3.9693e-15	3.31659e-23	-1.1761	1.1761
Cattle	Human	AAC>ACC	missense_variant	684	624	1.84811e-05	1.44004e-05	0.779197	37010715	43331998	389205	393144	58877	17525	0.00159081	0.000404436	0.254233	99784	52788	26887516	18377389	2.08667e-14	2.07946e-11	-1.36951	1.36951
Cattle	Human	CAC>CCC	missense_variant	860	838	2.33147e-05	1.85888e-05	0.7973	36886627	45080943	595378	590688	78161	27123	0.00211895	0.000601651	0.283938	139479	81148	26887516	18377389	2.06345e-13	2.47193e-10	-1.259	1.259
Cattle	Human	GCT>GAT	missense_variant	1461	1559	4.18119e-05	3.70842e-05	0.886929	34942243	42039508	695487	685862	79402	31964	0.00227238	0.000760332	0.334598	129568	87349	26887516	18377389	3.17245e-13	1.70398e-09	-1.09483	1.09483
Cattle	Human	CCC>CAC	missense_variant	869	1626	2.40171e-05	4.0565e-05	1.689	36182505	40083820	706048	658468	68359	40118	0.00188928	0.00100085	0.529753	117867	121724	26887516	18377389	1.20718e-12	3.07624e-16	-0.635345	0.635345
Cattle	Human	CCT>CAT	missense_variant	1071	1099	2.39931e-05	2.04863e-05	0.853841	44637828	53645649	711807	706059	80767	33140	0.00180938	0.000617757	0.341419	130273	90052	26887516	18377389	1.34517e-12	2.06186e-09	-1.07465	1.07465
Cattle	Human	GAC>GCC	missense_variant	568	535	1.96961e-05	1.88696e-05	0.958041	28838227	28352415	472764	440789	33620	10025	0.00116581	0.000353585	0.303295	59428	30890	26887516	18377389	9.40529e-11	9.51587e-09	-1.19305	1.19305
Cattle	Human	CCG>CGG	missense_variant	948	1709	0.000132203	0.000201243	1.52222	7170787	8492231	436242	366329	29774	13789	0.00415212	0.00162372	0.391057	63031	53708	26887516	18377389	1.16712e-10	5.19142e-14	-0.938901	0.938901
Cattle	Human	TCC>TAC	missense_variant	693	1289	1.54148e-05	2.77344e-05	1.7992	44956733	46476553	717789	703085	84150	41755	0.0018718	0.00089841	0.479971	138349	121652	26887516	18377389	5.60075e-10	4.95263e-13	-0.734029	0.734029
Cattle	Human	TAT>TCT	missense_variant	364	318	7.52677e-06	5.1927e-06	0.689897	48360687	61239857	266278	287960	74475	22935	0.00153999	0.000374511	0.24319	121465	64575	26887516	18377389	1.2855e-09	6.50411e-08	-1.41391	1.41391
Cattle	Human	ACC>AGC	missense_variant	1451	1625	4.9619e-05	4.64143e-05	0.935413	29242804	35010768	485872	470204	75455	28722	0.00258029	0.000820376	0.317939	131727	87568	26887516	18377389	2.04662e-09	3.13465e-06	-1.1459	1.1459
Cattle	Human	TAA>TCA	missense_variant	325	278	6.77959e-06	4.49561e-06	0.663109	47938034	61838155	248081	269052	89190	27612	0.00186053	0.00044652	0.239997	153164	81606	26887516	18377389	2.47753e-09	6.80353e-08	-1.42713	1.42713
Cattle	Human	CCA>CAA	missense_variant	906	965	1.81539e-05	1.73682e-05	0.956721	49906689	55561346	822904	824209	98788	40353	0.00197945	0.000726278	0.366908	158586	108946	26887516	18377389	8.47873e-09	1.46383e-06	-1.00264	1.00264
Cattle	Human	TCG>TGG	missense_variant	623	1143	9.80889e-05	0.000169242	1.7254	6351383	6753633	260245	224260	21310	9713	0.00335517	0.00143819	0.428648	40840	33721	26887516	18377389	2.37262e-08	1.15938e-10	-0.847119	0.847119
Cattle	Human	TAC>TCC	missense_variant	305	268	1.14924e-05	7.96835e-06	0.693358	26539288	33633068	270567	276285	43685	11515	0.00164605	0.000342371	0.207996	76258	35109	26887516	18377389	4.11754e-08	7.65189e-07	-1.57024	1.57024
Cattle	Human	CCT>CGT	missense_variant	1394	2324	3.12291e-05	4.33213e-05	1.38721	44637828	53645649	711807	706059	99023	48349	0.00221837	0.000901266	0.406275	176757	155182	26887516	18377389	7.18436e-08	1.80635e-11	-0.900725	0.900725
Cattle	Human	GAG>GGG	missense_variant	1585	1834	3.67329e-05	3.60556e-05	0.981561	43149274	50865857	723162	697691	140692	54070	0.00326059	0.00106299	0.326012	242519	159714	26887516	18377389	8.49803e-08	7.43724e-05	-1.12082	1.12082
Cattle	Human	CCT>CTT	missense_variant	3040	3734	6.81037e-05	6.96049e-05	1.02204	44637828	53645649	711807	706059	436373	163858	0.00977586	0.00305445	0.312448	739132	471725	26887516	18377389	3.55839e-07	0.0011163	-1.16332	1.16332
Cattle	Human	CCA>CTA	missense_variant	2500	3037	5.00935e-05	5.46603e-05	1.09117	49906689	55561346	822904	824209	424435	134425	0.00850457	0.0024194	0.284482	724021	400658	26887516	18377389	5.48827e-07	0.0004877	-1.25709	1.25709
Cattle	Human	CAA>CGA	missense_variant	1442	1685	3.04292e-05	2.98593e-05	0.98127	47388670	56431393	521406	546101	220625	78774	0.00465565	0.00139593	0.299835	363199	227521	26887516	18377389	1.29066e-06	0.000148086	-1.20452	1.20452
Cattle	Human	TCA>TAA	missense_variant	465	471	8.90525e-06	8.04589e-06	0.9035	52216388	58539181	622657	637043	137513	41326	0.00263352	0.000705955	0.268065	212162	111751	26887516	18377389	1.35349e-06	1.74334e-05	-1.31653	1.31653
Cattle	Human	CAA>CCA	missense_variant	884	982	1.86542e-05	1.74017e-05	0.932852	47388670	56431393	521406	546101	102033	35685	0.00215311	0.000632361	0.293697	170812	103522	26887516	18377389	1.36581e-06	3.7322e-05	-1.22521	1.22521
Cattle	Human	TAT>TTT	missense_variant	493	505	1.01942e-05	8.24626e-06	0.808915	48360687	61239857	266278	287960	92088	33964	0.00190419	0.000554606	0.291255	143214	90996	26887516	18377389	1.49629e-06	1.48482e-05	-1.23355	1.23355
Cattle	Human	AAC>AGC	missense_variant	2268	2753	6.12796e-05	6.35327e-05	1.03677	37010715	43331998	389205	393144	216462	85444	0.00584863	0.00197185	0.337147	356657	245187	26887516	18377389	1.64261e-06	0.000133962	-1.08724	1.08724
Cattle	Human	CAC>CTC	missense_variant	615	654	1.66727e-05	1.45072e-05	0.870119	36886627	45080943	595378	590688	49757	21912	0.00134892	0.000486059	0.360333	84205	61232	26887516	18377389	1.9472e-06	1.49194e-05	-1.02073	1.02073
Cattle	Human	AAG>ACG	missense_variant	944	1063	1.7491e-05	1.78992e-05	1.02334	53970731	59388166	642520	647839	92298	31310	0.00171015	0.000527209	0.308283	157354	95250	26887516	18377389	2.55945e-06	2.40144e-05	-1.17674	1.17674
Cattle	Human	GAC>GTC	missense_variant	447	817	1.55003e-05	2.88159e-05	1.85906	28838227	28352415	472764	440789	25281	21102	0.000876649	0.000744275	0.849	42613	58971	26887516	18377389	3.33077e-06	5.79448e-07	-0.163696	0.163696
Cattle	Human	CCA>CGA	missense_variant	661	1152	1.32447e-05	2.07338e-05	1.56544	49906689	55561346	822904	824209	61508	32388	0.00123246	0.000582923	0.472975	107027	101112	26887516	18377389	3.56813e-06	3.09631e-07	-0.748712	0.748712
Cattle	Human	AAG>ATG	missense_variant	528	554	9.78308e-06	9.32846e-06	0.95353	53970731	59388166	642520	647839	54283	19267	0.00100579	0.000324425	0.322559	86996	53561	26887516	18377389	3.97947e-06	2.67349e-05	-1.13147	1.13147
Cattle	Human	CAT>CTT	missense_variant	615	1067	1.26442e-05	1.94372e-05	1.53724	48638858	54894633	542387	568886	81819	49479	0.00168217	0.000901345	0.535822	129000	129986	26887516	18377389	1.21585e-05	1.15626e-06	-0.623954	0.623954
Cattle	Human	AAA>AGA	missense_variant	1505	1798	1.72687e-05	1.58314e-05	0.916772	87152128	113571620	568602	605108	236512	87169	0.00271378	0.000767524	0.282825	400536	261752	26887516	18377389	1.46146e-05	0.000316605	-1.26293	1.26293
Cattle	Human	GAG>GCG	missense_variant	762	866	1.76596e-05	1.70252e-05	0.964073	43149274	50865857	723162	697691	53774	21144	0.00124623	0.000415682	0.333551	96294	64945	26887516	18377389	5.31775e-05	0.000331958	-1.09796	1.09796
Cattle	Human	AAA>ATA	missense_variant	422	456	4.84211e-06	4.01509e-06	0.829202	87152128	113571620	568602	605108	74144	25240	0.000850742	0.000222239	0.261229	117146	68995	26887516	18377389	0.000210873	0.00065986	-1.34236	1.34236
Cattle	Human	CAT>CGT	missense_variant	4578	5921	9.41223e-05	0.000107861	1.14597	48638858	54894633	542387	568886	600072	234172	0.0123373	0.00426585	0.345768	1000198	690514	26887516	18377389	0.000220919	0.00494038	-1.06199	1.06199
Cattle	Human	ACT>AGT	missense_variant	1556	1912	3.49467e-05	3.99183e-05	1.14226	44524950	47897862	437686	448799	133351	51723	0.00299497	0.00107986	0.360558	220840	153697	26887516	18377389	0.000309594	0.0011874	-1.0201	1.0201
Cattle	Human	TAG>TTG	missense_variant	151	137	4.96986e-06	3.56011e-06	0.716341	30383161	38481948	227309	247152	45718	14627	0.00150472	0.0003801	0.252606	72769	40420	26887516	18377389	0.00033915	0.000465056	-1.37592	1.37592
Cattle	Human	TAA>TTA	missense_variant	111	94	2.31549e-06	1.5201e-06	0.656491	47938034	61838155	248081	269052	82933	20752	0.00173	0.000335586	0.19398	131814	57820	26887516	18377389	0.000464093	0.000585603	-1.64	1.64
Cattle	Human	TCT>TAT	missense_variant	1027	1255	1.75104e-05	1.89714e-05	1.08343	58650703	66152103	670901	683735	167110	58605	0.00284924	0.000885913	0.310929	257360	157595	26887516	18377389	0.00230752	0.00392985	-1.16819	1.16819
Cattle	Human	GAT>GCT	missense_variant	537	626	1.50501e-05	1.56496e-05	1.03983	35680857	40001085	451387	452387	43483	15843	0.00121866	0.000396064	0.324999	71906	45196	26887516	18377389	0.00300246	0.00381777	-1.12393	1.12393
Cattle	Human	ACG>AGG	missense_variant	835	1029	0.000125281	0.000137272	1.09571	6665011	7496081	255631	211970	24232	11199	0.0036357	0.00149398	0.410919	47110	37143	26887516	18377389	0.010292	0.0118311	-0.889358	0.889358
Cattle	Human	ACA>AGA	missense_variant	991	1529	2.02911e-05	2.54852e-05	1.25598	48839027	59995580	537891	558242	97783	46227	0.00200215	0.000770507	0.38484	165044	136742	26887516	18377389	0.0107367	0.00939348	-0.954928	0.954928
Cattle	Human	ACG>AAG	missense_variant	742	1158	0.000111328	0.000154481	1.38762	6665011	7496081	255631	211970	24725	17090	0.00370967	0.00227986	0.614571	47248	49980	26887516	18377389	0.0143118	0.0109065	-0.48683	0.48683
Cattle	Human	CAT>CCT	missense_variant	882	1117	1.81336e-05	2.03481e-05	1.12212	48638858	54894633	542387	568886	92871	40540	0.0019094	0.000738506	0.386774	152292	114723	26887516	18377389	0.0406794	0.0537184	-0.949915	0.949915
Cattle	Human	GAA>GCA	missense_variant	833	1052	1.53196e-05	1.79136e-05	1.16933	54374934	58726408	644975	650369	71000	24408	0.00130575	0.000415622	0.318302	122728	73885	26887516	18377389	0.0406829	0.0483567	-1.14476	1.14476
Cattle	Human	TAC>TGC	missense_variant	1170	1754	4.40856e-05	5.21511e-05	1.18295	26539288	33633068	270567	276285	177520	77324	0.00668895	0.00229905	0.343708	289122	222602	26887516	18377389	0.0460175	0.0376138	-1.06796	1.06796
Cattle	Human	TAA>TGA	missense_variant	696	877	1.45187e-05	1.41822e-05	0.976819	47938034	61838155	248081	269052	209839	88007	0.0043773	0.00142318	0.325128	347099	255341	26887516	18377389	0.0561855	0.0674302	-1.12354	1.12354
Cattle	Human	CAG>CTG	missense_variant	667	846	1.21039e-05	1.38866e-05	1.14728	55106062	60921825	979633	973861	62264	25490	0.00112989	0.000418405	0.370305	106811	72707	26887516	18377389	0.0812189	0.0896503	-0.993429	0.993429
Cattle	Human	TAG>TCG	missense_variant	111	122	3.65334e-06	3.17032e-06	0.867786	30383161	38481948	227309	247152	51116	15759	0.00168238	0.000409517	0.243415	86787	45812	26887516	18377389	0.0841162	0.0857195	-1.41299	1.41299
Cattle	Human	AAC>ATC	missense_variant	371	576	1.00241e-05	1.32927e-05	1.32607	37010715	43331998	389205	393144	35636	22533	0.000962856	0.000520008	0.540068	57571	60900	26887516	18377389	0.102395	0.0985339	-0.616059	0.616059
Cattle	Human	CAA>CTA	missense_variant	170	199	3.58736e-06	3.52641e-06	0.98301	47388670	56431393	521406	546101	44870	18390	0.000946851	0.000325882	0.344175	71750	49660	26887516	18377389	0.111022	0.114769	-1.0666	1.0666
Cattle	Human	TCG>TAG	missense_variant	254	402	3.99913e-05	5.95235e-05	1.48841	6351383	6753633	260245	224260	24116	10493	0.00379697	0.00155368	0.40919	44135	31558	26887516	18377389	0.113159	0.108543	-0.893575	0.893575
Cattle	Human	GAA>GTA	missense_variant	380	479	6.98851e-06	8.15647e-06	1.16712	54374934	58726408	644975	650369	39960	19500	0.000734897	0.000332048	0.451829	65082	54868	26887516	18377389	0.164917	0.173458	-0.794451	0.794451
Cattle	Human	TCC>TTC	missense_variant	3548	5080	7.89203e-05	0.000109302	1.38497	44956733	46476553	717789	703085	373004	130621	0.00829696	0.00281047	0.338735	626955	389816	26887516	18377389	0.17254	0.136467	-1.08254	1.08254
Cattle	Human	GCT>GGT	missense_variant	1598	2125	4.57326e-05	5.05477e-05	1.10529	34942243	42039508	695487	685862	72562	31688	0.00207663	0.000753767	0.362977	126173	99087	26887516	18377389	0.185871	0.230938	-1.01342	1.01342
Cattle	Human	GCA>GGA	missense_variant	736	1090	1.98547e-05	2.52104e-05	1.26975	37069348	43236114	648593	652437	50656	25074	0.00136652	0.000579932	0.424386	87069	76663	26887516	18377389	0.189773	0.165662	-0.857112	0.857112
Cattle	Human	TCT>TGT	missense_variant	2079	2782	3.54471e-05	4.20546e-05	1.1864	58650703	66152103	670901	683735	190509	78038	0.0032482	0.00117968	0.363179	326974	237439	26887516	18377389	0.193559	0.239601	-1.01286	1.01286
Cattle	Human	CCC>CTC	missense_variant	3821	5178	0.000105604	0.000129179	1.22325	36182505	40083820	706048	658468	322479	130637	0.00891257	0.0032591	0.365674	576887	404240	26887516	18377389	0.235211	0.242492	-1.00601	1.00601
Cattle	Human	GAG>GTG	missense_variant	555	721	1.28623e-05	1.41745e-05	1.10202	43149274	50865857	723162	697691	38237	18089	0.000886156	0.000355622	0.401308	63811	53216	26887516	18377389	0.242423	0.223435	-0.913026	0.913026
Cattle	Human	CCG>CAG	missense_variant	844	1115	0.0001177	0.000131296	1.11552	7170787	8492231	436242	366329	27071	12589	0.00377518	0.00148241	0.392674	56863	43047	26887516	18377389	0.275151	0.232548	-0.934776	0.934776
Cattle	Human	CAG>CGG	missense_variant	3178	4308	5.76706e-05	7.07136e-05	1.22616	55106062	60921825	979633	973861	308792	117781	0.00560359	0.00193331	0.345013	545433	362389	26887516	18377389	0.286885	0.155262	-1.06417	1.06417
Cattle	Human	GCC>GTC	missense_variant	4478	6346	0.000162711	0.000175238	1.07699	27521256	36213580	765189	721858	231015	115757	0.00839406	0.00319651	0.380806	409177	343327	26887516	18377389	0.316303	0.64215	-0.965465	0.965465
Cattle	Human	TAG>TGG	missense_variant	648	939	2.13276e-05	2.44011e-05	1.14411	30383161	38481948	227309	247152	170661	72606	0.00561696	0.00188675	0.335903	281963	213239	26887516	18377389	0.427276	0.522933	-1.09093	1.09093
Cattle	Human	AAG>AGG	missense_variant	1759	2386	3.25917e-05	4.01764e-05	1.23272	53970731	59388166	642520	647839	200652	82695	0.00371779	0.00139245	0.374536	338171	247340	26887516	18377389	0.446534	0.291734	-0.982066	0.982066
Cattle	Human	ACC>ATC	missense_variant	3211	4540	0.000109805	0.000129674	1.18095	29242804	35010768	485872	470204	312892	122882	0.0106998	0.00350983	0.328028	526850	365427	26887516	18377389	0.458893	0.800272	-1.11466	1.11466
Cattle	Human	TCC>TGC	missense_variant	1505	2130	3.34766e-05	4.58296e-05	1.369	44956733	46476553	717789	703085	98134	39650	0.00218285	0.000853118	0.390827	173333	123734	26887516	18377389	0.59961	0.793971	-0.93949	0.93949
Cattle	Human	AAT>ATT	missense_variant	364	525	6.19727e-06	7.06814e-06	1.14052	58735500	74276998	378268	418947	70773	32328	0.00120494	0.000435236	0.361208	107733	85293	26887516	18377389	0.609889	0.680018	-1.0183	1.0183
Cattle	Human	ACA>AAA	missense_variant	938	1328	1.9206e-05	2.2135e-05	1.15251	48839027	59995580	537891	558242	115071	54906	0.00235613	0.000915167	0.38842	183445	150358	26887516	18377389	0.678907	0.754706	-0.945668	0.945668
Cattle	Human	ACT>AAT	missense_variant	795	1122	1.78552e-05	2.34248e-05	1.31194	44524950	47897862	437686	448799	86288	37814	0.00193797	0.000789472	0.40737	134408	101983	26887516	18377389	0.757377	0.782803	-0.898032	0.898032
Cattle	Human	TCA>TGA	missense_variant	724	1017	1.38654e-05	1.7373e-05	1.25298	52216388	58539181	622657	637043	88488	42110	0.00169464	0.000719347	0.424484	150605	128499	26887516	18377389	0.845189	0.826038	-0.856882	0.856882
Cattle	Human	GCG>GGG	missense_variant	668	921	0.000112668	0.000124737	1.10712	5928916	7383510	370963	315696	16266	7764	0.0027435	0.00105153	0.383281	33351	27906	26887516	18377389	0.894885	0.929937	-0.958987	0.958987
Cattle	Human	GCC>GGC	missense_variant	1448	2009	5.26139e-05	5.54764e-05	1.05441	27521256	36213580	765189	721858	53815	28049	0.0019554	0.000774544	0.396105	98241	88025	26887516	18377389	0.974027	1	-0.926075	0.926075
Cattle	Human	CAG>CCG	missense_variant	773	1074	1.40275e-05	1.76292e-05	1.25676	55106062	60921825	979633	973861	89411	34959	0.00162253	0.000573834	0.353667	159776	106720	26887516	18377389	1	1	-1.0394	1.0394
Cattle	Water Buffalo	AAT>AGT	missense_variant	3337	838	5.6814e-05	1.43423e-05	0.252442	58735500	58428681	378268	385796	531685	135123	0.00905219	0.00231261	0.255476	861630	256522	26887516	10363184	7.33378e-11	7.33378e-11	-1.36463	1.36463
Cattle	Water Buffalo	GAT>GGT	missense_variant	2189	523	6.13494e-05	1.47684e-05	0.240726	35680857	35413473	451387	460937	249444	65811	0.00699098	0.00185836	0.265823	408260	123869	26887516	10363184	6.20316e-10	3.41007e-10	-1.32493	1.32493
Cattle	Water Buffalo	ACG>ATG	missense_variant	12435	4431	0.00186571	0.000668277	0.358188	6665011	6630484	255631	264403	668596	244235	0.100314	0.0368352	0.367198	1256718	534029	26887516	10363184	2.35717e-09	3.6941e-08	-1.00186	1.00186
Cattle	Water Buffalo	ACG>AAG	missense_variant	742	333	0.000111328	5.02226e-05	0.451124	6665011	6630484	255631	264403	24725	14272	0.00370967	0.00215248	0.580235	47248	29177	26887516	10363184	5.13014e-07	5.05663e-07	-0.544322	0.544322
Cattle	Water Buffalo	GCG>GTG	missense_variant	12864	4497	0.00216971	0.000763325	0.35181	5928916	5891334	370963	390554	408948	145902	0.0689752	0.0247655	0.35905	828286	339616	26887516	10363184	1.02598e-06	4.76576e-07	-1.02429	1.02429
Cattle	Water Buffalo	CCG>CAG	missense_variant	844	368	0.0001177	5.16914e-05	0.43918	7170787	7119173	436242	460508	27071	13518	0.00377518	0.00189882	0.502974	56863	31264	26887516	10363184	1.30718e-06	5.50074e-07	-0.687217	0.687217
Cattle	Water Buffalo	TAT>TGT	missense_variant	2094	535	4.32996e-05	1.11387e-05	0.257247	48360687	48030768	266278	269677	501327	128202	0.0103664	0.00266916	0.257482	823526	245971	26887516	10363184	1.5236e-06	5.2838e-06	-1.35681	1.35681
Cattle	Water Buffalo	GAC>GGC	missense_variant	1837	721	6.37002e-05	2.51161e-05	0.394286	28838227	28706716	472764	486385	135114	54303	0.00468524	0.00189165	0.403746	225482	104131	26887516	10363184	6.88496e-06	2.34293e-06	-0.906969	0.906969
Cattle	Water Buffalo	GAA>GGA	missense_variant	1468	364	2.69977e-05	6.72642e-06	0.249147	54374934	54115002	644975	662958	198367	54257	0.00364813	0.00100262	0.274832	325565	102669	26887516	10363184	7.47742e-06	1.98892e-05	-1.2916	1.2916
Cattle	Water Buffalo	GCA>GAA	missense_variant	1565	412	4.22182e-05	1.11756e-05	0.264711	37069348	36866017	648593	667743	133474	42103	0.00360066	0.00114205	0.317179	215055	75791	26887516	10363184	0.000264944	0.000526811	-1.14829	1.14829
Cattle	Water Buffalo	AAA>AGA	missense_variant	1505	395	1.72687e-05	4.53573e-06	0.262657	87152128	87086307	568602	578934	236512	67737	0.00271378	0.000777815	0.286616	400536	132789	26887516	10363184	0.000288815	0.000490096	-1.24961	1.24961
Cattle	Water Buffalo	CCG>CTG	missense_variant	13683	4661	0.00190816	0.000654711	0.343111	7170787	7119173	436242	460508	552262	193230	0.0770155	0.0271422	0.352425	1128118	457223	26887516	10363184	0.00065279	0.000128255	-1.04292	1.04292
Cattle	Water Buffalo	CAT>CGT	missense_variant	4578	1328	9.41223e-05	2.75057e-05	0.292233	48638858	48280935	542387	556142	600072	181921	0.0123373	0.00376797	0.305413	1000198	347698	26887516	10363184	0.000661012	0.00285262	-1.18609	1.18609
Cattle	Water Buffalo	AAA>ACA	missense_variant	1007	256	1.15545e-05	2.93961e-06	0.254413	87152128	87086307	568602	578934	140933	41656	0.00161709	0.00047833	0.295796	234040	79479	26887516	10363184	0.000745552	0.00121995	-1.21808	1.21808
Cattle	Water Buffalo	CAC>CGC	missense_variant	2873	1045	7.78873e-05	2.83982e-05	0.364607	36886627	36798061	595378	617024	229754	93601	0.00622865	0.00254364	0.408377	398161	188893	26887516	10363184	0.000764013	0.000308314	-0.895564	0.895564
Cattle	Water Buffalo	AAC>ACC	missense_variant	684	165	1.84811e-05	4.46974e-06	0.241854	37010715	36914931	389205	399345	58877	17656	0.00159081	0.000478289	0.300658	99784	34511	26887516	10363184	0.000911035	0.00145929	-1.20178	1.20178
Cattle	Water Buffalo	CAG>CGG	missense_variant	3178	1136	5.76706e-05	2.0728e-05	0.359421	55106062	54805031	979633	1013596	308792	109427	0.00560359	0.00199666	0.356318	545433	224834	26887516	10363184	0.00258734	0.000863344	-1.03193	1.03193
Cattle	Water Buffalo	TCT>TAT	missense_variant	1027	270	1.75104e-05	4.64062e-06	0.26502	58650703	58181852	670901	693990	167110	50831	0.00284924	0.000873657	0.306628	257360	89726	26887516	10363184	0.00310262	0.00584084	-1.18212	1.18212
Cattle	Water Buffalo	CAG>CCG	missense_variant	773	301	1.40275e-05	5.4922e-06	0.391531	55106062	54805031	979633	1013596	89411	33791	0.00162253	0.000616567	0.380005	159776	70357	26887516	10363184	0.00575941	0.00320752	-0.967571	0.967571
Cattle	Water Buffalo	TAC>TGC	missense_variant	1170	317	4.40856e-05	1.20063e-05	0.272341	26539288	26402817	270567	276950	177520	60012	0.00668895	0.00227294	0.339805	289122	111403	26887516	10363184	0.00650747	0.0122473	-1.07938	1.07938
Cattle	Water Buffalo	GCC>GGC	missense_variant	1448	401	5.26139e-05	1.46583e-05	0.278601	27521256	27356575	765189	801977	53815	17087	0.0019554	0.000624603	0.319425	98241	36022	26887516	10363184	0.00754219	0.0138411	-1.14123	1.14123
Cattle	Water Buffalo	GCG>GAG	missense_variant	1768	641	0.0002982	0.000108804	0.364869	5928916	5891334	370963	390554	42978	16965	0.00724888	0.00287965	0.397255	88483	38245	26887516	10363184	0.0108315	0.00537379	-0.923177	0.923177
Cattle	Water Buffalo	TAA>TGA	missense_variant	696	181	1.45187e-05	3.793e-06	0.261249	47938034	47719449	248081	251845	209839	58885	0.0043773	0.00123398	0.281905	347099	111621	26887516	10363184	0.011075	0.0168849	-1.26618	1.26618
Cattle	Water Buffalo	CAC>CCC	missense_variant	860	230	2.33147e-05	6.25033e-06	0.268086	36886627	36798061	595378	617024	78161	26153	0.00211895	0.000710717	0.33541	139479	53056	26887516	10363184	0.0129347	0.0195721	-1.0924	1.0924
Cattle	Water Buffalo	GAC>GCC	missense_variant	568	146	1.96961e-05	5.08592e-06	0.25822	28838227	28706716	472764	486385	33620	10150	0.00116581	0.000353576	0.303287	59428	20815	26887516	10363184	0.0163128	0.0216725	-1.19308	1.19308
Cattle	Water Buffalo	ACT>AGT	missense_variant	1556	443	3.49467e-05	1.00032e-05	0.28624	44524950	44286028	437686	448262	133351	43186	0.00299497	0.000975161	0.325599	220840	83193	26887516	10363184	0.0222713	0.0332856	-1.12209	1.12209
Cattle	Water Buffalo	TAT>TTT	missense_variant	493	127	1.01942e-05	2.64414e-06	0.259376	48360687	48030768	266278	269677	92088	31571	0.00190419	0.000657308	0.34519	143214	56682	26887516	10363184	0.0270504	0.0321515	-1.06366	1.06366
Cattle	Water Buffalo	CCC>CGC	missense_variant	1266	359	3.49893e-05	9.97262e-06	0.285019	36182505	35998563	706048	731599	82696	26947	0.00228552	0.000748558	0.327521	152298	56393	26887516	10363184	0.0341353	0.0428684	-1.1162	1.1162
Cattle	Water Buffalo	TCA>TTA	missense_variant	2185	642	4.18451e-05	1.23699e-05	0.295611	52216388	51900360	622657	641060	440219	156806	0.00843067	0.00302129	0.358369	720459	291928	26887516	10363184	0.0404852	0.0496667	-1.02619	1.02619
Cattle	Water Buffalo	TAG>TGG	missense_variant	648	175	2.13276e-05	5.80699e-06	0.272276	30383161	30136118	227309	233238	170661	50949	0.00561696	0.00169063	0.300987	281963	97587	26887516	10363184	0.0413929	0.0437301	-1.20069	1.20069
Cattle	Water Buffalo	CAA>CCA	missense_variant	884	247	1.86542e-05	5.22582e-06	0.280141	47388670	47265306	521406	534366	102033	31891	0.00215311	0.000674723	0.313372	170812	62062	26887516	10363184	0.0507352	0.0519219	-1.16037	1.16037
Cattle	Water Buffalo	CAC>CTC	missense_variant	615	231	1.66727e-05	6.2775e-06	0.376514	36886627	36798061	595378	617024	49757	21710	0.00134892	0.000589977	0.437371	84205	39958	26887516	10363184	0.0510123	0.051068	-0.826974	0.826974
Cattle	Water Buffalo	TCG>TAG	missense_variant	254	103	3.99913e-05	1.63618e-05	0.409133	6351383	6295168	260245	271431	24116	11180	0.00379697	0.00177597	0.467732	44135	23222	26887516	10363184	0.0559058	0.0547558	-0.759859	0.759859
Cattle	Water Buffalo	CAT>CTT	missense_variant	615	230	1.26442e-05	4.76379e-06	0.376756	48638858	48280935	542387	556142	81819	38743	0.00168217	0.000802449	0.477031	129000	65042	26887516	10363184	0.0585162	0.055268	-0.740173	0.740173
Cattle	Water Buffalo	TAC>TCC	missense_variant	305	77	1.14924e-05	2.91636e-06	0.253764	26539288	26402817	270567	276950	43685	12766	0.00164605	0.000483509	0.293739	76258	26054	26887516	10363184	0.0628263	0.065827	-1.22506	1.22506
Cattle	Water Buffalo	CAG>CTG	missense_variant	667	247	1.21039e-05	4.50689e-06	0.372349	55106062	54805031	979633	1013596	62264	27966	0.00112989	0.000510282	0.451619	106811	52043	26887516	10363184	0.0667301	0.0621853	-0.794916	0.794916
Cattle	Water Buffalo	GAG>GTG	missense_variant	555	152	1.28623e-05	3.542e-06	0.275378	43149274	42913585	723162	746992	38237	13795	0.000886156	0.00032146	0.362758	63811	26691	26887516	10363184	0.0822919	0.0882899	-1.01402	1.01402
Cattle	Water Buffalo	GAC>GTC	missense_variant	447	120	1.55003e-05	4.18021e-06	0.269686	28838227	28706716	472764	486385	25281	8531	0.000876649	0.000297178	0.338993	42613	16351	26887516	10363184	0.0832683	0.0869036	-1.08178	1.08178
Cattle	Water Buffalo	ACC>ATC	missense_variant	3211	1099	0.000109805	3.77513e-05	0.343804	29242804	29111551	485872	500237	312892	104115	0.0106998	0.00357642	0.334251	526850	201035	26887516	10363184	0.0847785	0.0747501	-1.09586	1.09586
Cattle	Water Buffalo	CCA>CGA	missense_variant	661	184	1.32447e-05	3.70679e-06	0.279869	49906689	49638609	822904	850226	61508	18799	0.00123246	0.000378717	0.307286	107027	37232	26887516	10363184	0.0852775	0.0935927	-1.17998	1.17998
Cattle	Water Buffalo	TAG>TTG	missense_variant	151	35	4.96986e-06	1.1614e-06	0.233688	30383161	30136118	227309	233238	45718	16454	0.00150472	0.000545989	0.362852	72769	30025	26887516	10363184	0.0930374	0.0959238	-1.01376	1.01376
Cattle	Water Buffalo	TCG>TTG	missense_variant	7358	2458	0.00115849	0.000390458	0.337041	6351383	6295168	260245	271431	403080	149022	0.0634633	0.0236724	0.37301	751561	323347	26887516	10363184	0.116722	0.0862198	-0.986151	0.986151
Cattle	Water Buffalo	GAT>GTT	missense_variant	405	152	1.13506e-05	4.29215e-06	0.378142	35680857	35413473	451387	460937	43555	18347	0.00122068	0.00051808	0.424418	68599	33244	26887516	10363184	0.11954	0.103892	-0.857036	0.857036
Cattle	Water Buffalo	TCT>TGT	missense_variant	2079	624	3.54471e-05	1.0725e-05	0.302563	58650703	58181852	670901	693990	190509	59102	0.0032482	0.00101582	0.312732	326974	118011	26887516	10363184	0.122635	0.163235	-1.16241	1.16241
Cattle	Water Buffalo	TAC>TTC	missense_variant	461	127	1.73705e-05	4.81009e-06	0.276912	26539288	26402817	270567	276950	47728	16799	0.00179839	0.000636258	0.353793	77996	31423	26887516	10363184	0.128543	0.142126	-1.03904	1.03904
Cattle	Water Buffalo	ACA>AGA	missense_variant	991	351	2.02911e-05	7.19649e-06	0.354661	48839027	48773798	537891	554496	97783	34144	0.00200215	0.000700048	0.349648	165044	66832	26887516	10363184	0.13493	0.115287	-1.05083	1.05083
Cattle	Water Buffalo	TCG>TGG	missense_variant	623	226	9.80889e-05	3.59006e-05	0.366	6351383	6295168	260245	271431	21310	8648	0.00335517	0.00137375	0.409443	40840	18594	26887516	10363184	0.136509	0.11608	-0.892958	0.892958
Cattle	Water Buffalo	GAG>GGG	missense_variant	1585	474	3.67329e-05	1.10455e-05	0.300696	43149274	42913585	723162	746992	140692	47380	0.00326059	0.00110408	0.338614	242519	93959	26887516	10363184	0.15917	0.201523	-1.0829	1.0829
Cattle	Water Buffalo	TCT>TTT	missense_variant	2376	810	4.0511e-05	1.39219e-05	0.343656	58650703	58181852	670901	693990	421424	148964	0.00718532	0.00256032	0.356326	689219	278799	26887516	10363184	0.169679	0.125541	-1.03191	1.03191
Cattle	Water Buffalo	ACG>AGG	missense_variant	835	293	0.000125281	4.41898e-05	0.352725	6665011	6630484	255631	264403	24232	10224	0.0036357	0.00154197	0.424119	47110	22530	26887516	10363184	0.221201	0.177373	-0.857742	0.857742
Cattle	Water Buffalo	CCA>CAA	missense_variant	906	270	1.81539e-05	5.43931e-06	0.299623	49906689	49638609	822904	850226	98788	30870	0.00197945	0.000621895	0.314175	158586	56632	26887516	10363184	0.27278	0.334717	-1.15781	1.15781
Cattle	Water Buffalo	AAT>ATT	missense_variant	364	131	6.19727e-06	2.24205e-06	0.36178	58735500	58428681	378268	385796	70773	25283	0.00120494	0.000432716	0.359117	107733	43820	26887516	10363184	0.301243	0.263175	-1.02411	1.02411
Cattle	Water Buffalo	GAA>GTA	missense_variant	380	109	6.98851e-06	2.01423e-06	0.28822	54374934	54115002	644975	662958	39960	14230	0.000734897	0.000262959	0.357817	65082	26786	26887516	10363184	0.307657	0.34876	-1.02773	1.02773
Cattle	Water Buffalo	ACT>AAT	missense_variant	795	237	1.78552e-05	5.35157e-06	0.299722	44524950	44286028	437686	448262	86288	29412	0.00193797	0.000664137	0.342697	134408	52151	26887516	10363184	0.308624	0.365025	-1.07091	1.07091
Cattle	Water Buffalo	CCT>CAT	missense_variant	1071	323	2.39931e-05	7.2845e-06	0.303608	44637828	44340704	711807	737469	80767	28332	0.00180938	0.000638961	0.353137	130273	51846	26887516	10363184	0.309702	0.368262	-1.0409	1.0409
Cattle	Water Buffalo	AAG>ATG	missense_variant	528	155	9.78308e-06	2.88297e-06	0.29469	53970731	53763969	642520	659555	54283	19296	0.00100579	0.000358902	0.356837	86996	35807	26887516	10363184	0.328168	0.364095	-1.03047	1.03047
Cattle	Water Buffalo	GCT>GAT	missense_variant	1461	447	4.18119e-05	1.28787e-05	0.308015	34942243	34708491	695487	721736	79402	26467	0.00227238	0.000762551	0.335574	129568	49453	26887516	10363184	0.348671	0.403851	-1.09191	1.09191
Cattle	Water Buffalo	TAG>TCG	missense_variant	111	43	3.65334e-06	1.42686e-06	0.390563	30383161	30136118	227309	233238	51116	17603	0.00168238	0.000584116	0.347197	86787	35829	26887516	10363184	0.350863	0.337124	-1.05786	1.05786
Cattle	Water Buffalo	CCA>CTA	missense_variant	2500	776	5.00935e-05	1.5633e-05	0.312076	49906689	49638609	822904	850226	424435	146998	0.00850457	0.00296136	0.348209	724021	285051	26887516	10363184	0.36937	0.433303	-1.05495	1.05495
Cattle	Water Buffalo	TAT>TCT	missense_variant	364	106	7.52677e-06	2.20692e-06	0.293209	48360687	48030768	266278	269677	74475	25732	0.00153999	0.00053574	0.347885	121465	49157	26887516	10363184	0.386954	0.404431	-1.05588	1.05588
Cattle	Water Buffalo	CAA>CTA	missense_variant	170	47	3.58736e-06	9.94387e-07	0.277192	47388670	47265306	521406	534366	44870	21408	0.000946851	0.000452933	0.478357	71750	36949	26887516	10363184	0.394259	0.404124	-0.737398	0.737398
Cattle	Water Buffalo	CCT>CGT	missense_variant	1394	430	3.12291e-05	9.69764e-06	0.310532	44637828	44340704	711807	737469	99023	31690	0.00221837	0.000714693	0.322171	176757	65015	26887516	10363184	0.442366	0.46689	-1.13267	1.13267
Cattle	Water Buffalo	TAA>TTA	missense_variant	111	30	2.31549e-06	6.28674e-07	0.271508	47938034	47719449	248081	251845	82933	27654	0.00173	0.000579512	0.334977	131814	50319	26887516	10363184	0.44843	0.452563	-1.09369	1.09369
Cattle	Water Buffalo	ACC>AGC	missense_variant	1451	487	4.9619e-05	1.67288e-05	0.337144	29242804	29111551	485872	500237	75455	25361	0.00258029	0.000871166	0.337623	131727	51723	26887516	10363184	0.450821	0.432896	-1.08583	1.08583
Cattle	Water Buffalo	ACA>AAA	missense_variant	938	317	1.9206e-05	6.49939e-06	0.338405	48839027	48773798	537891	554496	115071	38299	0.00235613	0.000785237	0.333274	183445	69498	26887516	10363184	0.482811	0.457046	-1.09879	1.09879
Cattle	Water Buffalo	ACC>AAC	missense_variant	859	290	2.93747e-05	9.96168e-06	0.339124	29242804	29111551	485872	500237	74560	25014	0.00254969	0.000859247	0.337001	120144	46442	26887516	10363184	0.513825	0.479583	-1.08767	1.08767
Cattle	Water Buffalo	AAG>AGG	missense_variant	1759	549	3.25917e-05	1.02113e-05	0.313309	53970731	53763969	642520	659555	200652	64532	0.00371779	0.00120028	0.322848	338171	125346	26887516	10363184	0.526877	0.580849	-1.13057	1.13057
Cattle	Water Buffalo	GAA>GCA	missense_variant	833	281	1.53196e-05	5.19265e-06	0.338955	54374934	54115002	644975	662958	71000	22056	0.00130575	0.000407576	0.31214	122728	44349	26887516	10363184	0.528612	0.495407	-1.1643	1.1643
Cattle	Water Buffalo	CCG>CGG	missense_variant	948	293	0.000132203	4.11565e-05	0.311312	7170787	7119173	436242	460508	29774	11009	0.00415212	0.00154639	0.372433	63031	26190	26887516	10363184	0.553136	0.592854	-0.987699	0.987699
Cattle	Water Buffalo	TCA>TAA	missense_variant	465	141	8.90525e-06	2.71674e-06	0.305072	52216388	51900360	622657	641060	137513	41800	0.00263352	0.000805389	0.305822	212162	74030	26887516	10363184	0.55764	0.580165	-1.18475	1.18475
Cattle	Water Buffalo	TCA>TGA	missense_variant	724	223	1.38654e-05	4.29669e-06	0.309887	52216388	51900360	622657	641060	88488	28982	0.00169464	0.000558416	0.329519	150605	56482	26887516	10363184	0.580096	0.603324	-1.11012	1.11012
Cattle	Water Buffalo	GCA>GGA	missense_variant	736	227	1.98547e-05	6.15743e-06	0.310125	37069348	36866017	648593	667743	50656	15759	0.00136652	0.000427467	0.312814	87069	30965	26887516	10363184	0.588453	0.605688	-1.16215	1.16215
Cattle	Water Buffalo	CCT>CTT	missense_variant	3040	960	6.81037e-05	2.16505e-05	0.317906	44637828	44340704	711807	737469	436373	143092	0.00977586	0.0032271	0.330109	739132	276792	26887516	10363184	0.594045	0.611687	-1.10833	1.10833
Cattle	Water Buffalo	AAG>ACG	missense_variant	944	293	1.7491e-05	5.44975e-06	0.311575	53970731	53763969	642520	659555	92298	31175	0.00171015	0.000579849	0.339064	157354	61949	26887516	10363184	0.596611	0.593552	-1.08157	1.08157
Cattle	Water Buffalo	GCC>GTC	missense_variant	4478	1465	0.000162711	5.3552e-05	0.329124	27521256	27356575	765189	801977	231015	79103	0.00839406	0.00289155	0.344476	409177	160230	26887516	10363184	0.62133	0.625928	-1.06573	1.06573
Cattle	Water Buffalo	CAA>CGA	missense_variant	1442	452	3.04292e-05	9.56304e-06	0.314272	47388670	47265306	521406	534366	220625	72344	0.00465565	0.00153059	0.328761	363199	136295	26887516	10363184	0.625229	0.632663	-1.11243	1.11243
Cattle	Water Buffalo	CAT>CCT	missense_variant	882	294	1.81336e-05	6.08936e-06	0.335804	48638858	48280935	542387	556142	92871	33905	0.0019094	0.000702244	0.367783	152292	63785	26887516	10363184	0.638586	0.636519	-1.00026	1.00026
Cattle	Water Buffalo	GCG>GGG	missense_variant	668	223	0.000112668	3.78522e-05	0.335962	5928916	5891334	370963	390554	16266	6538	0.0027435	0.00110977	0.404507	33351	14787	26887516	10363184	0.675485	0.665466	-0.905087	0.905087
Cattle	Water Buffalo	GAG>GCG	missense_variant	762	253	1.76596e-05	5.89557e-06	0.333845	43149274	42913585	723162	746992	53774	22029	0.00124623	0.000513334	0.411909	96294	44914	26887516	10363184	0.706761	0.687996	-0.886953	0.886953
Cattle	Water Buffalo	TCC>TAC	missense_variant	693	230	1.54148e-05	5.15127e-06	0.334176	44956733	44649191	717789	744124	84150	27688	0.0018718	0.000620123	0.331298	138349	52141	26887516	10363184	0.726356	0.700816	-1.10474	1.10474
Cattle	Water Buffalo	GCT>GGT	missense_variant	1598	508	4.57326e-05	1.46362e-05	0.320038	34942243	34708491	695487	721736	72562	22737	0.00207663	0.000655085	0.315456	126173	45732	26887516	10363184	0.808436	0.85248	-1.15374	1.15374
Cattle	Water Buffalo	GCC>GAC	missense_variant	1305	415	4.74179e-05	1.517e-05	0.319922	27521256	27356575	765189	801977	64477	23480	0.00234281	0.000858295	0.366353	110987	45559	26887516	10363184	0.835551	0.867856	-1.00416	1.00416
Cattle	Water Buffalo	GCA>GTA	missense_variant	2962	947	7.99043e-05	2.56876e-05	0.32148	37069348	36866017	648593	667743	342697	118511	0.00924475	0.00321464	0.347726	578237	227423	26887516	10363184	0.846107	0.882837	-1.05634	1.05634
Cattle	Water Buffalo	CCC>CTC	missense_variant	3821	1223	0.000105604	3.39736e-05	0.321709	36182505	35998563	706048	731599	322479	107651	0.00891257	0.00299042	0.335529	576887	220731	26887516	10363184	0.848068	0.869871	-1.09205	1.09205
Cattle	Water Buffalo	CCC>CAC	missense_variant	869	276	2.40171e-05	7.66697e-06	0.319229	36182505	35998563	706048	731599	68359	23826	0.00188928	0.00066186	0.350323	117867	46138	26887516	10363184	0.860395	0.860912	-1.0489	1.0489
Cattle	Water Buffalo	TCC>TGC	missense_variant	1505	490	3.34766e-05	1.09744e-05	0.327824	44956733	44649191	717789	744124	98134	33973	0.00218285	0.000760887	0.348574	173333	68414	26887516	10363184	0.862846	0.863482	-1.0539	1.0539
Cattle	Water Buffalo	AAC>AGC	missense_variant	2268	725	6.12796e-05	1.96397e-05	0.320494	37010715	36914931	389205	399345	216462	81370	0.00584863	0.00220426	0.376884	356657	152882	26887516	10363184	0.866387	0.867635	-0.975817	0.975817
Cattle	Water Buffalo	AAA>ATA	missense_variant	422	138	4.84211e-06	1.58463e-06	0.327261	87152128	87086307	568602	578934	74144	27410	0.000850742	0.000314745	0.369965	117146	49550	26887516	10363184	0.919756	0.923612	-0.994346	0.994346
Cattle	Water Buffalo	AAT>ACT	missense_variant	663	216	1.12879e-05	3.69681e-06	0.327503	58735500	58428681	378268	385796	98343	34352	0.00167434	0.00058793	0.351142	157925	63464	26887516	10363184	0.919829	0.920382	-1.04656	1.04656
Cattle	Water Buffalo	GAT>GCT	missense_variant	537	171	1.50501e-05	4.82867e-06	0.32084	35680857	35413473	451387	460937	43483	17185	0.00121866	0.000485267	0.398196	71906	32428	26887516	10363184	0.926862	0.928131	-0.920811	0.920811
Cattle	Water Buffalo	TCC>TTC	missense_variant	3548	1147	7.89203e-05	2.56892e-05	0.325507	44956733	44649191	717789	744124	373004	131704	0.00829696	0.00294975	0.355522	626955	252613	26887516	10363184	0.937566	0.933197	-1.03417	1.03417
Cattle	Water Buffalo	AAC>ATC	missense_variant	371	118	1.00241e-05	3.19654e-06	0.318885	37010715	36914931	389205	399345	35636	13302	0.000962856	0.000360342	0.374243	57571	24377	26887516	10363184	0.943309	0.948779	-0.982851	0.982851
Cattle	Water Buffalo	TAA>TCA	missense_variant	325	106	6.77959e-06	2.22132e-06	0.327648	47938034	47719449	248081	251845	89190	28985	0.00186053	0.000607404	0.326469	153164	59632	26887516	10363184	0.958725	0.955184	-1.11942	1.11942
Cattle	Water Buffalo	GCT>GTT	missense_variant	3660	1177	0.000104744	3.3911e-05	0.32375	34942243	34708491	695487	721736	321086	109669	0.00918905	0.00315972	0.343857	542007	211554	26887516	10363184	0.96416	0.979642	-1.06753	1.06753
Cattle	Water Buffalo	ACA>ATA	missense_variant	3638	1172	7.44896e-05	2.40293e-05	0.322586	48839027	48773798	537891	554496	663529	213969	0.013586	0.00438697	0.322902	1097513	404680	26887516	10363184	1	1	-1.1304	1.1304
Cattle	Water Buffalo	ACT>ATT	missense_variant	2954	952	6.63448e-05	2.14966e-05	0.324014	44524950	44286028	437686	448262	462217	156472	0.0103811	0.00353321	0.340351	752900	291326	26887516	10363184	1	1	-1.07778	1.07778
Cattle	Cattle	AAA>ACA	missense_variant	1007	1007	1.15545e-05	1.15545e-05	1	87152128	87152128	568602	568602	140933	140933	0.00161709	0.00161709	1	234040	234040	26887516	26887516	1	1	0	0
Cattle	Cattle	AAA>AGA	missense_variant	1505	1505	1.72687e-05	1.72687e-05	1	87152128	87152128	568602	568602	236512	236512	0.00271378	0.00271378	1	400536	400536	26887516	26887516	1	1	0	0
Cattle	Cattle	AAA>ATA	missense_variant	422	422	4.84211e-06	4.84211e-06	1	87152128	87152128	568602	568602	74144	74144	0.000850742	0.000850742	1	117146	117146	26887516	26887516	1	1	0	0
Cattle	Cattle	AAC>ACC	missense_variant	684	684	1.84811e-05	1.84811e-05	1	37010715	37010715	389205	389205	58877	58877	0.00159081	0.00159081	1	99784	99784	26887516	26887516	1	1	0	0
Cattle	Cattle	AAC>AGC	missense_variant	2268	2268	6.12796e-05	6.12796e-05	1	37010715	37010715	389205	389205	216462	216462	0.00584863	0.00584863	1	356657	356657	26887516	26887516	1	1	0	0
Cattle	Cattle	AAC>ATC	missense_variant	371	371	1.00241e-05	1.00241e-05	1	37010715	37010715	389205	389205	35636	35636	0.000962856	0.000962856	1	57571	57571	26887516	26887516	1	1	0	0
Cattle	Cattle	AAG>ACG	missense_variant	944	944	1.7491e-05	1.7491e-05	1	53970731	53970731	642520	642520	92298	92298	0.00171015	0.00171015	1	157354	157354	26887516	26887516	1	1	0	0
Cattle	Cattle	AAG>AGG	missense_variant	1759	1759	3.25917e-05	3.25917e-05	1	53970731	53970731	642520	642520	200652	200652	0.00371779	0.00371779	1	338171	338171	26887516	26887516	1	1	0	0
Cattle	Cattle	AAG>ATG	missense_variant	528	528	9.78308e-06	9.78308e-06	1	53970731	53970731	642520	642520	54283	54283	0.00100579	0.00100579	1	86996	86996	26887516	26887516	1	1	0	0
Cattle	Cattle	AAT>ACT	missense_variant	663	663	1.12879e-05	1.12879e-05	1	58735500	58735500	378268	378268	98343	98343	0.00167434	0.00167434	1	157925	157925	26887516	26887516	1	1	0	0
Cattle	Cattle	AAT>AGT	missense_variant	3337	3337	5.6814e-05	5.6814e-05	1	58735500	58735500	378268	378268	531685	531685	0.00905219	0.00905219	1	861630	861630	26887516	26887516	1	1	0	0
Cattle	Cattle	AAT>ATT	missense_variant	364	364	6.19727e-06	6.19727e-06	1	58735500	58735500	378268	378268	70773	70773	0.00120494	0.00120494	1	107733	107733	26887516	26887516	1	1	0	0
Cattle	Cattle	ACA>AAA	missense_variant	938	938	1.9206e-05	1.9206e-05	1	48839027	48839027	537891	537891	115071	115071	0.00235613	0.00235613	1	183445	183445	26887516	26887516	1	1	0	0
Cattle	Cattle	ACA>AGA	missense_variant	991	991	2.02911e-05	2.02911e-05	1	48839027	48839027	537891	537891	97783	97783	0.00200215	0.00200215	1	165044	165044	26887516	26887516	1	1	0	0
Cattle	Cattle	ACA>ATA	missense_variant	3638	3638	7.44896e-05	7.44896e-05	1	48839027	48839027	537891	537891	663529	663529	0.013586	0.013586	1	1097513	1097513	26887516	26887516	1	1	0	0
Cattle	Cattle	ACC>AAC	missense_variant	859	859	2.93747e-05	2.93747e-05	1	29242804	29242804	485872	485872	74560	74560	0.00254969	0.00254969	1	120144	120144	26887516	26887516	1	1	0	0
Cattle	Cattle	ACC>AGC	missense_variant	1451	1451	4.9619e-05	4.9619e-05	1	29242804	29242804	485872	485872	75455	75455	0.00258029	0.00258029	1	131727	131727	26887516	26887516	1	1	0	0
Cattle	Cattle	ACC>ATC	missense_variant	3211	3211	0.000109805	0.000109805	1	29242804	29242804	485872	485872	312892	312892	0.0106998	0.0106998	1	526850	526850	26887516	26887516	1	1	0	0
Cattle	Cattle	ACG>AAG	missense_variant	742	742	0.000111328	0.000111328	1	6665011	6665011	255631	255631	24725	24725	0.00370967	0.00370967	1	47248	47248	26887516	26887516	1	1	0	0
Cattle	Cattle	ACG>AGG	missense_variant	835	835	0.000125281	0.000125281	1	6665011	6665011	255631	255631	24232	24232	0.0036357	0.0036357	1	47110	47110	26887516	26887516	1	1	0	0
Cattle	Cattle	ACG>ATG	missense_variant	12435	12435	0.00186571	0.00186571	1	6665011	6665011	255631	255631	668596	668596	0.100314	0.100314	1	1256718	1256718	26887516	26887516	1	1	0	0
Cattle	Cattle	ACT>AAT	missense_variant	795	795	1.78552e-05	1.78552e-05	1	44524950	44524950	437686	437686	86288	86288	0.00193797	0.00193797	1	134408	134408	26887516	26887516	1	1	0	0
Cattle	Cattle	ACT>AGT	missense_variant	1556	1556	3.49467e-05	3.49467e-05	1	44524950	44524950	437686	437686	133351	133351	0.00299497	0.00299497	1	220840	220840	26887516	26887516	1	1	0	0
Cattle	Cattle	ACT>ATT	missense_variant	2954	2954	6.63448e-05	6.63448e-05	1	44524950	44524950	437686	437686	462217	462217	0.0103811	0.0103811	1	752900	752900	26887516	26887516	1	1	0	0
Cattle	Cattle	CAA>CCA	missense_variant	884	884	1.86542e-05	1.86542e-05	1	47388670	47388670	521406	521406	102033	102033	0.00215311	0.00215311	1	170812	170812	26887516	26887516	1	1	0	0
Cattle	Cattle	CAA>CGA	missense_variant	1442	1442	3.04292e-05	3.04292e-05	1	47388670	47388670	521406	521406	220625	220625	0.00465565	0.00465565	1	363199	363199	26887516	26887516	1	1	0	0
Cattle	Cattle	CAA>CTA	missense_variant	170	170	3.58736e-06	3.58736e-06	1	47388670	47388670	521406	521406	44870	44870	0.000946851	0.000946851	1	71750	71750	26887516	26887516	1	1	0	0
Cattle	Cattle	CAC>CCC	missense_variant	860	860	2.33147e-05	2.33147e-05	1	36886627	36886627	595378	595378	78161	78161	0.00211895	0.00211895	1	139479	139479	26887516	26887516	1	1	0	0
Cattle	Cattle	CAC>CGC	missense_variant	2873	2873	7.78873e-05	7.78873e-05	1	36886627	36886627	595378	595378	229754	229754	0.00622865	0.00622865	1	398161	398161	26887516	26887516	1	1	0	0
Cattle	Cattle	CAC>CTC	missense_variant	615	615	1.66727e-05	1.66727e-05	1	36886627	36886627	595378	595378	49757	49757	0.00134892	0.00134892	1	84205	84205	26887516	26887516	1	1	0	0
Cattle	Cattle	CAG>CCG	missense_variant	773	773	1.40275e-05	1.40275e-05	1	55106062	55106062	979633	979633	89411	89411	0.00162253	0.00162253	1	159776	159776	26887516	26887516	1	1	0	0
Cattle	Cattle	CAG>CGG	missense_variant	3178	3178	5.76706e-05	5.76706e-05	1	55106062	55106062	979633	979633	308792	308792	0.00560359	0.00560359	1	545433	545433	26887516	26887516	1	1	0	0
Cattle	Cattle	CAG>CTG	missense_variant	667	667	1.21039e-05	1.21039e-05	1	55106062	55106062	979633	979633	62264	62264	0.00112989	0.00112989	1	106811	106811	26887516	26887516	1	1	0	0
Cattle	Cattle	CAT>CCT	missense_variant	882	882	1.81336e-05	1.81336e-05	1	48638858	48638858	542387	542387	92871	92871	0.0019094	0.0019094	1	152292	152292	26887516	26887516	1	1	0	0
Cattle	Cattle	CAT>CGT	missense_variant	4578	4578	9.41223e-05	9.41223e-05	1	48638858	48638858	542387	542387	600072	600072	0.0123373	0.0123373	1	1000198	1000198	26887516	26887516	1	1	0	0
Cattle	Cattle	CAT>CTT	missense_variant	615	615	1.26442e-05	1.26442e-05	1	48638858	48638858	542387	542387	81819	81819	0.00168217	0.00168217	1	129000	129000	26887516	26887516	1	1	0	0
Cattle	Cattle	CCA>CAA	missense_variant	906	906	1.81539e-05	1.81539e-05	1	49906689	49906689	822904	822904	98788	98788	0.00197945	0.00197945	1	158586	158586	26887516	26887516	1	1	0	0
Cattle	Cattle	CCA>CGA	missense_variant	661	661	1.32447e-05	1.32447e-05	1	49906689	49906689	822904	822904	61508	61508	0.00123246	0.00123246	1	107027	107027	26887516	26887516	1	1	0	0
Cattle	Cattle	CCA>CTA	missense_variant	2500	2500	5.00935e-05	5.00935e-05	1	49906689	49906689	822904	822904	424435	424435	0.00850457	0.00850457	1	724021	724021	26887516	26887516	1	1	0	0
Cattle	Cattle	CCC>CAC	missense_variant	869	869	2.40171e-05	2.40171e-05	1	36182505	36182505	706048	706048	68359	68359	0.00188928	0.00188928	1	117867	117867	26887516	26887516	1	1	0	0
Cattle	Cattle	CCC>CGC	missense_variant	1266	1266	3.49893e-05	3.49893e-05	1	36182505	36182505	706048	706048	82696	82696	0.00228552	0.00228552	1	152298	152298	26887516	26887516	1	1	0	0
Cattle	Cattle	CCC>CTC	missense_variant	3821	3821	0.000105604	0.000105604	1	36182505	36182505	706048	706048	322479	322479	0.00891257	0.00891257	1	576887	576887	26887516	26887516	1	1	0	0
Cattle	Cattle	CCG>CAG	missense_variant	844	844	0.0001177	0.0001177	1	7170787	7170787	436242	436242	27071	27071	0.00377518	0.00377518	1	56863	56863	26887516	26887516	1	1	0	0
Cattle	Cattle	CCG>CGG	missense_variant	948	948	0.000132203	0.000132203	1	7170787	7170787	436242	436242	29774	29774	0.00415212	0.00415212	1	63031	63031	26887516	26887516	1	1	0	0
Cattle	Cattle	CCG>CTG	missense_variant	13683	13683	0.00190816	0.00190816	1	7170787	7170787	436242	436242	552262	552262	0.0770155	0.0770155	1	1128118	1128118	26887516	26887516	1	1	0	0
Cattle	Cattle	CCT>CAT	missense_variant	1071	1071	2.39931e-05	2.39931e-05	1	44637828	44637828	711807	711807	80767	80767	0.00180938	0.00180938	1	130273	130273	26887516	26887516	1	1	0	0
Cattle	Cattle	CCT>CGT	missense_variant	1394	1394	3.12291e-05	3.12291e-05	1	44637828	44637828	711807	711807	99023	99023	0.00221837	0.00221837	1	176757	176757	26887516	26887516	1	1	0	0
Cattle	Cattle	CCT>CTT	missense_variant	3040	3040	6.81037e-05	6.81037e-05	1	44637828	44637828	711807	711807	436373	436373	0.00977586	0.00977586	1	739132	739132	26887516	26887516	1	1	0	0
Cattle	Cattle	GAA>GCA	missense_variant	833	833	1.53196e-05	1.53196e-05	1	54374934	54374934	644975	644975	71000	71000	0.00130575	0.00130575	1	122728	122728	26887516	26887516	1	1	0	0
Cattle	Cattle	GAA>GGA	missense_variant	1468	1468	2.69977e-05	2.69977e-05	1	54374934	54374934	644975	644975	198367	198367	0.00364813	0.00364813	1	325565	325565	26887516	26887516	1	1	0	0
Cattle	Cattle	GAA>GTA	missense_variant	380	380	6.98851e-06	6.98851e-06	1	54374934	54374934	644975	644975	39960	39960	0.000734897	0.000734897	1	65082	65082	26887516	26887516	1	1	0	0
Cattle	Cattle	GAC>GCC	missense_variant	568	568	1.96961e-05	1.96961e-05	1	28838227	28838227	472764	472764	33620	33620	0.00116581	0.00116581	1	59428	59428	26887516	26887516	1	1	0	0
Cattle	Cattle	GAC>GGC	missense_variant	1837	1837	6.37002e-05	6.37002e-05	1	28838227	28838227	472764	472764	135114	135114	0.00468524	0.00468524	1	225482	225482	26887516	26887516	1	1	0	0
Cattle	Cattle	GAC>GTC	missense_variant	447	447	1.55003e-05	1.55003e-05	1	28838227	28838227	472764	472764	25281	25281	0.000876649	0.000876649	1	42613	42613	26887516	26887516	1	1	0	0
Cattle	Cattle	GAG>GCG	missense_variant	762	762	1.76596e-05	1.76596e-05	1	43149274	43149274	723162	723162	53774	53774	0.00124623	0.00124623	1	96294	96294	26887516	26887516	1	1	0	0
Cattle	Cattle	GAG>GGG	missense_variant	1585	1585	3.67329e-05	3.67329e-05	1	43149274	43149274	723162	723162	140692	140692	0.00326059	0.00326059	1	242519	242519	26887516	26887516	1	1	0	0
Cattle	Cattle	GAG>GTG	missense_variant	555	555	1.28623e-05	1.28623e-05	1	43149274	43149274	723162	723162	38237	38237	0.000886156	0.000886156	1	63811	63811	26887516	26887516	1	1	0	0
Cattle	Cattle	GAT>GCT	missense_variant	537	537	1.50501e-05	1.50501e-05	1	35680857	35680857	451387	451387	43483	43483	0.00121866	0.00121866	1	71906	71906	26887516	26887516	1	1	0	0
Cattle	Cattle	GAT>GGT	missense_variant	2189	2189	6.13494e-05	6.13494e-05	1	35680857	35680857	451387	451387	249444	249444	0.00699098	0.00699098	1	408260	408260	26887516	26887516	1	1	0	0
Cattle	Cattle	GAT>GTT	missense_variant	405	405	1.13506e-05	1.13506e-05	1	35680857	35680857	451387	451387	43555	43555	0.00122068	0.00122068	1	68599	68599	26887516	26887516	1	1	0	0
Cattle	Cattle	GCA>GAA	missense_variant	1565	1565	4.22182e-05	4.22182e-05	1	37069348	37069348	648593	648593	133474	133474	0.00360066	0.00360066	1	215055	215055	26887516	26887516	1	1	0	0
Cattle	Cattle	GCA>GGA	missense_variant	736	736	1.98547e-05	1.98547e-05	1	37069348	37069348	648593	648593	50656	50656	0.00136652	0.00136652	1	87069	87069	26887516	26887516	1	1	0	0
Cattle	Cattle	GCA>GTA	missense_variant	2962	2962	7.99043e-05	7.99043e-05	1	37069348	37069348	648593	648593	342697	342697	0.00924475	0.00924475	1	578237	578237	26887516	26887516	1	1	0	0
Cattle	Cattle	GCC>GAC	missense_variant	1305	1305	4.74179e-05	4.74179e-05	1	27521256	27521256	765189	765189	64477	64477	0.00234281	0.00234281	1	110987	110987	26887516	26887516	1	1	0	0
Cattle	Cattle	GCC>GGC	missense_variant	1448	1448	5.26139e-05	5.26139e-05	1	27521256	27521256	765189	765189	53815	53815	0.0019554	0.0019554	1	98241	98241	26887516	26887516	1	1	0	0
Cattle	Cattle	GCC>GTC	missense_variant	4478	4478	0.000162711	0.000162711	1	27521256	27521256	765189	765189	231015	231015	0.00839406	0.00839406	1	409177	409177	26887516	26887516	1	1	0	0
Cattle	Cattle	GCG>GAG	missense_variant	1768	1768	0.0002982	0.0002982	1	5928916	5928916	370963	370963	42978	42978	0.00724888	0.00724888	1	88483	88483	26887516	26887516	1	1	0	0
Cattle	Cattle	GCG>GGG	missense_variant	668	668	0.000112668	0.000112668	1	5928916	5928916	370963	370963	16266	16266	0.0027435	0.0027435	1	33351	33351	26887516	26887516	1	1	0	0
Cattle	Cattle	GCG>GTG	missense_variant	12864	12864	0.00216971	0.00216971	1	5928916	5928916	370963	370963	408948	408948	0.0689752	0.0689752	1	828286	828286	26887516	26887516	1	1	0	0
Cattle	Cattle	GCT>GAT	missense_variant	1461	1461	4.18119e-05	4.18119e-05	1	34942243	34942243	695487	695487	79402	79402	0.00227238	0.00227238	1	129568	129568	26887516	26887516	1	1	0	0
Cattle	Cattle	GCT>GGT	missense_variant	1598	1598	4.57326e-05	4.57326e-05	1	34942243	34942243	695487	695487	72562	72562	0.00207663	0.00207663	1	126173	126173	26887516	26887516	1	1	0	0
Cattle	Cattle	GCT>GTT	missense_variant	3660	3660	0.000104744	0.000104744	1	34942243	34942243	695487	695487	321086	321086	0.00918905	0.00918905	1	542007	542007	26887516	26887516	1	1	0	0
Cattle	Cattle	TAA>TCA	missense_variant	325	325	6.77959e-06	6.77959e-06	1	47938034	47938034	248081	248081	89190	89190	0.00186053	0.00186053	1	153164	153164	26887516	26887516	1	1	0	0
Cattle	Cattle	TAA>TGA	missense_variant	696	696	1.45187e-05	1.45187e-05	1	47938034	47938034	248081	248081	209839	209839	0.0043773	0.0043773	1	347099	347099	26887516	26887516	1	1	0	0
Cattle	Cattle	TAA>TTA	missense_variant	111	111	2.31549e-06	2.31549e-06	1	47938034	47938034	248081	248081	82933	82933	0.00173	0.00173	1	131814	131814	26887516	26887516	1	1	0	0
Cattle	Cattle	TAC>TCC	missense_variant	305	305	1.14924e-05	1.14924e-05	1	26539288	26539288	270567	270567	43685	43685	0.00164605	0.00164605	1	76258	76258	26887516	26887516	1	1	0	0
Cattle	Cattle	TAC>TGC	missense_variant	1170	1170	4.40856e-05	4.40856e-05	1	26539288	26539288	270567	270567	177520	177520	0.00668895	0.00668895	1	289122	289122	26887516	26887516	1	1	0	0
Cattle	Cattle	TAC>TTC	missense_variant	461	461	1.73705e-05	1.73705e-05	1	26539288	26539288	270567	270567	47728	47728	0.00179839	0.00179839	1	77996	77996	26887516	26887516	1	1	0	0
Cattle	Cattle	TAG>TCG	missense_variant	111	111	3.65334e-06	3.65334e-06	1	30383161	30383161	227309	227309	51116	51116	0.00168238	0.00168238	1	86787	86787	26887516	26887516	1	1	0	0
Cattle	Cattle	TAG>TGG	missense_variant	648	648	2.13276e-05	2.13276e-05	1	30383161	30383161	227309	227309	170661	170661	0.00561696	0.00561696	1	281963	281963	26887516	26887516	1	1	0	0
Cattle	Cattle	TAG>TTG	missense_variant	151	151	4.96986e-06	4.96986e-06	1	30383161	30383161	227309	227309	45718	45718	0.00150472	0.00150472	1	72769	72769	26887516	26887516	1	1	0	0
Cattle	Cattle	TAT>TCT	missense_variant	364	364	7.52677e-06	7.52677e-06	1	48360687	48360687	266278	266278	74475	74475	0.00153999	0.00153999	1	121465	121465	26887516	26887516	1	1	0	0
Cattle	Cattle	TAT>TGT	missense_variant	2094	2094	4.32996e-05	4.32996e-05	1	48360687	48360687	266278	266278	501327	501327	0.0103664	0.0103664	1	823526	823526	26887516	26887516	1	1	0	0
Cattle	Cattle	TAT>TTT	missense_variant	493	493	1.01942e-05	1.01942e-05	1	48360687	48360687	266278	266278	92088	92088	0.00190419	0.00190419	1	143214	143214	26887516	26887516	1	1	0	0
Cattle	Cattle	TCA>TAA	missense_variant	465	465	8.90525e-06	8.90525e-06	1	52216388	52216388	622657	622657	137513	137513	0.00263352	0.00263352	1	212162	212162	26887516	26887516	1	1	0	0
Cattle	Cattle	TCA>TGA	missense_variant	724	724	1.38654e-05	1.38654e-05	1	52216388	52216388	622657	622657	88488	88488	0.00169464	0.00169464	1	150605	150605	26887516	26887516	1	1	0	0
Cattle	Cattle	TCA>TTA	missense_variant	2185	2185	4.18451e-05	4.18451e-05	1	52216388	52216388	622657	622657	440219	440219	0.00843067	0.00843067	1	720459	720459	26887516	26887516	1	1	0	0
Cattle	Cattle	TCC>TAC	missense_variant	693	693	1.54148e-05	1.54148e-05	1	44956733	44956733	717789	717789	84150	84150	0.0018718	0.0018718	1	138349	138349	26887516	26887516	1	1	0	0
Cattle	Cattle	TCC>TGC	missense_variant	1505	1505	3.34766e-05	3.34766e-05	1	44956733	44956733	717789	717789	98134	98134	0.00218285	0.00218285	1	173333	173333	26887516	26887516	1	1	0	0
Cattle	Cattle	TCC>TTC	missense_variant	3548	3548	7.89203e-05	7.89203e-05	1	44956733	44956733	717789	717789	373004	373004	0.00829696	0.00829696	1	626955	626955	26887516	26887516	1	1	0	0
Cattle	Cattle	TCG>TAG	missense_variant	254	254	3.99913e-05	3.99913e-05	1	6351383	6351383	260245	260245	24116	24116	0.00379697	0.00379697	1	44135	44135	26887516	26887516	1	1	0	0
Cattle	Cattle	TCG>TGG	missense_variant	623	623	9.80889e-05	9.80889e-05	1	6351383	6351383	260245	260245	21310	21310	0.00335517	0.00335517	1	40840	40840	26887516	26887516	1	1	0	0
Cattle	Cattle	TCG>TTG	missense_variant	7358	7358	0.00115849	0.00115849	1	6351383	6351383	260245	260245	403080	403080	0.0634633	0.0634633	1	751561	751561	26887516	26887516	1	1	0	0
Cattle	Cattle	TCT>TAT	missense_variant	1027	1027	1.75104e-05	1.75104e-05	1	58650703	58650703	670901	670901	167110	167110	0.00284924	0.00284924	1	257360	257360	26887516	26887516	1	1	0	0
Cattle	Cattle	TCT>TGT	missense_variant	2079	2079	3.54471e-05	3.54471e-05	1	58650703	58650703	670901	670901	190509	190509	0.0032482	0.0032482	1	326974	326974	26887516	26887516	1	1	0	0
Cattle	Cattle	TCT>TTT	missense_variant	2376	2376	4.0511e-05	4.0511e-05	1	58650703	58650703	670901	670901	421424	421424	0.00718532	0.00718532	1	689219	689219	26887516	26887516	1	1	0	0
Cattle	Dog	AAT>AGT	missense_variant	3337	532	5.6814e-05	9.62084e-06	0.169339	58735500	55296653	378268	403709	531685	71052	0.00905219	0.00128492	0.141946	861630	140773	26887516	7310031	5.05626e-30	5.05626e-30	-1.95231	1.95231
Cattle	Dog	CAT>CTT	missense_variant	615	323	1.26442e-05	7.89406e-06	0.624322	48638858	40916865	542387	558174	81819	35151	0.00168217	0.000859083	0.510698	129000	61840	26887516	7310031	3.23685e-23	1.1284e-22	-0.671976	0.671976
Cattle	Dog	TCT>TGT	missense_variant	2079	335	3.54471e-05	6.37108e-06	0.179735	58650703	52581312	670901	674321	190509	23719	0.0032482	0.000451092	0.138875	326974	48228	26887516	7310031	1.3972e-18	6.62553e-19	-1.97418	1.97418
Cattle	Dog	CAT>CGT	missense_variant	4578	907	9.41223e-05	2.21669e-05	0.235512	48638858	40916865	542387	558174	600072	98155	0.0123373	0.00239889	0.194442	1000198	196594	26887516	7310031	1.94291e-17	1.67181e-18	-1.63762	1.63762
Cattle	Dog	CAC>CCC	missense_variant	860	366	2.33147e-05	1.15595e-05	0.495804	36886627	31662223	595378	580148	78161	20744	0.00211895	0.000655166	0.309193	139479	43126	26887516	7310031	1.10993e-13	9.40014e-13	-1.17379	1.17379
Cattle	Dog	ACC>AGC	missense_variant	1451	235	4.9619e-05	9.36839e-06	0.188806	29242804	25084362	485872	466277	75455	12482	0.00258029	0.000497601	0.192847	131727	25044	26887516	7310031	3.6156e-13	7.12375e-14	-1.64586	1.64586
Cattle	Dog	CCT>CTT	missense_variant	3040	1050	6.81037e-05	2.61388e-05	0.383809	44637828	40170159	711807	698778	436373	132838	0.00977586	0.00330688	0.33827	739132	259328	26887516	7310031	1.29772e-12	4.70595e-11	-1.08391	1.08391
Cattle	Dog	TAT>TGT	missense_variant	2094	391	4.32996e-05	8.43672e-06	0.194845	48360687	46345036	266278	282498	501327	67127	0.0103664	0.00144842	0.139722	823526	133162	26887516	7310031	2.95046e-11	5.36619e-12	-1.9681	1.9681
Cattle	Dog	ACC>AAC	missense_variant	859	349	2.93747e-05	1.39131e-05	0.47364	29242804	25084362	485872	466277	74560	23748	0.00254969	0.000946725	0.37131	120144	45951	26887516	7310031	5.73798e-11	3.56268e-10	-0.990717	0.990717
Cattle	Dog	AAC>AGC	missense_variant	2268	435	6.12796e-05	1.40403e-05	0.229118	37010715	30982293	389205	383035	216462	44734	0.00584863	0.00144386	0.246871	356657	87011	26887516	7310031	9.13392e-11	1.27862e-11	-1.39889	1.39889
Cattle	Dog	CCC>CTC	missense_variant	3821	1258	0.000105604	3.71907e-05	0.352173	36182505	33825696	706048	699594	322479	101668	0.00891257	0.00300564	0.337237	576887	207912	26887516	7310031	2.40073e-10	9.24985e-09	-1.08697	1.08697
Cattle	Dog	GAT>GGT	missense_variant	2189	421	6.13494e-05	1.3714e-05	0.223539	35680857	30698513	451387	450260	249444	39699	0.00699098	0.00129319	0.18498	408260	78061	26887516	7310031	2.62691e-10	4.39554e-11	-1.68751	1.68751
Cattle	Dog	ACA>ATA	missense_variant	3638	1196	7.44896e-05	2.77358e-05	0.372344	48839027	43121213	537891	543160	663529	141062	0.013586	0.00327129	0.240783	1097513	287724	26887516	7310031	8.94254e-10	2.37737e-08	-1.42386	1.42386
Cattle	Dog	GAT>GTT	missense_variant	405	183	1.13506e-05	5.9612e-06	0.525187	35680857	30698513	451387	450260	43555	14870	0.00122068	0.000484388	0.396818	68599	28324	26887516	7310031	4.51874e-09	1.09312e-08	-0.924279	0.924279
Cattle	Dog	AAA>ACA	missense_variant	1007	169	1.15545e-05	2.02373e-06	0.175147	87152128	83508977	568602	584446	140933	18219	0.00161709	0.000218168	0.134914	234040	35504	26887516	7310031	1.27836e-08	5.57571e-09	-2.00312	2.00312
Cattle	Dog	TCC>TGC	missense_variant	1505	280	3.34766e-05	7.76437e-06	0.231934	44956733	36062150	717789	707250	98134	14084	0.00218285	0.000390548	0.178916	173333	29023	26887516	7310031	1.4469e-08	3.85272e-09	-1.72084	1.72084
Cattle	Dog	GCT>GTT	missense_variant	3660	1178	0.000104744	3.90299e-05	0.372621	34942243	30181954	695487	676991	321086	91726	0.00918905	0.0030391	0.330731	542007	183511	26887516	7310031	4.92893e-08	7.70809e-07	-1.10645	1.10645
Cattle	Dog	AAA>AGA	missense_variant	1505	286	1.72687e-05	3.42478e-06	0.198324	87152128	83508977	568602	584446	236512	41679	0.00271378	0.000499096	0.183912	400536	82533	26887516	7310031	7.30099e-08	2.3258e-08	-1.6933	1.6933
Cattle	Dog	GCG>GAG	missense_variant	1768	357	0.0002982	6.72545e-05	0.225535	5928916	5308194	370963	340218	42978	13125	0.00724888	0.00247259	0.3411	88483	27229	26887516	7310031	8.17878e-07	1.82394e-07	-1.07558	1.07558
Cattle	Dog	AAG>ACG	missense_variant	944	170	1.7491e-05	3.71297e-06	0.21228	53970731	45785408	642520	637067	92298	14844	0.00171015	0.000324208	0.189579	157354	29624	26887516	7310031	1.54358e-06	4.44876e-07	-1.66295	1.66295
Cattle	Dog	CAC>CGC	missense_variant	2873	629	7.78873e-05	1.98659e-05	0.25506	36886627	31662223	595378	580148	229754	53065	0.00622865	0.00167597	0.269075	398161	107832	26887516	7310031	3.03499e-06	2.11626e-07	-1.31277	1.31277
Cattle	Dog	GCC>GAC	missense_variant	1305	447	4.74179e-05	1.77099e-05	0.373485	27521256	25240187	765189	741914	64477	21349	0.00234281	0.000845834	0.361034	110987	42589	26887516	7310031	9.0943e-06	7.75119e-05	-1.01878	1.01878
Cattle	Dog	ACT>AGT	missense_variant	1556	321	3.49467e-05	9.3085e-06	0.266363	44524950	34484598	437686	435272	133351	22214	0.00299497	0.000644172	0.215084	220840	44114	26887516	7310031	1.65532e-05	2.43916e-06	-1.53673	1.53673
Cattle	Dog	TCA>TGA	missense_variant	724	129	1.38654e-05	2.97333e-06	0.214443	52216388	43385702	622657	619912	88488	15196	0.00169464	0.000350254	0.206683	150605	30666	26887516	7310031	1.77918e-05	4.48897e-06	-1.57657	1.57657
Cattle	Dog	CCA>CTA	missense_variant	2500	797	5.00935e-05	2.03209e-05	0.405659	49906689	39220750	822904	812809	424435	108732	0.00850457	0.00277231	0.325979	724021	222706	26887516	7310031	2.33231e-05	0.000447529	-1.12092	1.12092
Cattle	Dog	GAA>GCA	missense_variant	833	155	1.53196e-05	3.45266e-06	0.225376	54374934	44892945	644975	635478	71000	10442	0.00130575	0.000232598	0.178134	122728	20739	26887516	7310031	2.79182e-05	6.79848e-06	-1.72522	1.72522
Cattle	Dog	TCG>TTG	missense_variant	7358	2178	0.00115849	0.000436678	0.376938	6351383	4987661	260245	233959	403080	110553	0.0634633	0.0221653	0.349261	751561	236537	26887516	7310031	4.77695e-05	0.00373363	-1.05193	1.05193
Cattle	Dog	AAT>ACT	missense_variant	663	121	1.12879e-05	2.1882e-06	0.193854	58735500	55296653	378268	403709	98343	15383	0.00167434	0.00027819	0.16615	157925	29502	26887516	7310031	9.76876e-05	3.38854e-05	-1.79487	1.79487
Cattle	Dog	GCA>GTA	missense_variant	2962	920	7.99043e-05	2.98172e-05	0.373161	37069348	30854670	648593	637666	342697	84261	0.00924475	0.0027309	0.2954	578237	172847	26887516	7310031	0.000108739	0.00139262	-1.21943	1.21943
Cattle	Dog	ACG>AAG	missense_variant	742	263	0.000111328	4.64192e-05	0.41696	6665011	5665760	255631	221458	24725	13035	0.00370967	0.00230066	0.62018	47248	24891	26887516	7310031	0.00011887	0.000399109	-0.477746	0.477746
Cattle	Dog	ACC>ATC	missense_variant	3211	989	0.000109805	3.9427e-05	0.359064	29242804	25084362	485872	466277	312892	74657	0.0106998	0.00297624	0.278158	526850	152137	26887516	7310031	0.000152178	0.00117037	-1.27956	1.27956
Cattle	Dog	CCG>CTG	missense_variant	13683	3921	0.00190816	0.000561608	0.294319	7170787	6981740	436242	405425	552262	177017	0.0770155	0.0253543	0.32921	1128118	393033	26887516	7310031	0.000195268	0.00408156	-1.11106	1.11106
Cattle	Dog	GAA>GGA	missense_variant	1468	315	2.69977e-05	7.01669e-06	0.259899	54374934	44892945	644975	635478	198367	36880	0.00364813	0.00082151	0.225186	325565	71748	26887516	7310031	0.000307641	0.000168384	-1.49083	1.49083
Cattle	Dog	TAA>TCA	missense_variant	325	51	6.77959e-06	1.07518e-06	0.158591	47938034	47433887	248081	260409	89190	13250	0.00186053	0.000279336	0.150138	153164	26268	26887516	7310031	0.000383606	0.000275485	-1.8962	1.8962
Cattle	Dog	CAG>CTG	missense_variant	667	234	1.21039e-05	5.28684e-06	0.436787	55106062	44260803	979633	949896	62264	25919	0.00112989	0.000585597	0.518276	106811	48074	26887516	7310031	0.000477682	0.000905128	-0.657247	0.657247
Cattle	Dog	GAC>GGC	missense_variant	1837	408	6.37002e-05	1.86115e-05	0.292174	28838227	21921906	472764	442450	135114	28918	0.00468524	0.00131914	0.281552	225482	57318	26887516	7310031	0.000521261	0.000216782	-1.26744	1.26744
Cattle	Dog	CCG>CGG	missense_variant	948	319	0.000132203	4.56906e-05	0.345609	7170787	6981740	436242	405425	29774	10865	0.00415212	0.0015562	0.374797	63031	23584	26887516	7310031	0.000527897	0.00120975	-0.981372	0.981372
Cattle	Dog	CCT>CGT	missense_variant	1394	304	3.12291e-05	7.56781e-06	0.242332	44637828	40170159	711807	698778	99023	17311	0.00221837	0.000430942	0.194261	176757	36054	26887516	7310031	0.00103801	0.000470717	-1.63855	1.63855
Cattle	Dog	TAC>TGC	missense_variant	1170	251	4.40856e-05	1.05468e-05	0.239234	26539288	23798737	270567	272092	177520	36860	0.00668895	0.00154882	0.231549	289122	70678	26887516	7310031	0.00130303	0.000538453	-1.46296	1.46296
Cattle	Dog	GCC>GTC	missense_variant	4478	1324	0.000162711	5.2456e-05	0.322389	27521256	25240187	765189	741914	231015	77526	0.00839406	0.00307153	0.365917	409177	158047	26887516	7310031	0.00194225	0.011877	-1.00535	1.00535
Cattle	Dog	TCC>TTC	missense_variant	3548	1060	7.89203e-05	2.93937e-05	0.372448	44956733	36062150	717789	707250	373004	90291	0.00829696	0.00250376	0.301769	626955	182805	26887516	7310031	0.00222263	0.00743694	-1.19809	1.19809
Cattle	Dog	AAG>AGG	missense_variant	1759	399	3.25917e-05	8.71457e-06	0.267386	53970731	45785408	642520	637067	200652	40374	0.00371779	0.000881809	0.237186	338171	81181	26887516	7310031	0.00237173	0.00120263	-1.43891	1.43891
Cattle	Dog	CAG>CGG	missense_variant	3178	758	5.76706e-05	1.71258e-05	0.296958	55106062	44260803	979633	949896	308792	70087	0.00560359	0.0015835	0.282587	545433	144628	26887516	7310031	0.00321409	0.000854659	-1.26377	1.26377
Cattle	Dog	AAC>ATC	missense_variant	371	133	1.00241e-05	4.29277e-06	0.428244	37010715	30982293	389205	383035	35636	9363	0.000962856	0.000302205	0.313863	57571	18260	26887516	7310031	0.00486553	0.00866957	-1.1588	1.1588
Cattle	Dog	AAT>ATT	missense_variant	364	130	6.19727e-06	2.35096e-06	0.379353	58735500	55296653	378268	403709	70773	17888	0.00120494	0.000323492	0.26847	107733	33952	26887516	7310031	0.00601882	0.0100358	-1.31502	1.31502
Cattle	Dog	TAA>TGA	missense_variant	696	146	1.45187e-05	3.07797e-06	0.212	47938034	47433887	248081	260409	209839	38282	0.0043773	0.00080706	0.184374	347099	73741	26887516	7310031	0.00725281	0.00405635	-1.69079	1.69079
Cattle	Dog	TCT>TTT	missense_variant	2376	715	4.0511e-05	1.3598e-05	0.335661	58650703	52581312	670901	674321	421424	102955	0.00718532	0.00195802	0.272502	689219	202390	26887516	7310031	0.00770834	0.0244994	-1.30011	1.30011
Cattle	Dog	CAA>CCA	missense_variant	884	192	1.86542e-05	4.83272e-06	0.259068	47388670	39729199	521406	532897	102033	18270	0.00215311	0.000459863	0.213581	170812	36479	26887516	7310031	0.00825508	0.00447603	-1.54374	1.54374
Cattle	Dog	CCC>CGC	missense_variant	1266	287	3.49893e-05	8.48467e-06	0.242493	36182505	33825696	706048	699594	82696	15054	0.00228552	0.000445046	0.194724	152298	32092	26887516	7310031	0.0100375	0.004155	-1.63617	1.63617
Cattle	Dog	ACA>AAA	missense_variant	938	299	1.9206e-05	6.93394e-06	0.361031	48839027	43121213	537891	543160	115071	27417	0.00235613	0.000635812	0.269855	183445	54043	26887516	7310031	0.0106171	0.0248134	-1.30987	1.30987
Cattle	Dog	CAC>CTC	missense_variant	615	203	1.66727e-05	6.41143e-06	0.384546	36886627	31662223	595378	580148	49757	19112	0.00134892	0.000603622	0.447486	84205	35686	26887516	7310031	0.0119446	0.0221225	-0.80411	0.80411
Cattle	Dog	ACT>AAT	missense_variant	795	254	1.78552e-05	7.36561e-06	0.41252	44524950	34484598	437686	435272	86288	20282	0.00193797	0.000588147	0.303486	134408	38794	26887516	7310031	0.0173312	0.0310308	-1.19242	1.19242
Cattle	Dog	ACG>AGG	missense_variant	835	185	0.000125281	3.26523e-05	0.260632	6665011	5665760	255631	221458	24232	7275	0.0036357	0.00128403	0.353172	47110	15261	26887516	7310031	0.019307	0.0114303	-1.0408	1.0408
Cattle	Dog	TCG>TGG	missense_variant	623	202	9.80889e-05	4.04999e-05	0.41289	6351383	4987661	260245	233959	21310	6610	0.00335517	0.00132527	0.394993	40840	13780	26887516	7310031	0.021952	0.03688	-0.928887	0.928887
Cattle	Dog	GAG>GCG	missense_variant	762	168	1.76596e-05	4.2614e-06	0.241308	43149274	39423645	723162	697116	53774	9746	0.00124623	0.000247212	0.198368	96294	20112	26887516	7310031	0.0223511	0.0134134	-1.61763	1.61763
Cattle	Dog	ACT>ATT	missense_variant	2954	864	6.63448e-05	2.50547e-05	0.377643	44524950	34484598	437686	435272	462217	101185	0.0103811	0.00293421	0.28265	752900	201584	26887516	7310031	0.0274511	0.0754908	-1.26355	1.26355
Cattle	Dog	ACG>ATG	missense_variant	12435	3472	0.00186571	0.000612804	0.328456	6665011	5665760	255631	221458	668596	183220	0.100314	0.0323381	0.322368	1256718	396451	26887516	7310031	0.0364298	0.139949	-1.13206	1.13206
Cattle	Dog	TCC>TAC	missense_variant	693	219	1.54148e-05	6.07285e-06	0.393962	44956733	36062150	717789	707250	84150	21400	0.0018718	0.00059342	0.317032	138349	42616	26887516	7310031	0.0389872	0.0458657	-1.14875	1.14875
Cattle	Dog	GCC>GGC	missense_variant	1448	344	5.26139e-05	1.36291e-05	0.259039	27521256	25240187	765189	741914	53815	13729	0.0019554	0.000543934	0.278171	98241	28540	26887516	7310031	0.0427185	0.0347923	-1.27952	1.27952
Cattle	Dog	TAC>TTC	missense_variant	461	99	1.73705e-05	4.15988e-06	0.23948	26539288	23798737	270567	272092	47728	11122	0.00179839	0.000467336	0.259863	77996	21945	26887516	7310031	0.0483441	0.0400728	-1.3476	1.3476
Cattle	Dog	CAG>CCG	missense_variant	773	177	1.40275e-05	3.99902e-06	0.285085	55106062	44260803	979633	949896	89411	19957	0.00162253	0.000450896	0.277897	159776	41456	26887516	7310031	0.0599775	0.0436227	-1.2805	1.2805
Cattle	Dog	TCG>TAG	missense_variant	254	86	3.99913e-05	1.72426e-05	0.431158	6351383	4987661	260245	233959	24116	7825	0.00379697	0.00156887	0.413191	44135	15347	26887516	7310031	0.0725407	0.0903026	-0.883846	0.883846
Cattle	Dog	GAG>GGG	missense_variant	1585	385	3.67329e-05	9.76571e-06	0.265857	43149274	39423645	723162	697116	140692	31981	0.00326059	0.000811214	0.248794	242519	65394	26887516	7310031	0.080133	0.0469306	-1.39113	1.39113
Cattle	Dog	CAT>CCT	missense_variant	882	266	1.81336e-05	6.50099e-06	0.358504	48638858	40916865	542387	558174	92871	20047	0.0019094	0.000489945	0.256596	152292	40588	26887516	7310031	0.103917	0.159151	-1.36025	1.36025
Cattle	Dog	CAA>CTA	missense_variant	170	59	3.58736e-06	1.48505e-06	0.413969	47388670	39729199	521406	532897	44870	16662	0.000946851	0.000419389	0.442931	71750	30337	26887516	7310031	0.104988	0.125061	-0.814342	0.814342
Cattle	Dog	AAA>ATA	missense_variant	422	133	4.84211e-06	1.59264e-06	0.328915	87152128	83508977	568602	584446	74144	17431	0.000850742	0.000208732	0.245353	117146	33746	26887516	7310031	0.118699	0.14887	-1.40506	1.40506
Cattle	Dog	GCT>GGT	missense_variant	1598	393	4.57326e-05	1.3021e-05	0.284721	34942243	30181954	695487	676991	72562	17038	0.00207663	0.00056451	0.27184	126173	34927	26887516	7310031	0.122378	0.0781464	-1.30254	1.30254
Cattle	Dog	TAC>TCC	missense_variant	305	97	1.14924e-05	4.07585e-06	0.354656	26539288	23798737	270567	272092	43685	9409	0.00164605	0.000395357	0.240185	76258	19274	26887516	7310031	0.163977	0.204327	-1.42634	1.42634
Cattle	Dog	CCA>CAA	missense_variant	906	219	1.81539e-05	5.58378e-06	0.30758	49906689	39220750	822904	812809	98788	20378	0.00197945	0.000519572	0.262482	158586	40006	26887516	7310031	0.171616	0.118516	-1.33757	1.33757
Cattle	Dog	GAC>GCC	missense_variant	568	172	1.96961e-05	7.84603e-06	0.398355	28838227	21921906	472764	442450	33620	7134	0.00116581	0.000325428	0.279142	59428	14585	26887516	7310031	0.181325	0.24757	-1.27603	1.27603
Cattle	Dog	CCT>CAT	missense_variant	1071	313	2.39931e-05	7.79185e-06	0.324754	44637828	40170159	711807	698778	80767	18296	0.00180938	0.000455462	0.251722	130273	36463	26887516	7310031	0.198406	0.282147	-1.37943	1.37943
Cattle	Dog	TCA>TTA	missense_variant	2185	622	4.18451e-05	1.43365e-05	0.342609	52216388	43385702	622657	619912	440219	92818	0.00843067	0.00213937	0.25376	720459	184849	26887516	7310031	0.205717	0.3019	-1.37137	1.37137
Cattle	Dog	CCC>CAC	missense_variant	869	254	2.40171e-05	7.50908e-06	0.312655	36182505	33825696	706048	699594	68359	19699	0.00188928	0.000582368	0.308248	117867	39788	26887516	7310031	0.248973	0.293836	-1.17685	1.17685
Cattle	Dog	AAG>ATG	missense_variant	528	158	9.78308e-06	3.45088e-06	0.35274	53970731	45785408	642520	637067	54283	13796	0.00100579	0.000301319	0.299585	86996	27171	26887516	7310031	0.251048	0.27461	-1.20536	1.20536
Cattle	Dog	GAC>GTC	missense_variant	447	135	1.55003e-05	6.15822e-06	0.397298	28838227	21921906	472764	442450	25281	7554	0.000876649	0.000344587	0.393073	42613	15348	26887516	7310031	0.25174	0.264384	-0.93376	0.93376
Cattle	Dog	TAG>TCG	missense_variant	111	23	3.65334e-06	8.26977e-07	0.226362	30383161	27812127	227309	242581	51116	9118	0.00168238	0.000327843	0.194868	86787	18203	26887516	7310031	0.302933	0.29858	-1.63543	1.63543
Cattle	Dog	ACA>AGA	missense_variant	991	247	2.02911e-05	5.72804e-06	0.282292	48839027	43121213	537891	543160	97783	20954	0.00200215	0.000485933	0.242705	165044	42023	26887516	7310031	0.308151	0.283015	-1.41591	1.41591
Cattle	Dog	GAA>GTA	missense_variant	380	114	6.98851e-06	2.53937e-06	0.363364	54374934	44892945	644975	635478	39960	11107	0.000734897	0.000247411	0.33666	65082	21663	26887516	7310031	0.32581	0.348913	-1.08868	1.08868
Cattle	Dog	TAA>TTA	missense_variant	111	24	2.31549e-06	5.05967e-07	0.218514	47938034	47433887	248081	260409	82933	15489	0.00173	0.000326539	0.18875	131814	30232	26887516	7310031	0.389668	0.379276	-1.66733	1.66733
Cattle	Dog	GCA>GAA	missense_variant	1565	402	4.22182e-05	1.30288e-05	0.308607	37069348	30854670	648593	637666	133474	27699	0.00360066	0.000897725	0.249322	215055	53784	26887516	7310031	0.439282	0.377561	-1.38901	1.38901
Cattle	Dog	GCG>GTG	missense_variant	12864	3504	0.00216971	0.000660112	0.30424	5928916	5308194	370963	340218	408948	125275	0.0689752	0.0236003	0.342157	828286	276794	26887516	7310031	0.448024	0.642615	-1.07249	1.07249
Cattle	Dog	TAG>TGG	missense_variant	648	164	2.13276e-05	5.89671e-06	0.276482	30383161	27812127	227309	242581	170661	33604	0.00561696	0.00120825	0.215107	281963	66494	26887516	7310031	0.523381	0.507316	-1.53662	1.53662
Cattle	Dog	CAA>CGA	missense_variant	1442	375	3.04292e-05	9.4389e-06	0.310192	47388670	39729199	521406	532897	220625	46143	0.00465565	0.00116144	0.249469	363199	89991	26887516	7310031	0.596087	0.516306	-1.38842	1.38842
Cattle	Dog	GAG>GTG	missense_variant	555	157	1.28623e-05	3.98238e-06	0.309616	43149274	39423645	723162	697116	38237	11317	0.000886156	0.000287061	0.32394	63811	22439	26887516	7310031	0.596793	0.66768	-1.1272	1.1272
Cattle	Dog	GAT>GCT	missense_variant	537	137	1.50501e-05	4.46276e-06	0.296527	35680857	30698513	451387	450260	43483	8544	0.00121866	0.00027832	0.228381	71906	16846	26887516	7310031	0.62354	0.557906	-1.47674	1.47674
Cattle	Dog	GCA>GGA	missense_variant	736	206	1.98547e-05	6.67646e-06	0.336266	37069348	30854670	648593	637666	50656	14388	0.00136652	0.000466315	0.341243	87069	29230	26887516	7310031	0.627998	0.720572	-1.07516	1.07516
Cattle	Dog	CCA>CGA	missense_variant	661	184	1.32447e-05	4.69139e-06	0.354209	49906689	39220750	822904	812809	61508	13011	0.00123246	0.000331738	0.269167	107027	26942	26887516	7310031	0.698007	0.75964	-1.31242	1.31242
Cattle	Dog	AAC>ACC	missense_variant	684	190	1.84811e-05	6.13254e-06	0.331827	37010715	30982293	389205	383035	58877	12123	0.00159081	0.000391288	0.245968	99784	24385	26887516	7310031	0.711422	0.743944	-1.40255	1.40255
Cattle	Dog	TCA>TAA	missense_variant	465	120	8.90525e-06	2.76589e-06	0.310591	52216388	43385702	622657	619912	137513	26188	0.00263352	0.000603609	0.229202	212162	50040	26887516	7310031	0.733869	0.712062	-1.47315	1.47315
Cattle	Dog	TAT>TTT	missense_variant	493	128	1.01942e-05	2.76189e-06	0.270927	48360687	46345036	266278	282498	92088	21495	0.00190419	0.000463804	0.24357	143214	41712	26887516	7310031	0.769668	0.716939	-1.41235	1.41235
Cattle	Dog	GCT>GAT	missense_variant	1461	398	4.18119e-05	1.31867e-05	0.315382	34942243	30181954	695487	676991	79402	19648	0.00227238	0.000650985	0.286477	129568	38520	26887516	7310031	0.823256	0.944168	-1.2501	1.2501
Cattle	Dog	GCG>GGG	missense_variant	668	183	0.000112668	3.4475e-05	0.305987	5928916	5308194	370963	340218	16266	5907	0.0027435	0.00111281	0.405616	33351	12392	26887516	7310031	0.844794	0.899425	-0.902349	0.902349
Cattle	Dog	TAT>TCT	missense_variant	364	100	7.52677e-06	2.15773e-06	0.286674	48360687	46345036	266278	282498	74475	15748	0.00153999	0.000339799	0.22065	121465	31485	26887516	7310031	0.885747	0.90167	-1.51118	1.51118
Cattle	Dog	TCT>TAT	missense_variant	1027	274	1.75104e-05	5.21098e-06	0.297592	58650703	52581312	670901	674321	167110	30537	0.00284924	0.000580758	0.203829	257360	58261	26887516	7310031	0.948736	0.929405	-1.59047	1.59047
Cattle	Dog	CCG>CAG	missense_variant	844	228	0.0001177	3.26566e-05	0.277457	7170787	6981740	436242	405425	27071	10749	0.00377518	0.00153959	0.407818	56863	22230	26887516	7310031	0.967787	1	-0.896933	0.896933
Cattle	Dog	TAG>TTG	missense_variant	151	41	4.96986e-06	1.47418e-06	0.296624	30383161	27812127	227309	242581	45718	11787	0.00150472	0.000423808	0.281653	72769	22880	26887516	7310031	1	1	-1.26708	1.26708
Cattle	Horse	CAC>CGC	missense_variant	2873	1050	7.78873e-05	3.01572e-05	0.38719	36886627	34817611	595378	517407	229754	132827	0.00622865	0.00381494	0.612482	398161	190337	26887516	7426500	2.27307e-28	2.27307e-28	-0.490236	0.490236
Cattle	Horse	CAT>CGT	missense_variant	4578	1539	9.41223e-05	3.60032e-05	0.382515	48638858	42746247	542387	505875	600072	211205	0.0123373	0.0049409	0.400485	1000198	303517	26887516	7426500	1.28993e-26	5.14874e-28	-0.915079	0.915079
Cattle	Horse	CCG>CTG	missense_variant	13683	2756	0.00190816	0.000365584	0.19159	7170787	7538617	436242	303112	552262	241912	0.0770155	0.0320897	0.416665	1128118	372596	26887516	7426500	3.93981e-24	3.65047e-20	-0.875472	0.875472
Cattle	Horse	ACA>AGA	missense_variant	991	414	2.02911e-05	8.75992e-06	0.431711	48839027	47260699	537891	495733	97783	47218	0.00200215	0.000999097	0.499012	165044	69332	26887516	7426500	9.11981e-20	4.86416e-20	-0.695125	0.695125
Cattle	Horse	GCG>GTG	missense_variant	12864	2668	0.00216971	0.000427108	0.196851	5928916	6246657	370963	251296	408948	193342	0.0689752	0.0309513	0.448731	828286	294434	26887516	7426500	2.1479e-17	4.39706e-16	-0.801332	0.801332
Cattle	Horse	TAC>TGC	missense_variant	1170	456	4.40856e-05	1.78692e-05	0.40533	26539288	25518753	270567	245593	177520	87311	0.00668895	0.00342144	0.511507	289122	122262	26887516	7426500	6.60608e-17	1.63951e-16	-0.670394	0.670394
Cattle	Horse	GAT>GCT	missense_variant	537	240	1.50501e-05	7.53434e-06	0.500618	35680857	31854136	451387	414824	43483	20947	0.00121866	0.000657591	0.5396	71906	29767	26887516	7426500	1.05221e-14	1.15804e-14	-0.616928	0.616928
Cattle	Horse	GCG>GAG	missense_variant	1768	264	0.0002982	4.22626e-05	0.141726	5928916	6246657	370963	251296	42978	23199	0.00724888	0.00371383	0.512331	88483	33003	26887516	7426500	1.33937e-14	1.598e-14	-0.668784	0.668784
Cattle	Horse	ACA>ATA	missense_variant	3638	654	7.44896e-05	1.38381e-05	0.185773	48839027	47260699	537891	495733	663529	135533	0.013586	0.00286777	0.211082	1097513	194995	26887516	7426500	4.49382e-14	2.05454e-14	-1.55551	1.55551
Cattle	Horse	CCA>CTA	missense_variant	2500	419	5.00935e-05	9.88173e-06	0.197266	49906689	42401475	822904	720616	424435	96207	0.00850457	0.00226895	0.266792	724021	140207	26887516	7426500	1.35006e-13	2.27178e-14	-1.32128	1.32128
Cattle	Horse	CCC>CTC	missense_variant	3821	712	0.000105604	2.16703e-05	0.205205	36182505	32855954	706048	552345	322479	88316	0.00891257	0.00268798	0.301594	576887	131647	26887516	7426500	3.43862e-12	1.08766e-13	-1.19867	1.19867
Cattle	Horse	CAC>CTC	missense_variant	615	245	1.66727e-05	7.03667e-06	0.422047	36886627	34817611	595378	517407	49757	31737	0.00134892	0.000911521	0.675743	84205	44732	26887516	7426500	1.87014e-10	1.69219e-09	-0.391942	0.391942
Cattle	Horse	GCC>GTC	missense_variant	4478	883	0.000162711	3.30785e-05	0.203297	27521256	26694050	765189	601093	231015	72732	0.00839406	0.00272465	0.324593	409177	107075	26887516	7426500	7.09181e-10	8.24957e-12	-1.12518	1.12518
Cattle	Horse	TCA>TTA	missense_variant	2185	389	4.18451e-05	8.45998e-06	0.202174	52216388	45981178	622657	572477	440219	84867	0.00843067	0.00184569	0.218926	720459	121272	26887516	7426500	2.37872e-09	5.02562e-11	-1.51902	1.51902
Cattle	Horse	GCA>GTA	missense_variant	2962	557	7.99043e-05	1.68169e-05	0.210464	37069348	33121352	648593	565231	342697	85037	0.00924475	0.00256744	0.277718	578237	122634	26887516	7426500	3.0471e-09	1.22556e-11	-1.28115	1.28115
Cattle	Horse	AAT>ACT	missense_variant	663	249	1.12879e-05	4.32694e-06	0.383326	58735500	57546435	378268	376171	98343	31761	0.00167434	0.00055192	0.329635	157925	45124	26887516	7426500	1.47821e-08	4.16451e-07	-1.10977	1.10977
Cattle	Horse	ACC>AGC	missense_variant	1451	476	4.9619e-05	1.8077e-05	0.364317	29242804	26331735	485872	411030	75455	31862	0.00258029	0.00121002	0.468948	131727	46466	26887516	7426500	6.43401e-08	3.81193e-06	-0.757264	0.757264
Cattle	Horse	GCT>GTT	missense_variant	3660	729	0.000104744	2.22303e-05	0.212234	34942243	32793010	695487	597239	321086	88208	0.00918905	0.00268984	0.292722	542007	126703	26887516	7426500	9.97136e-08	2.7329e-10	-1.22853	1.22853
Cattle	Horse	CAT>CTT	missense_variant	615	229	1.26442e-05	5.3572e-06	0.423688	48638858	42746247	542387	505875	81819	28221	0.00168217	0.000660198	0.392467	129000	39201	26887516	7426500	1.03451e-07	2.29615e-06	-0.935302	0.935302
Cattle	Horse	CAT>CCT	missense_variant	882	309	1.81336e-05	7.2287e-06	0.398635	48638858	42746247	542387	505875	92871	35231	0.0019094	0.000824189	0.431648	152292	50218	26887516	7426500	1.10505e-07	3.21854e-06	-0.840144	0.840144
Cattle	Horse	ACT>AGT	missense_variant	1556	503	3.49467e-05	1.33886e-05	0.383116	44524950	37569175	437686	399945	133351	44553	0.00299497	0.00118589	0.395961	220840	65026	26887516	7426500	1.28863e-07	6.56387e-06	-0.926439	0.926439
Cattle	Horse	ACC>AAC	missense_variant	859	301	2.93747e-05	1.14311e-05	0.389146	29242804	26331735	485872	411030	74560	27936	0.00254969	0.00106093	0.4161	120144	38972	26887516	7426500	1.59869e-07	2.53831e-06	-0.876829	0.876829
Cattle	Horse	TCA>TGA	missense_variant	724	257	1.38654e-05	5.58924e-06	0.403108	52216388	45981178	622657	572477	88488	33885	0.00169464	0.000736932	0.43486	150605	49109	26887516	7426500	5.50421e-07	5.18929e-06	-0.83273	0.83273
Cattle	Horse	CCT>CTT	missense_variant	3040	611	6.81037e-05	1.48001e-05	0.217317	44637828	41283597	711807	611339	436373	99433	0.00977586	0.00240854	0.246376	739132	144504	26887516	7426500	3.24527e-06	7.83622e-08	-1.4009	1.4009
Cattle	Horse	AAC>ATC	missense_variant	371	144	1.00241e-05	4.09623e-06	0.408638	37010715	35154242	389205	357298	35636	16995	0.000962856	0.000483441	0.50209	57571	23526	26887516	7426500	4.14961e-06	2.35946e-05	-0.688975	0.688975
Cattle	Horse	GAT>GTT	missense_variant	405	154	1.13506e-05	4.83454e-06	0.425927	35680857	31854136	451387	414824	43555	16388	0.00122068	0.00051447	0.421461	68599	22650	26887516	7426500	5.19811e-06	2.79911e-05	-0.864028	0.864028
Cattle	Horse	CAG>CTG	missense_variant	667	231	1.21039e-05	4.89248e-06	0.404206	55106062	47215340	979633	846044	62264	26590	0.00112989	0.000563164	0.498422	106811	37964	26887516	7426500	9.44085e-06	6.17414e-05	-0.696307	0.696307
Cattle	Horse	TCT>TTT	missense_variant	2376	473	4.0511e-05	8.69725e-06	0.214689	58650703	54384980	670901	618259	421424	92734	0.00718532	0.00170514	0.237309	689219	132253	26887516	7426500	1.88783e-05	9.36737e-07	-1.43839	1.43839
Cattle	Horse	TCC>TTC	missense_variant	3548	740	7.89203e-05	1.93738e-05	0.245485	44956733	38195950	717789	621405	373004	90399	0.00829696	0.00236672	0.285251	626955	131358	26887516	7426500	2.81152e-05	3.05311e-07	-1.25438	1.25438
Cattle	Horse	ACT>AAT	missense_variant	795	257	1.78552e-05	6.84071e-06	0.383123	44524950	37569175	437686	399945	86288	28287	0.00193797	0.000752931	0.388515	134408	39207	26887516	7426500	0.000179229	0.00161585	-0.945422	0.945422
Cattle	Horse	AAG>ATG	missense_variant	528	180	9.78308e-06	3.63186e-06	0.371239	53970731	49561337	642520	583800	54283	23153	0.00100579	0.000467159	0.464471	86996	31972	26887516	7426500	0.000198722	0.00114603	-0.766856	0.766856
Cattle	Horse	GAC>GTC	missense_variant	447	155	1.55003e-05	6.519e-06	0.420574	28838227	23776642	472764	400606	25281	12553	0.000876649	0.000527955	0.602242	42613	17868	26887516	7426500	0.000292374	0.00133377	-0.507095	0.507095
Cattle	Horse	CCT>CAT	missense_variant	1071	331	2.39931e-05	8.01771e-06	0.334167	44637828	41283597	711807	611339	80767	31492	0.00180938	0.000762821	0.421591	130273	44288	26887516	7426500	0.000362038	0.00280324	-0.863719	0.863719
Cattle	Horse	GCA>GGA	missense_variant	736	237	1.98547e-05	7.15551e-06	0.360394	37069348	33121352	648593	565231	50656	24670	0.00136652	0.000744837	0.545061	87069	35930	26887516	7426500	0.00039561	0.002003	-0.606857	0.606857
Cattle	Horse	CAG>CGG	missense_variant	3178	892	5.76706e-05	1.88922e-05	0.327587	55106062	47215340	979633	846044	308792	120828	0.00560359	0.00255908	0.456686	545433	176659	26887516	7426500	0.00063456	0.0095241	-0.783759	0.783759
Cattle	Horse	TAT>TCT	missense_variant	364	128	7.52677e-06	2.73782e-06	0.363744	48360687	46752514	266278	260982	74475	24584	0.00153999	0.000525833	0.341452	121465	35258	26887516	7426500	0.000642611	0.0016782	-1.07455	1.07455
Cattle	Horse	GCC>GGC	missense_variant	1448	431	5.26139e-05	1.61459e-05	0.306876	27521256	26694050	765189	601093	53815	25388	0.0019554	0.000951073	0.486384	98241	37806	26887516	7426500	0.000650745	0.00324681	-0.720758	0.720758
Cattle	Horse	CAA>CGA	missense_variant	1442	429	3.04292e-05	9.75192e-06	0.320479	47388670	43991322	521406	491214	220625	77710	0.00465565	0.00176648	0.379428	363199	110251	26887516	7426500	0.000692679	0.00282857	-0.96909	0.96909
Cattle	Horse	AAC>ACC	missense_variant	684	218	1.84811e-05	6.20124e-06	0.335545	37010715	35154242	389205	357298	58877	21671	0.00159081	0.000616455	0.38751	99784	31026	26887516	7426500	0.00109555	0.00256008	-0.948013	0.948013
Cattle	Horse	GAC>GCC	missense_variant	568	184	1.96961e-05	7.73869e-06	0.392905	28838227	23776642	472764	400606	33620	14958	0.00116581	0.000629105	0.539627	59428	21282	26887516	7426500	0.00147869	0.00290299	-0.616877	0.616877
Cattle	Horse	AAG>AGG	missense_variant	1759	509	3.25917e-05	1.02701e-05	0.315114	53970731	49561337	642520	583800	200652	65212	0.00371779	0.00131578	0.353915	338171	93773	26887516	7426500	0.00157818	0.00407956	-1.0387	1.0387
Cattle	Horse	ACT>ATT	missense_variant	2954	637	6.63448e-05	1.69554e-05	0.255565	44524950	37569175	437686	399945	462217	106955	0.0103811	0.00284688	0.274238	752900	151768	26887516	7426500	0.00198385	0.000675113	-1.29376	1.29376
Cattle	Horse	ACG>AGG	missense_variant	835	256	0.000125281	3.15982e-05	0.252218	6665011	8101740	255631	204033	24232	20425	0.0036357	0.00252106	0.693418	47110	30288	26887516	7426500	0.00256838	0.00539772	-0.366122	0.366122
Cattle	Horse	AAC>AGC	missense_variant	2268	640	6.12796e-05	1.82055e-05	0.297089	37010715	35154242	389205	357298	216462	92793	0.00584863	0.0026396	0.451319	356657	129391	26887516	7426500	0.00271652	0.00706883	-0.795582	0.795582
Cattle	Horse	GAA>GCA	missense_variant	833	255	1.53196e-05	5.15262e-06	0.336342	54374934	49489404	644975	590433	71000	25425	0.00130575	0.000513746	0.39345	122728	36368	26887516	7426500	0.00280528	0.00436099	-0.932802	0.932802
Cattle	Horse	CCG>CGG	missense_variant	948	184	0.000132203	2.44077e-05	0.184623	7170787	7538617	436242	303112	29774	18601	0.00415212	0.00246743	0.594257	63031	28093	26887516	7426500	0.00310242	0.0021637	-0.520444	0.520444
Cattle	Horse	TAG>TGG	missense_variant	648	203	2.13276e-05	6.82956e-06	0.320222	30383161	29723741	227309	217902	170661	61783	0.00561696	0.00207857	0.370053	281963	88449	26887516	7426500	0.00330587	0.00494331	-0.994108	0.994108
Cattle	Horse	TCG>TGG	missense_variant	623	194	9.80889e-05	3.20805e-05	0.327056	6351383	6047278	260245	210571	21310	15852	0.00335517	0.00262134	0.781284	40840	23092	26887516	7426500	0.0051384	0.00685669	-0.246816	0.246816
Cattle	Horse	GAC>GGC	missense_variant	1837	519	6.37002e-05	2.18281e-05	0.34267	28838227	23776642	472764	400606	135114	53413	0.00468524	0.00224645	0.479474	225482	75942	26887516	7426500	0.00662091	0.00889739	-0.735067	0.735067
Cattle	Horse	TCT>TAT	missense_variant	1027	206	1.75104e-05	3.78781e-06	0.216317	58650703	54384980	670901	618259	167110	34324	0.00284924	0.00063113	0.221508	257360	47349	26887516	7426500	0.00714041	0.00631473	-1.5073	1.5073
Cattle	Horse	TAA>TGA	missense_variant	696	212	1.45187e-05	4.34592e-06	0.299332	47938034	48781349	248081	239764	209839	65679	0.0043773	0.0013464	0.307586	347099	93708	26887516	7426500	0.0079534	0.00939411	-1.179	1.179
Cattle	Horse	GAG>GTG	missense_variant	555	170	1.28623e-05	4.2957e-06	0.333975	43149274	39574447	723162	622549	38237	19502	0.000886156	0.000492793	0.556101	63811	27486	26887516	7426500	0.0151412	0.0161401	-0.586805	0.586805
Cattle	Horse	TCG>TTG	missense_variant	7358	1704	0.00115849	0.00028178	0.243231	6351383	6047278	260245	210571	403080	165112	0.0634633	0.0273035	0.430225	751561	246918	26887516	7426500	0.0164632	0.0118874	-0.843447	0.843447
Cattle	Horse	TCC>TGC	missense_variant	1505	423	3.34766e-05	1.10745e-05	0.330812	44956733	38195950	717789	621405	98134	34642	0.00218285	0.000906955	0.41549	173333	50282	26887516	7426500	0.0187717	0.0269691	-0.878296	0.878296
Cattle	Horse	CCA>CGA	missense_variant	661	195	1.32447e-05	4.5989e-06	0.347225	49906689	42401475	822904	720616	61508	24661	0.00123246	0.000581607	0.471907	107027	36154	26887516	7426500	0.031048	0.0354822	-0.750972	0.750972
Cattle	Horse	TCT>TGT	missense_variant	2079	459	3.54471e-05	8.43983e-06	0.238096	58650703	54384980	670901	618259	190509	52475	0.0032482	0.00096488	0.297051	326974	75922	26887516	7426500	0.0319164	0.0258409	-1.21385	1.21385
Cattle	Horse	GAG>GCG	missense_variant	762	220	1.76596e-05	5.55914e-06	0.314794	43149274	39574447	723162	622549	53774	21122	0.00124623	0.000533728	0.428274	96294	30584	26887516	7426500	0.0434849	0.052829	-0.847993	0.847993
Cattle	Horse	AAT>AGT	missense_variant	3337	762	5.6814e-05	1.32415e-05	0.233067	58735500	57546435	378268	376171	531685	122219	0.00905219	0.00212383	0.234621	861630	175038	26887516	7426500	0.0536263	0.0360659	-1.44978	1.44978
Cattle	Horse	TAT>TGT	missense_variant	2094	566	4.32996e-05	1.21063e-05	0.279594	48360687	46752514	266278	260982	501327	133209	0.0103664	0.00284924	0.274853	823526	191670	26887516	7426500	0.0558057	0.0846933	-1.29152	1.29152
Cattle	Horse	GAA>GTA	missense_variant	380	115	6.98851e-06	2.32373e-06	0.332507	54374934	49489404	644975	590433	39960	13708	0.000734897	0.000276989	0.376908	65082	18972	26887516	7426500	0.0618593	0.0697094	-0.975755	0.975755
Cattle	Horse	CCA>CAA	missense_variant	906	255	1.81539e-05	6.01394e-06	0.331276	49906689	42401475	822904	720616	98788	31612	0.00197945	0.00074554	0.376639	158586	44367	26887516	7426500	0.0678256	0.0755504	-0.976467	0.976467
Cattle	Horse	CCC>CAC	missense_variant	869	244	2.40171e-05	7.42636e-06	0.309211	36182505	32855954	706048	552345	68359	29273	0.00188928	0.00089095	0.471581	117867	42606	26887516	7426500	0.0798167	0.0814209	-0.751665	0.751665
Cattle	Horse	TCA>TAA	missense_variant	465	94	8.90525e-06	2.04431e-06	0.229563	52216388	45981178	622657	572477	137513	29109	0.00263352	0.000633063	0.240387	212162	40090	26887516	7426500	0.086356	0.0869829	-1.42551	1.42551
Cattle	Horse	GAG>GGG	missense_variant	1585	355	3.67329e-05	8.97043e-06	0.244207	43149274	39574447	723162	622549	140692	47297	0.00326059	0.00119514	0.366541	242519	68179	26887516	7426500	0.103358	0.095665	-1.00364	1.00364
[truncated: 2,912 more rows]
