# Supplementary material for: The evolution and convergence of mutation spectra across mammals
Source: Commun Biol. 2025 May 17;8:763. doi: 10.1038/s42003-025-08181-x (PMC12084637; doi:10.1038/s42003-025-08181-x)
Supplement: Supplementary file 5 — Supplementary Data 2 [file 42003_2025_8181_MOESM5_ESM.xlsx]

## Sheet: Figure2A_SupplementaryFigure2
sample	Group	PC1	PC2	PC3	PC4	PC5	PC6	PC7	PC8	PC9	PC10	PC11	PC12	PC13	PC14	PC15	PC16	PC17	PC18	PC19	PC20	PC21	PC22	PC23	PC24	PC25	PC26	PC27	PC28	PC29	PC30	PC31	PC32	PC33	PC34	PC35	PC36	PC37	PC38	PC39	PC40	PC41	PC42	PC43	PC44	PC45	PC46	PC47	PC48
Muturu_MT003-016	Cow	-2.32069	-0.0750245	-2.98491	-1.20585	4.88883	-2.46202	-0.314063	-0.0516181	-0.0220669	-0.205889	-0.36433	0.0256562	0.11463	-0.00440837	-0.00796862	0.00752643	-0.0198118	0.00844566	0.0373707	0.00154411	0.00879189	-0.0431672	0.0685723	-0.00855474	0.00533707	-0.0241977	0.00860679	0.0067709	0.0192596	0.0274504	-0.0211356	-0.0392075	-0.0101236	0.0102479	0.0547853	-0.00960949	-0.00250437	0.0219326	0.0180814	0.0471796	-0.0214431	0.00863923	0.042781	0.00137668	0.00778246	0.0054699	-0.0184304	0.00550209
UGankoleXzebu_UGBT-G2-0446	Cow	-2.30125	0.263137	-3.03634	-1.11909	4.81225	-2.42208	-0.0573182	0.114847	-0.0404395	0.0929947	0.0915737	-0.0697733	-0.107161	-0.0165636	0.0919418	0.0474666	0.0152514	0.0131338	0.0198543	-0.00619522	0.0430772	-0.0310332	0.00804745	-0.00342013	-0.0125142	-0.00100302	0.0556523	-0.0089172	0.00379453	0.00490877	-0.00254884	-0.00916061	-0.0140775	-0.000643333	-0.00590094	-0.0400244	-0.035306	-0.0490473	-0.0649685	-0.0388329	-0.0224893	0.011682	-0.00389805	0.0454929	-0.00348941	0.000393428	-0.0148472	-0.0137949
ZaobeiCattle_ZB7	Cow	-2.3584	0.179741	-3.03013	-1.11992	4.91963	-2.39932	0.0547672	0.0749856	-0.177634	-0.122746	0.281974	-0.151291	0.0635494	0.0222541	-0.00871308	-0.017773	-0.0728617	0.0160662	-0.0125138	0.00425631	0.00313763	-0.0644024	-0.049696	-0.000446489	0.0353222	-0.00151438	-0.0557038	0.037992	-0.0154458	0.00832236	0.00608126	0.00595619	0.0500104	0.0314041	-0.0505273	0.0137293	0.0157094	0.0563449	0.0384638	0.0250806	-0.0160669	-0.0873217	-0.0530026	-0.0294509	0.0169509	-0.010281	-0.0166793	0.060989
Eastern-Finncattle_SAMEA4827185	Cow	-2.4159	0.0461111	-3.11265	-1.33349	4.76004	-2.56243	-0.130577	-0.184781	0.16787	-0.18144	-0.367366	0.0929147	-0.0246634	-0.0502843	-0.00692137	-0.0354119	0.0823014	-0.0379445	-0.0256363	-0.00354418	-0.000640206	-0.0440974	0.0351619	0.0190834	0.018244	0.00845227	-0.0201538	0.00805493	-0.0185124	0.0119945	0.00858615	-0.035886	-0.00117381	0.00121819	-0.000683939	0.0273766	-0.0027179	0.000269842	0.0111568	-0.0152141	-0.0100644	-0.0176757	-0.0123655	0.0185601	-0.0221889	-0.0092611	-0.0131417	-0.00158636
Djakkore_SN020102	Cow	-2.12669	0.25439	-2.96271	-1.07658	4.96489	-2.40006	-0.113775	0.256908	0.144451	0.238522	0.0544089	-0.077932	-0.109991	-0.0812235	0.00571593	0.0214143	-0.0252663	-0.0462489	0.0724504	-0.0773324	-9.80636e-05	0.0517315	-0.0446278	-0.00705352	-0.0496694	0.00376616	-0.0494239	0.00885351	-0.0383537	-0.0319727	0.0223236	-0.0269772	-0.0557596	0.0132018	-0.0371735	-0.0233543	0.0167819	-0.0179928	0.00432741	-0.013817	-0.0138538	0.0110043	0.013863	0.0271947	0.0226467	-0.0170795	-0.0306022	0.0297177
Baoule_BF011001	Cow	-2.32429	0.12378	-3.067	-1.27804	4.76832	-2.4642	-0.167949	-0.0961423	0.128457	-0.116519	-0.265151	0.0343619	-0.0344521	-0.0266275	0.0139237	-0.0177708	-0.0291625	-0.0251015	0.0535328	-0.00854877	-0.013273	-0.0193759	0.0213643	-0.0231718	-0.00659894	0.0111571	-0.00918345	0.00707238	0.0483281	0.00863539	0.0250921	0.0510784	-0.00500482	0.0036778	0.00846399	0.0530121	-0.0229093	0.017007	-0.0319294	0.012859	0.0191229	0.0286727	0.0150289	-0.0435723	0.00541375	0.0176755	-0.0236894	0.0216237
LuxiCattle_LX78	Cow	-2.15165	0.242538	-2.8705	-1.14358	5.01909	-2.43045	-0.0671936	0.144176	0.297072	0.157501	0.12069	-0.0777504	0.0281113	0.0158032	0.0548352	-0.0289259	-0.0368557	0.0304342	0.031266	-0.0375995	-0.0482453	-0.00783781	-0.0344345	-0.016294	0.00765067	0.0571674	-0.00112652	0.0394974	-0.00845194	-0.058411	0.0414584	-0.00717575	0.0351533	-0.0370662	0.0403078	-0.00921237	0.0224747	0.0031269	-0.000674628	0.00225927	0.0659295	-0.0457052	0.036364	0.0205195	0.0424312	0.0251534	-1.71483e-05	0.0243988
ZaobeiCattle_ZB1	Cow	-2.25279	0.239371	-2.96519	-1.19871	4.9326	-2.4101	0.044188	0.056118	-0.0558086	0.015223	0.2467	-0.0630536	0.0270001	0.00118213	-0.00668272	-0.0817986	-0.056799	0.0326424	-0.0333379	0.0381377	-0.0525264	0.0119007	-0.0312245	0.00577338	-0.0116907	0.0245573	-0.00968647	0.0566944	0.00180202	-0.021299	0.0151224	0.0206413	0.00946708	-0.0341536	-0.0185075	-0.0305951	0.00737342	-0.00251182	-0.00178306	-0.0174644	-0.0153715	0.0209173	0.00339609	-0.0249762	-0.0259191	-0.00647405	0.0362016	0.0203122
Holstein_30	Cow	-2.36806	0.0889083	-3.10279	-1.28278	4.60274	-2.44696	-0.139008	-0.25385	-0.292226	-0.214699	-0.398747	0.0775434	-0.0292028	0.0028456	-0.0501741	-0.0435837	0.00596976	-0.0212295	-0.0390393	-0.0119557	-0.00296437	-0.00923887	-0.00490499	0.00387606	0.026403	-0.0360216	-0.0934381	-0.00282802	0.0210395	0.0354045	-0.0669738	0.0300463	-0.0236629	0.0113108	-0.0320297	0.0239806	0.0110058	0.0212341	-0.00746754	-0.039097	-0.0133987	-0.0288407	-0.0101898	-0.0290648	-0.0415157	0.00817891	0.00979355	-0.000183976
Ankole_BT200123	Cow	-2.36323	0.230597	-3.13492	-1.22203	4.85298	-2.42154	-0.0565932	0.0152275	0.12597	-0.0414531	0.113898	0.0799724	-0.0704482	-0.0148496	0.0660171	0.0171545	-0.0213683	-0.00989678	0.0245636	-0.0107768	0.0117	0.0233874	0.00765976	-0.0143748	-0.013465	0.0132829	0.0271322	0.0056498	-0.00373902	-0.0439377	0.0324107	0.0187343	-0.0133838	0.0291331	0.0129641	0.00477376	-0.0423261	-0.0179888	-0.029161	0.00612298	0.00760678	0.00264368	0.0563948	-0.0111099	0.0187107	-0.00956333	-0.00921148	-0.00645471
Djakkore_SN021524	Cow	-2.15289	0.292706	-2.97529	-1.09869	4.82153	-2.40429	-0.0541036	0.165948	-0.0600508	0.226002	0.144548	-0.00201914	-0.0366394	-0.0326962	0.0111899	0.00383433	-0.0157233	0.0145371	-0.0376222	0.043626	-0.0124743	0.0268844	0.0137309	0.034643	-0.0229997	-0.0314583	0.0074911	0.0150055	-0.00819375	0.0549803	-0.00698364	0.00809297	-0.00692752	0.0475799	-0.0152389	-0.0445111	0.0232612	-0.0112323	-0.0525672	-0.0131132	0.0106054	0.0025951	0.0263691	0.043726	-0.0128488	-0.0108919	-0.0455065	0.0289925
MongolianCattle_MG37M	Cow	-2.14489	0.0771426	-2.94404	-1.1544	4.86631	-2.47468	-0.166045	-0.149242	-0.229814	-0.0313444	-0.284075	-0.00714575	0.106663	-0.0331446	-0.00860508	0.0563308	0.075572	0.0613518	-0.00732484	-0.010427	0.0276715	0.0162272	0.0236035	0.0110343	-0.00040817	-0.0024627	0.00869689	-0.0149724	0.0635326	-0.0199718	0.01052	0.0558151	0.0221174	-0.0220363	0.00308451	-0.0151784	-0.0224646	0.0079882	0.0166871	-0.0267998	0.0397443	0.0301622	-0.0138326	0.000703784	-0.00512955	0.0122471	-0.00777432	-0.0287908
MongolianCattle_MG12M-1	Cow	-2.12479	0.115177	-2.9078	-1.11594	4.91282	-2.45545	-0.204893	-0.0150269	-0.279423	0.0627875	-0.341565	-0.0128808	0.0496837	-0.0121995	-0.00327934	0.027274	0.00468384	-0.0137601	0.0142552	0.0566496	0.0273536	0.0334111	0.0298752	0.061943	0.0364039	0.0160882	0.0455405	0.00640738	-0.0138527	-0.0404024	0.0326555	0.0415051	0.0210604	0.0112389	6.30975e-05	0.010073	-0.0100369	0.0218229	0.0115235	-0.00175333	-0.010328	-0.0276905	-0.0295362	0.0231557	0.0123274	0.0420954	-0.0188774	-0.00916368
BohaiBlackCattle_BH5	Cow	-2.14749	0.192911	-2.9423	-1.18605	4.88571	-2.46902	-0.144674	-0.0755871	0.0659673	0.0577392	-0.199424	0.0405166	0.0892448	0.0045054	0.0229917	0.0402648	0.0333778	-0.0253121	0.00486188	0.0128553	0.0348322	-0.0461184	-0.0280673	0.00370418	0.0240564	0.0325377	0.00846088	-0.0221712	0.0619406	-0.0268572	0.00166724	-0.013138	0.0374007	-0.0207529	-0.00551438	0.0198935	0.0266211	-0.000306762	0.00151574	0.0246209	0.0166	-0.0271142	0.00873143	0.0286519	-0.0284597	0.00349604	-0.00143616	0.0336375
Eastern-Finncattle_SAMEA4827182	Cow	-2.45716	0.0585571	-3.11912	-1.29839	4.74171	-2.5036	-0.137312	-0.3034	0.10955	-0.225195	-0.370979	0.138229	0.0242869	-0.0118194	-0.00135314	-0.0180174	0.0295594	-0.00327121	-0.0416951	0.0139602	-0.00231592	-0.0625034	0.016501	-0.0191077	0.0431745	-0.00192017	0.00986973	-0.00863958	-0.0259171	-0.0345845	-0.00660151	0.0249438	-0.00152865	-0.00529397	0.0120043	0.00670639	0.00772302	-0.0128191	0.0301734	-0.0345504	0.00398121	0.00504263	-0.00500884	0.00494151	-0.0475031	0.0072244	0.0196339	-0.00286217
Ankole_BT200135	Cow	-2.42073	0.256059	-3.1962	-1.23254	4.7959	-2.40435	0.00612626	-0.0516224	0.0513514	-0.0459222	0.191686	0.143423	-0.120644	-0.00236414	0.113509	0.084191	-0.0657635	0.00512198	-0.0132198	0.017401	0.0137062	-0.0589777	-0.0144108	0.018761	-0.0053115	-0.017793	0.00549825	0.0351723	0.0229352	-0.0319439	0.0335713	0.0233906	0.00319211	0.0204865	-0.00509395	-0.0216601	-0.0309584	0.0396894	0.0114193	0.0139525	-0.0122454	0.0371046	0.0296079	0.0416275	0.0179861	-0.0444292	-0.015036	0.000693478
JinjiangCattle_JXJJ1	Cow	-2.38864	0.301113	-2.96119	-1.16919	4.98982	-2.32128	0.129603	0.297209	0.0363585	-0.0232468	0.616972	-0.14457	-0.0145501	0.0374045	-0.0140934	-0.11032	-0.130943	-0.0110769	0.014708	-0.011941	-0.0615164	-0.0137875	0.00211106	0.0104041	-0.0165888	0.00397628	-0.00807699	0.0677015	-0.0626922	-0.0239729	0.0339058	-0.0367743	0.0194449	-0.0141169	-0.0111078	0.0145801	0.018506	0.0490954	-0.0194631	0.0322767	0.00941652	-0.029541	0.0136758	0.0158025	0.0240854	-0.0292153	-0.00911701	-0.036589
Holstein_1	Cow	-2.32787	0.10711	-3.02859	-1.29733	4.677	-2.45331	-0.156255	-0.214477	-0.0634158	-0.119064	-0.389795	0.0784645	-0.0245562	-0.0362643	-0.0549704	-0.0587319	-0.0210341	-0.0186065	-0.0221095	0.00838511	-0.0295575	-0.073584	-0.00153485	-0.0270281	0.00973833	-0.0372864	-0.0203608	-0.0442552	0.00601054	0.000105978	-0.0283084	0.0216515	-0.00918135	-0.0266787	0.0300212	0.0378549	0.0153879	0.0446015	0.009524	-0.0259966	-0.00828893	0.00197678	-0.00948789	0.0224584	-0.000506036	0.0066579	0.0107978	0.014709
KazakhCattle_HSK1M	Cow	-2.10934	0.0604528	-2.92917	-1.15763	4.81156	-2.48862	-0.237304	-0.0614086	-0.386784	-0.0470251	-0.382029	-0.00179201	0.138019	0.00783104	0.00692348	0.0599596	0.0362396	0.0157972	-0.0403943	-0.0159607	0.0207249	0.00474918	0.028078	0.0291222	-0.0155376	0.0255617	0.0138494	-0.0827222	0.00469785	-0.0200654	0.0237993	0.0108968	-0.00668997	-0.018278	-0.0308675	-0.0152303	0.0151515	-0.0257776	0.00679443	0.0190368	-0.020449	0.0117311	0.00748412	0.0066964	-0.00908747	0.0178964	-0.063062	-0.00421369
XuanhanCattle_XH8	Cow	-2.06125	0.25473	-2.78114	-1.03416	5.00298	-2.40788	-0.0933656	0.433051	-0.0560751	0.293459	0.199617	-0.251737	0.0796015	0.00261277	-0.0210122	0.0257735	-0.0588392	0.0338928	0.0676744	0.0481371	0.0515042	-0.00571319	0.0267795	-0.0413112	-0.0527848	0.0373869	-0.0216684	-0.00966371	-0.00873885	-0.0306004	0.0503715	-0.106793	-0.0151659	0.0270277	-0.0195836	0.0722256	0.0396252	-0.0266499	-0.0189766	-0.00404026	-0.0115452	-0.0115579	0.027045	0.0337799	-0.0543612	0.0279023	-0.0201945	-0.0197636
NDama_ND15	Cow	-2.32269	0.0560867	-3.05217	-1.21541	4.76875	-2.46319	-0.173492	-0.133238	-0.0552789	-0.116936	-0.248574	0.069978	0.0250086	-0.0560011	0.032605	-0.0398942	-0.0281091	0.0159852	-0.0221033	-0.0534225	0.0118614	-0.00577484	0.00304463	-0.015139	-0.0524323	-0.0115634	-0.0207615	0.0169345	0.035667	0.0474326	0.0473785	0.00240658	-0.0147545	0.037127	0.00730907	0.0235232	-0.0112258	-0.0087737	-0.00566584	-0.000599317	-0.00672939	0.040586	0.0280168	0.0136584	0.0238223	0.00592023	-0.0178803	0.0299816
Djakkore_SN020509	Cow	-2.15315	0.331476	-2.97903	-1.15274	4.82215	-2.3777	-0.0501754	0.235519	0.196079	0.282769	0.0897318	0.00100677	-0.112644	-0.0362346	0.0310012	0.0144776	0.000339742	-0.021458	0.0147537	0.00561264	0.0096933	0.0510026	-0.0166365	0.0198457	-0.0433868	0.0157704	0.0276219	-0.0235191	-0.000427747	0.00742362	0.00681491	0.00872171	-0.00263024	-0.0503363	-0.0322651	-0.0021053	-0.00103943	-0.00287272	-0.0322678	-0.00752868	-0.0412931	0.0393961	0.0170703	-0.0297716	-0.00121455	-0.0191377	-0.0124927	0.00238177
Yakutian-cattle_SAMEA4827196	Cow	-2.41307	0.0859796	-3.10163	-1.30826	4.78806	-2.48854	-0.0890475	-0.186005	0.109541	-0.202141	-0.247532	0.137173	-0.0160975	-0.0697329	0.0127178	-0.0486428	0.0558487	0.0163153	-0.0748561	-0.0130717	0.0344062	0.0172879	-0.00597257	0.0267604	-0.0197281	0.077935	0.0294286	0.0554122	0.047314	0.039166	0.024423	-0.0273259	-0.0612549	-0.0205314	0.00610625	0.0115389	0.0012006	0.00663064	0.0476923	-0.0072437	-0.0439515	0.0235514	0.0236295	-0.00543304	-0.024107	-0.000455837	0.0375063	-0.0226292
Kenana_18	Cow	-2.38162	0.238056	-3.13759	-1.18507	4.80897	-2.37198	-0.011083	0.106112	-0.0374095	0.00119629	0.348321	0.0424029	-0.0841597	-0.0146367	0.0541947	0.05927	-0.0182804	-0.0241305	0.052947	-0.0263285	0.0114408	-0.00121327	-0.0374262	-0.037465	0.0270902	-0.0147615	-0.0163442	-0.0219986	-0.00327253	-0.0708369	-0.0252916	0.00353537	-0.0346908	0.0227203	-0.0148774	0.0122551	0.0382243	-0.00559606	-0.023184	0.0278919	0.00367379	-0.00188582	0.027932	-0.0140148	0.0179677	0.00658556	0.0118123	-0.00543294
NDama_ND148	Cow	-2.39289	0.165023	-3.05067	-1.2658	4.83885	-2.51365	-0.14845	-0.149777	0.281246	-0.0781832	-0.175467	0.087577	-0.0312396	-0.00277562	0.0621101	-0.0303004	0.0542927	0.00398911	-0.00492537	0.0148911	-0.0599734	-0.00382829	0.00264701	-0.00998482	0.0260137	-0.0217807	0.0258763	0.0557378	0.00334123	-0.0104638	0.0132247	-0.0170853	0.0176268	-0.0548933	0.0381879	-0.0214049	0.0164427	-0.0164536	-0.000782659	0.0164885	0.0202801	-0.0083532	-0.00736896	-0.00568169	0.0101969	-0.0094316	0.00474203	0.0042165
IRBT_G8-0004	Cow	-2.21196	0.26118	-3.00642	-1.18173	4.74468	-2.44009	-0.108561	-0.0688194	-0.0343193	0.082303	-0.176821	-0.00267399	-0.0406378	-0.0657285	-0.0573838	0.0723091	-0.028998	0.0018372	0.0179009	-0.0103398	-0.0289506	-0.00549414	-0.0131323	-0.0153046	0.00182465	0.0173544	-0.0142095	-0.0246019	0.0328094	0.0306209	0.0209424	0.0194887	0.0101047	0.0308669	-0.0117561	0.00246573	-0.0145671	-0.00557448	0.0302973	-0.0454556	0.0166362	-0.00784053	-0.0224311	0.00234502	-0.0144307	0.00234088	0.0147283	-0.0031586
Angus_219	Cow	-2.33397	0.0105051	-3.0787	-1.26044	4.71622	-2.51471	-0.138863	-0.195203	-0.194665	-0.217319	-0.370083	0.0480028	-0.0052669	-0.0290864	-0.0737409	-0.0180138	0.0235642	0.0231293	-0.0424429	0.00636299	0.0282335	-0.079498	0.00428959	0.0253013	0.0371436	-0.00850649	-0.0526824	-0.00271216	0.0175732	0.0182917	-0.025373	-0.0344429	0.00876128	0.0239841	-0.0221675	0.0257572	0.00563257	0.00548247	-0.0173201	0.00723308	-0.00084225	0.0283876	0.0191141	0.00951569	-0.0389409	-0.00434539	-0.0143095	0.00235557
NorweigianRed_SAMN09510423	Cow	-2.28747	0.101841	-3.02614	-1.30764	4.75459	-2.49525	-0.141825	-0.236772	0.111885	-0.0985996	-0.406889	0.121736	0.0542211	-0.041621	-0.0287672	-0.0514855	0.0582112	-0.0259476	-0.0469367	-0.018348	0.00387876	0.00644387	0.00766918	-0.0457549	0.021788	0.0173751	-0.0564406	0.00785373	-0.00253183	-0.00159243	0.00174903	0.0116606	-0.0379005	-0.00773027	0.010959	0.00157089	-0.0211236	-0.0205962	0.00838929	0.00160388	0.0109976	-0.00199183	-0.0104221	-0.00963763	0.0225853	-0.00908837	0.00435454	-0.0352163
IRBT_H9-0008	Cow	-2.08118	0.238879	-2.92183	-1.1258	4.90827	-2.45962	-0.127014	0.154896	-0.0655139	0.113823	-0.0586107	-0.0993383	0.00234629	-0.000151519	-0.0253779	-0.0280993	0.0545632	0.0231114	0.0408125	-0.0420555	-0.0145938	0.0440935	0.0265244	0.00186087	0.0223693	0.0669873	-0.0419168	0.0150303	-0.0311834	-0.0187983	-0.017955	-0.0317585	-0.0377893	-0.0289232	-0.00166076	-0.0786555	0.0160129	-0.0114171	0.0197413	-0.0134421	0.00639003	0.0321793	0.00544397	0.00836652	-0.020396	-0.0200846	-0.0362702	0.00587909
Tharparkar_158	Cow	-1.87302	0.78063	-2.84295	-1.06195	4.88809	-2.56575	0.351252	0.169242	0.135079	0.603072	0.34749	-0.141623	0.0642902	0.111038	-0.0156469	0.0815266	0.0577888	0.0162501	0.0589876	-0.00580644	0.00202573	0.0584898	0.0446924	0.0792572	0.00327262	0.0014026	0.0904476	-0.0417293	-0.0472133	-0.0127764	-0.0654941	0.0845882	0.011694	-0.0434532	-0.00227741	0.050622	0.0291375	0.0149221	-0.00128604	-0.0690287	0.0187956	0.0310504	0.0449844	-0.0485562	0.0355875	-0.0260514	0.00690097	0.00686361
XuanhanCattle_XZ1	Cow	-1.95969	0.189253	-2.75471	-0.971581	5.0641	-2.3563	-0.235145	0.446531	-0.215814	0.309531	0.0747031	-0.228864	0.061017	0.0207073	0.0187224	0.109147	-0.0453399	0.0224644	0.0310334	0.061683	0.0200983	0.0376628	0.0224121	0.0367255	-0.0201341	-0.0106631	0.0102163	0.0292128	0.0107795	0.0124448	0.0400334	-0.0471828	0.0290936	-0.0115557	0.0279103	0.0348702	-0.00307148	-0.0524416	0.0290463	0.0496586	-0.00278298	0.0112779	0.022416	0.0080444	-0.0475635	0.0597071	0.0245829	0.0180402
Jersey_0024	Cow	-2.47937	0.0327917	-3.13926	-1.31143	4.65311	-2.4769	-0.158464	-0.326854	-0.10943	-0.281429	-0.364984	0.123047	0.0365335	-0.0380457	-0.00572152	0.0166233	0.0595116	0.017401	-0.0607929	-0.0312868	0.0107988	-0.0379726	-0.0350856	-0.00561282	0.0361122	-0.0557719	-0.0231898	-0.0377047	0.00934684	-0.04611	-0.0296256	-0.000126709	-0.00821859	0.0179261	-0.0169764	0.0425877	-0.0177363	-0.000211714	0.0472338	-0.000562284	0.00146906	-0.0226528	-0.00841296	-0.000340941	0.00133516	0.050559	0.0186588	-0.00593454
Boran_392205G	Cow	-2.45381	0.222825	-3.20537	-1.21574	4.70116	-2.35488	0.0706702	0.0813354	-0.127905	-0.0893749	0.387862	0.0383787	-0.0991177	0.0191726	-0.0130649	0.024259	-0.0169799	0.00203304	-0.0380488	-0.0370548	0.0320286	-0.0168376	-0.0337059	-0.048607	-0.0520309	-0.0157652	-0.00180819	0.0429666	-0.0512793	-0.0293161	-0.0226729	-0.0408136	-0.0213023	0.00718414	-0.0167168	-0.0246125	-0.0338047	-0.0617411	-0.0603777	0.0249753	0.0298834	0.0279241	0.00441726	0.0195742	-0.014802	-0.00709888	-0.0145539	-0.00846457
Angus_342	Cow	-2.30114	0.045601	-3.07265	-1.27236	4.74331	-2.49346	-0.157857	-0.21882	-0.00329744	-0.189638	-0.414428	0.070534	0.0223856	-0.0534041	-0.0552749	-0.0263528	0.0748032	0.0242749	-0.0335828	-0.0205564	0.000502591	-0.0484414	-0.00797504	-0.0313301	0.0438421	0.0258849	-0.0205757	-0.00221849	-0.0111461	0.00101962	-0.0136608	-0.00174725	-0.0109754	-0.00334616	0.00929665	0.0169741	0.0227907	-0.00978543	-0.0034126	-0.0070774	-0.00751561	-0.0133024	-0.0128032	0.0174344	-0.0246276	-0.00566649	-0.00575229	0.0146555
Gabraali_27	Cow	-2.28337	0.724105	-3.0172	-1.26764	4.64298	-2.48418	0.431829	-0.291952	0.053102	0.236233	0.437503	0.000954182	0.0179049	0.108813	-0.0785567	0.0202252	0.051875	-0.0105168	0.0121278	0.0231851	0.0754259	0.0708056	-0.0217146	0.00513429	0.045581	-0.0422757	0.0421187	-0.0603974	-0.0510687	-0.0114326	-0.0548775	0.0334401	0.00616122	-0.0659648	-0.0167895	0.008638	-0.0221663	0.00733007	-0.00304115	-0.0318984	0.0453213	0.0192052	-0.00613676	-0.0338906	0.0359638	0.0345835	0.0418767	0.00963683
Romagnola_33844	Cow	-2.57381	0.0397923	-3.20031	-1.36035	4.6759	-2.50531	-0.106712	-0.340679	-0.0744444	-0.321767	-0.195595	0.125665	-0.0195432	0.0560562	0.0456381	-0.0483145	0.0196504	-0.0178795	-0.0544534	0.0554349	0.00392952	0.00474878	-0.0318626	0.0115294	0.0479325	-0.0492622	0.000741335	-0.0262001	-0.0268741	-0.00782678	0.0228829	0.00366196	-0.0200031	-0.00426787	0.0244701	-0.0041058	-0.0193251	-0.0147422	0.0175499	-0.0104338	-0.0293481	0.0048987	-0.0105245	-0.0250352	0.0277389	-0.063601	0.0368564	0.0440546
Brahman_BRAAUSM004	Cow	-2.25171	0.374378	-2.92837	-1.11248	4.85885	-2.34013	0.0094251	0.330868	0.121355	0.215547	0.427903	0.0844951	-0.0567433	-0.0303754	0.00049609	0.0294521	-0.0513503	-0.0726351	0.0525932	0.0527495	0.000104966	0.0100226	-0.0422296	-0.0426254	0.0165547	-0.0052686	0.0474725	-0.0588976	-0.0215699	-0.0450646	-0.0347267	-0.0862501	0.0129364	0.00446583	0.0248618	-0.0585532	0.0464707	0.00173701	-0.02103	0.0191402	-0.0304539	-0.0240751	0.0214273	0.0258975	0.00661284	0.0193907	0.0169702	0.0149445
Baoule_BF012401	Cow	-2.36583	0.0921434	-3.09408	-1.23194	4.64731	-2.43711	-0.132759	-0.191693	-0.223747	-0.17842	-0.33326	0.0390088	-0.0333656	-0.0223088	-0.0304498	-0.036135	0.0119191	0.0328464	-0.0298459	-0.0273056	-0.0407371	-0.00071297	0.0459228	0.00116644	0.00362712	-0.0147606	0.00146257	0.00415654	0.00261786	0.0720744	-0.00734879	0.0263981	-0.0323975	-0.00503544	0.0333392	0.0280098	-0.0402199	0.0263234	0.00296244	0.0188531	-0.00567828	0.0654436	0.00572618	-0.0288281	0.0125904	0.00797556	-0.032195	-0.00144394
KazakhCattle_HSK29M	Cow	-2.15299	0.0724777	-2.95983	-1.20582	4.79972	-2.48947	-0.225274	-0.128117	-0.351242	-0.0661767	-0.340657	0.00157127	0.13329	0.00659793	-0.0309089	0.019463	0.0185697	0.00782675	-0.0222496	0.0210484	0.0911312	0.0199486	0.0113413	0.00124407	-0.00732526	-0.00558275	-0.0193558	0.00153974	0.00451513	-0.0283006	-0.0158236	-0.0225957	0.00096126	0.00709837	0.0199467	0.000321392	0.0318853	0.0116329	-0.0222284	0.000431934	-0.00190022	-0.0314279	-0.0139972	-0.00778074	-0.00929199	0.00919009	-0.0377314	0.013869
KazakhCattle_HSK42M	Cow	-2.15019	0.0960056	-2.93946	-1.18401	4.77808	-2.47198	-0.168585	-0.125559	-0.246887	-0.0538039	-0.343609	0.0431423	0.120609	-0.00209949	-0.0228788	0.0369845	-0.0202272	-0.0389213	-0.0287114	0.016635	0.0219425	-0.0236096	0.0294118	0.000126556	-0.023532	0.0120624	-0.00112026	-0.0341769	0.017743	0.00878969	-0.0263442	0.0300805	0.0114017	0.0248481	0.0180467	-0.0227748	-0.000177381	0.0217831	0.0216959	0.0159832	-0.00521857	-0.0118578	0.0102593	-0.0163915	-0.00255987	-0.0165683	-0.00873696	-0.0126239
WannanCattle_WN9M	Cow	-2.46643	0.249722	-2.93754	-1.11492	4.95513	-2.24436	0.152542	0.369985	-0.0915768	-0.0813177	0.794509	-0.294418	-0.0556869	0.115882	-0.0141099	0.0131273	-0.13655	0.0174229	0.0472018	0.0332955	-0.140601	-0.00240124	0.0299397	-0.0116291	-0.0610075	-0.0249001	-0.121504	-0.0260241	0.0306322	0.0539143	0.0799557	0.0567413	0.0457569	0.00125822	0.00224044	-0.00318166	-0.000627109	0.0353458	0.0259422	0.00281019	0.0443114	-0.0269514	-0.0299609	0.0239753	0.00942283	-0.0216501	-0.0168486	-0.00800854
JinjiangCattle_JXJJ2	Cow	-2.21349	0.310807	-2.93614	-1.1914	4.9976	-2.33626	0.0190634	0.169084	0.0669796	0.0445271	0.343219	-0.142395	0.0641502	0.0930674	0.0354926	0.0170032	-0.077065	0.0308666	-0.00983174	-0.0781135	-0.0352374	-0.0155167	-0.0270962	-0.0197859	-0.0653226	0.0231481	-0.035321	0.0391084	0.0286897	-0.0296106	-0.00964833	0.0106651	0.035631	-0.0277578	-0.00833022	0.00831183	0.0328017	0.0020443	0.0188168	-0.0160836	0.000781969	-0.0331923	-0.0597217	0.0413129	-0.0293708	0.0128904	-0.00508458	0.0174589
LeiqiongCattle_HN12M	Cow	-2.55009	0.24562	-3.02167	-1.12798	4.95758	-2.28317	0.199462	0.335098	0.0719005	-0.103486	0.902652	-0.227097	-0.0153139	0.0696319	-0.03538	-0.133936	-0.15189	-0.0359161	0.0414867	0.0793635	-0.123193	0.0778857	-0.0022487	0.022655	0.00959904	-0.019285	-0.0180766	0.0228931	0.0285123	0.0434394	0.0185135	0.014873	0.0254411	-0.0062915	0.0132916	0.0371593	0.0589029	0.00339665	0.0252273	0.0212428	-0.00984425	-0.0765867	-0.0861215	0.0232436	-0.0241576	0.0012784	0.0382273	0.0258628
ChaidamuYellowCattle_CDM6	Cow	-2.26495	0.111476	-2.97299	-1.26173	4.86568	-2.46931	-0.155081	-0.104635	0.200807	-0.0697851	-0.265835	0.0787332	0.0512076	-0.000425956	0.00858038	0.00940748	-0.0426306	0.00659489	0.0490446	-0.0212787	0.022334	-0.0044221	0.0163016	0.0281597	0.00966965	-0.00639168	-0.023431	-0.0186912	-0.00562344	-0.0097816	0.0577049	0.0135657	0.0175458	0.00436314	0.0493311	-0.029715	0.0293288	0.0191331	0.00838939	-0.0316986	0.00837707	-0.00499975	0.001376	0.0101838	0.0227134	-0.0384138	-0.00613018	-0.0214884
WandongCattle_AHDBS1-M	Cow	-2.19512	0.175107	-2.75752	-1.01196	5.08371	-2.41392	-0.0943918	0.442415	0.0245469	0.164488	0.411189	-0.316796	0.0819611	0.0209917	0.0272684	-0.0317016	-0.0283757	0.0081038	0.0353871	-0.0755245	-0.0200288	0.0281202	0.0314436	0.00789684	-0.0411032	-0.0767858	0.0171895	0.0301945	-0.0138182	-0.00922813	0.0805152	-0.0337663	0.0369262	-0.00252981	-0.0213152	0.0101569	0.0677223	-0.0151845	0.0505087	7.10369e-05	0.00679244	-0.0213407	0.000713667	-0.0413602	0.00548003	0.00715313	0.0100883	0.0150057
Boran_3324	Cow	-2.17524	0.355658	-3.00394	-1.10826	4.81146	-2.38088	-0.0134985	0.229568	-0.0276624	0.169958	0.232435	-0.0388841	-0.153651	-0.0368558	0.02743	0.0173117	-0.0350272	0.0615598	0.0228309	-0.0303418	-0.0249187	-0.00344085	0.0245901	-0.0414912	-0.022368	0.0780036	0.0460054	0.0536561	0.0229471	0.00470186	-0.012412	0.0150499	-0.00828796	0.00336205	0.0262398	0.000835565	-0.00270388	-0.0104299	-0.0617803	-0.0238537	0.0283928	0.000697089	-0.0215144	0.0108794	0.00868185	-0.0290457	-0.00795758	0.00158727
NDama_ND1	Cow	-2.39227	0.0187399	-3.05991	-1.25925	4.69903	-2.4469	-0.170988	-0.18298	-0.0263591	-0.226319	-0.318811	0.0783338	0.01941	-0.00938145	-0.0223308	-0.0288114	-0.00482392	0.0257117	-0.0118515	-0.0466095	-0.0244288	-0.0533255	0.00252925	0.00281846	-0.030782	-0.00482354	-0.0254577	0.0242087	0.0402538	0.036517	-0.0269151	-0.0130194	0.0152596	-0.0121846	0.0424758	-0.00266743	8.94786e-06	0.0170632	0.0169394	0.0159561	0.024037	0.0119769	0.0264083	0.00733178	-0.0158176	-0.0100211	0.020235	0.0278134
Jersey_0067	Cow	-2.40486	0.0380142	-3.06427	-1.27878	4.72019	-2.51428	-0.189908	-0.314265	0.0242128	-0.170023	-0.37836	0.134562	0.0671662	-0.0451229	-0.0166757	-0.00664957	0.073307	0.0145838	-0.052377	-0.00274166	-0.0278578	-0.032699	-0.0047184	-0.0215962	0.0452326	-0.00903077	-0.00567165	-0.0426564	0.0219128	-0.0388082	0.00191482	0.00356614	-0.0296237	0.00406661	-0.00804956	0.00640063	-0.0213131	-0.0230683	0.0348067	0.0155839	-0.00711768	-0.000298691	0.00440877	0.0188293	-0.00840145	0.0224379	0.0288349	0.000434994
Ankole_BT200050	Cow	-2.41909	0.157841	-3.14774	-1.24814	4.81937	-2.30767	-0.103775	-0.0463466	-0.0928632	-0.0946141	0.149358	0.0749704	-0.0176569	-0.0102594	0.0867971	0.0686268	-0.0493169	-0.0100862	0.0269587	0.0509779	0.0195354	0.043638	0.0516768	-0.0096472	-0.0234775	-0.00425469	0.0529866	0.0368891	0.0116319	0.023189	-0.00622503	0.0295041	-0.0417172	-0.00739509	-0.0641903	-0.0491828	-0.0190717	0.0204459	-0.0243415	-0.0614632	-0.0205313	0.00201403	0.00924259	-0.00697486	0.0222934	-0.0091015	-0.00188231	-0.0139743
Dajal_C	Cow	-2.26864	0.870999	-3.05101	-1.3474	4.61298	-2.46969	0.46609	-0.342342	0.187346	0.349722	0.567122	0.0857797	-0.0471145	0.0833062	-0.00170529	0.0756692	0.0674119	-0.0480913	-0.0181404	0.0330007	0.0402935	0.0935634	-0.0453787	0.015803	0.0185913	-0.0718762	0.0493374	-0.0443689	-0.0221262	-0.01916	-0.0435984	0.0619579	-0.0299027	-0.0855143	-0.0201374	0.0091247	-0.0204922	0.0168063	-0.0107014	-0.0503022	0.0259073	0.0470645	0.0342237	-0.0436526	0.0320991	-0.00303964	0.0476927	-0.00458639
Sahiwal_6	Cow	-2.20957	0.349607	-2.96021	-1.09075	4.82676	-2.35091	0.0202856	0.369774	0.168802	0.245771	0.487653	-0.00332717	-0.113798	0.0338449	0.0222369	-0.0328869	-0.0674635	-0.0536336	0.0667655	-0.0109032	0.00949156	0.0448551	0.0010081	0.0491841	-0.00111205	0.0382901	0.0170007	-0.0345428	-0.0344215	0.00459912	-0.0021465	0.00435433	0.0468697	0.0120271	0.0201067	0.0294443	0.00106211	-0.00403283	-0.0456187	0.011558	-0.0308553	0.0296701	0.0292734	-0.00373052	-0.0153096	-0.0533415	0.0331203	0.0321451
Nelore_1	Cow	-2.32317	0.359972	-2.9987	-1.14136	4.78554	-2.32398	0.0834444	0.347005	0.0794541	0.176269	0.532905	0.0452885	-0.103208	-0.0318129	-0.020983	0.0539812	-0.0351742	-0.0169454	0.0458489	0.0352859	-0.0340338	0.0183307	-0.0409757	0.0350536	-0.00977142	0.0125235	0.00708501	-0.069686	-0.0325585	0.011952	-0.0290745	0.00470636	-0.0409737	0.0494846	-0.00685255	0.000197512	-0.0126083	0.00848594	-0.0577573	0.0307936	-0.0145553	0.0244547	0.0169638	-0.0332079	0.0219307	-0.00841172	-0.00380055	-0.0506473
Holstein_26	Cow	-2.32365	0.0532634	-3.04188	-1.25087	4.72857	-2.45098	-0.218289	-0.17543	-0.164221	-0.154804	-0.376529	0.0563197	0.00717117	-0.0275523	-0.0266642	-0.0665271	-0.0308972	0.0122667	-0.00263193	0.0229226	-0.0262426	-0.0579199	0.0064472	0.0303903	0.0504633	-0.0129154	0.0113127	-0.0184339	-0.0126185	0.00960828	-0.0157663	-0.0186462	-0.00555544	-0.0129828	0.0120154	0.0246789	0.0089937	-0.0182372	-0.01254	-0.00623781	-0.0506593	-0.0448132	-0.0318854	-0.000310032	0.0216602	-0.0321964	-0.00800794	-0.00221914
Hereford_SAMN02843090	Cow	-2.4937	-0.0295263	-3.22838	-1.30817	4.66331	-2.46821	-0.165582	-0.3548	-0.20328	-0.389884	-0.370741	0.107552	-0.0590859	-0.0384368	-0.0169017	0.00782801	0.0313896	-0.016098	-0.0668807	0.0251937	-0.0190478	-0.0480471	0.0165613	-0.00837931	0.0483741	-0.0206667	0.0340858	-0.00861062	0.027711	-0.00769475	-0.0595739	0.00473514	-0.0166766	-0.0131779	0.0264713	0.0379548	0.0126608	0.0182925	0.0553184	-0.0139614	-0.0129664	0.0140667	-0.0388007	0.0176607	-0.0142243	-0.00635911	0.0296599	0.0120764
ZebuGobra_SN019102B	Cow	-2.21036	0.306461	-3.01922	-1.10818	4.84341	-2.31605	-0.0717956	0.281472	0.131298	0.202344	0.162834	-0.0658177	-0.144428	-0.0182787	0.0640686	0.0416132	0.0014287	-0.000950472	0.0474102	-0.0310002	-0.0251623	-0.025043	-0.0304664	-0.0590304	0.00625547	0.0297857	0.0259322	0.0403043	-0.021321	0.0396508	-0.043844	0.00509911	-0.0697908	-0.0184084	0.0137877	-0.0284076	-0.0559683	-0.01431	-0.025664	0.0250157	0.0316281	0.00297437	-0.00582154	0.0180797	0.0200532	0.044706	-0.0222243	-0.0132444
TibetanYellowCattle_Xizan5M	Cow	-2.1899	0.118624	-2.9421	-1.22271	4.85741	-2.45643	-0.162112	-0.0268182	-0.074445	-0.0440053	-0.362575	0.0355677	0.140925	0.0049589	-0.0355399	0.0700848	0.0333157	0.016965	-0.0257227	0.0193511	0.0370591	0.0406813	0.0139457	0.0024686	-0.0406928	0.0567799	-0.00302401	0.0205091	0.0342969	0.0491168	0.0495917	-0.0387134	0.0241631	0.00961102	0.0304261	0.0382386	0.00092673	-0.0115419	-0.00576637	0.00583068	0.0169965	-0.0247418	-0.0107392	0.0255406	0.0116558	0.00463662	-0.043823	-0.0392887
Eastern-Finncattle_SAMEA4827186	Cow	-2.5051	-0.0254583	-3.1775	-1.3113	4.78589	-2.50984	-0.156752	-0.147713	0.112442	-0.296623	-0.35473	0.0807502	0.00302802	-0.0477999	-0.046596	-0.0449903	0.01311	-0.0487389	-0.0328206	0.0509997	0.0262292	-0.0533098	0.00587962	0.0399519	-0.000784596	0.0160254	0.00990898	0.0179884	-0.0426156	0.0195804	-0.0243328	-0.0405174	-0.0258871	0.0250011	0.0356915	0.00663321	0.031721	0.0352612	0.0366587	0.0336845	-0.0415756	0.00566654	-0.0180244	0.00843568	-0.0217843	0.0324545	-0.0338013	-0.00143938
ZebuMaure_SN013860	Cow	-2.13965	0.312362	-2.9391	-1.11175	4.9207	-2.40591	-0.106823	0.233321	0.275722	0.226561	0.0701723	-0.0128099	-0.0681516	-0.000709839	0.052899	0.0278873	-0.0141956	-0.0177995	0.0544077	-0.00150704	-0.0158731	0.0274122	-0.034073	-0.0297411	-0.0211452	0.0109283	-0.0123583	-0.00474996	-0.0179627	-0.0448329	0.0082693	-0.0335861	-0.0224611	0.0315352	-0.0174097	-0.0194506	-0.0341039	-0.00683369	-0.0146852	0.0206764	0.00609853	0.000613535	0.0272988	-0.0485342	-0.00319182	0.00805513	-0.0304384	0.0135936
Sahiwal_7	Cow	-2.19177	0.377949	-2.98026	-1.09151	4.80556	-2.35715	0.0462344	0.352815	0.142787	0.20724	0.418129	0.0084441	-0.159437	-0.0225252	0.0471991	-0.0267881	-0.0252965	-0.0402944	0.0282913	-0.0228802	0.0650494	0.0745063	-0.0380018	-0.0306633	0.00631223	0.0113028	0.0220306	-0.0267107	-0.0356547	0.0643484	-0.0165148	0.00827383	0.0226882	0.0101852	-0.0154989	0.00347329	0.00252542	0.00416512	-0.0381911	-0.00187766	-0.0379677	0.0107362	-0.0174275	0.00958067	0.0131214	-0.0056968	-0.0160355	-0.011299
Bhagnari_23	Cow	-2.47524	0.358881	-3.11561	-1.15593	4.85019	-2.34499	0.120689	0.193015	-0.0487844	-0.0488486	0.624957	0.0495222	-0.120383	0.0767959	0.0268398	0.00558145	0.0347434	-0.135788	0.031756	-0.00985993	-0.0627204	0.0455317	-0.0514602	0.0243992	0.0471387	-0.0373888	0.0503429	0.00304903	-0.0220648	0.0120869	0.00235827	-0.0440043	-0.00888415	0.0484502	-0.0195033	-0.0350125	0.0016553	0.0156351	-0.0150283	0.024486	-0.00229816	0.00190621	-0.00504122	-0.0125125	0.0275917	0.0121707	0.0268246	0.0215924
Hereford_SAMN02841110	Cow	-2.29941	0.10671	-3.04415	-1.30307	4.78272	-2.47277	-0.16883	-0.230593	0.0430557	-0.140595	-0.40771	0.15958	0.0495855	-0.0497765	-0.0409013	-0.0549715	-0.00696081	0.0213124	-0.0412471	0.0321352	0.0262857	-0.0440589	-0.00460429	-0.00376812	-0.00392822	-0.0151423	-0.015995	-0.0273978	0.0231268	0.00973725	0.0129129	-0.0019352	-0.00743695	-0.0499056	-0.00542951	0.00326243	-0.0237476	-0.0153374	0.00321889	0.00228249	-0.0482726	-0.00264537	-0.00767447	0.0168481	0.00649677	-0.0181394	0.00181498	0.00146318
Boran_1304	Cow	-2.38687	0.270277	-3.14336	-1.18138	4.75489	-2.40456	-0.0196045	0.10204	0.0551011	0.00891225	0.308183	0.0752709	-0.0671058	0.0632544	0.0985542	0.0425363	0.0301411	-0.0609446	-0.0319782	-0.0360164	0.0201894	0.0299008	-0.0506611	-0.0153156	0.0157423	-0.0370078	-0.0126231	-0.0186586	-0.0364002	0.0042588	0.0477153	-0.0876624	0.0260915	0.0687244	-0.0133223	-0.018299	-0.015895	0.00525775	-0.0501098	0.0293338	0.0203386	0.0336773	0.0124033	-0.00871878	0.00181245	-0.0439613	0.013608	0.00895626
ZaobeiCattle_ZB2	Cow	-2.33031	0.281307	-2.94947	-1.16457	4.97506	-2.41186	0.142512	0.104529	0.128912	0.0139131	0.397208	-0.0997307	-0.010857	0.0402576	0.0166946	-0.0613632	-0.0691469	-0.00669931	-0.0208679	0.0299462	-0.0495069	-0.0259385	-0.00531169	-0.0135382	-0.0171231	0.0229642	0.0248575	-0.0405956	0.0176171	-0.023733	0.0127705	0.0117483	0.0195978	0.0347285	-0.0119053	-0.0281177	0.0226115	0.0721514	-0.00312669	0.0310823	0.0218059	-0.0259278	-0.0171245	-0.0138613	-0.0237433	0.00427307	0.011034	-0.026494
Ogaden_OgD1	Cow	-2.3861	0.26363	-3.12583	-1.21741	4.85899	-2.39199	0.0753862	0.1061	-0.00128918	-0.0265629	0.342188	-0.0298782	-0.112292	0.0453891	-0.00801646	0.0351118	-0.0367659	-0.0472189	-0.0019038	-0.0591778	0.00100422	-0.0151894	0.0569732	-0.0694666	-0.0471028	0.00150313	0.0258988	0.0274942	-0.00165452	-0.0156986	-0.0173211	-0.0263103	0.0239411	-0.0113378	-0.0338936	-0.0798143	-0.0260712	-0.0600058	0.00699716	-0.0143233	-0.0254119	-0.00840563	0.0138978	0.0147929	0.0419095	0.00939791	0.0222407	-0.0281229
TibetanYellowCattle_Xizan7M	Cow	-2.20979	0.120296	-2.97052	-1.23121	4.79763	-2.4739	-0.105195	-0.15182	-0.0737054	0.0141129	-0.30112	0.133605	0.0643145	-0.0368763	-0.0506322	-0.0214752	0.0416256	0.025363	-0.0120456	-0.00927699	0.0242617	0.000608627	-0.0221822	-0.00521383	-0.00763937	0.0453598	-0.0274377	0.0293996	0.0275005	0.0616943	0.0157847	0.0284323	-0.0459504	-0.000319905	0.0360041	0.0254354	0.00501533	0.00633799	-0.00500395	0.0103731	0.00461413	-0.0165283	-0.0501748	0.018628	-0.0129979	0.0197617	-0.0189255	0.0218716
DabieshanCattle_AHWD1	Cow	-2.41745	0.186597	-3.10427	-1.23436	4.82201	-2.44399	-0.030467	-0.156832	0.0100932	-0.104215	0.0451966	0.0373747	0.0365285	0.0296266	0.0371547	-0.0277656	0.000839353	0.0174808	-0.0234262	0.0280214	0.00602398	0.0244838	-4.10702e-05	0.0114939	-0.00149388	-0.0336066	-0.0286396	-0.030169	0.0396516	-0.0343572	-0.00143926	-0.0188442	-0.0241322	0.0191271	0.0100086	0.0307815	-0.0048086	-0.0198409	-0.0132577	-0.00599003	0.0116886	-0.0382042	-0.0122985	-0.0127599	-0.000238686	0.0185687	0.0329312	-0.0136256
NDama_ND25	Cow	-2.31853	0.138593	-3.03073	-1.24107	4.73253	-2.44093	-0.192849	-0.149023	0.0525243	-0.0482327	-0.270488	0.106395	-0.0209235	-0.00609595	-0.00916239	-0.0289421	-0.0178155	-0.0106466	0.0484611	0.0110785	-0.0506376	0.0208309	0.00147053	0.0231309	-0.0115235	-0.0145393	0.00294397	0.0410424	0.000937809	0.0382933	0.0119251	0.0168843	-0.027095	-0.0008376	0.00470209	0.0267222	-0.027825	0.0125597	-0.0230321	0.0239113	-0.0251591	-0.00766883	0.00755973	-0.0215017	-0.0232936	0.0148129	0.000291075	0.00293542
Ogaden_OgD5	Cow	-2.45324	0.229286	-3.14154	-1.26794	4.80337	-2.33086	0.108811	-0.000183863	-0.0145736	-0.107175	0.356383	0.0183045	-0.0146764	0.0573112	0.0320154	0.0231191	-0.00238281	0.0124931	-0.0153077	-0.0890002	0.0039212	0.00303161	-0.00962827	-0.0242435	-0.00231948	-0.0194276	0.0393222	0.0148537	-0.0664091	0.0211697	-0.0500536	0.0306951	0.0371906	0.000289464	0.00163252	-0.0328717	-0.0525293	0.0032215	-0.0409109	0.0132425	0.0375041	0.0150578	-0.0245972	0.00516806	0.001131	-0.0120989	0.0489647	-0.0265207
LingnanCattle_SXLN60-M	Cow	-2.22611	0.21413	-2.87668	-1.16152	4.96303	-2.39368	-0.0244563	0.190521	0.0446651	0.125633	0.219231	-0.109426	0.0435285	-0.021654	0.0198537	0.00585217	-0.0121722	0.0203954	0.068845	0.0714288	0.041837	-0.0181217	0.0306343	0.0662956	0.00500197	0.00308903	0.0634715	0.0201753	0.0202489	0.0153155	0.0156288	0.0313416	0.00925524	0.00548607	0.0116555	0.00425291	0.004293	0.0232671	0.0369673	-0.0098754	0.0134334	0.0029697	0.00445026	-0.00335769	-0.0490129	-0.00059413	-0.00525313	-0.00367113
Gourounsi_BF031201	Cow	-2.31326	0.123053	-3.03104	-1.20707	4.70397	-2.46943	-0.147408	-0.0591469	-0.0800867	-0.0445671	-0.278029	0.0205292	-0.0367861	0.00189701	-0.025039	-0.0096034	-0.0024185	0.0510542	0.0388642	-0.00448522	-0.0635317	-0.00146389	0.007253	-0.00531453	-0.0199276	0.00323199	-0.00408625	0.000694054	0.0506701	0.022139	-0.0159497	0.0244975	-0.0279515	0.00396367	0.0355282	0.042615	-0.0121172	0.0021719	-0.00728713	0.000218731	0.0201443	0.000220291	-0.012784	0.00644137	0.0136909	0.0076637	-0.0265033	-0.0154804
LingnanCattle_SXLN6-2M	Cow	-2.6366	0.132822	-3.12835	-1.23816	4.73376	-2.37626	-0.0175916	-0.0270678	-0.175053	-0.250465	0.398202	-0.0637364	-0.0442125	0.0739312	0.04623	0.0221561	-0.0506128	0.0121153	-0.0011763	0.057488	-0.0933495	0.0278209	-0.0460846	-0.0172174	-0.0502686	-0.0202845	-0.0283898	0.080585	0.00891893	0.00969479	-0.0027686	-0.040525	0.0424886	0.0123348	0.00785414	0.0322282	0.00499827	-0.0251098	-0.0121569	-0.0345286	-0.00592655	-0.0108228	-0.0357087	-0.00986443	-0.0051198	-0.0205747	0.0275899	0.00437483
MongolianCattle_MG49M	Cow	-2.12851	0.155249	-2.93693	-1.16024	4.86598	-2.46667	-0.169575	-0.056771	-0.166029	0.0753862	-0.260725	0.00964092	0.0860224	-0.0267187	-0.00947831	0.0374478	0.0460734	0.0579181	0.0193502	-0.0259076	0.00208194	-0.0033775	0.0295471	-0.0237157	-0.0283763	0.0103595	-0.00601675	-0.000775952	-0.00175435	-0.0271647	0.0105311	0.00987089	-0.0350803	0.0378509	-0.00335183	-0.013777	-0.00739348	-0.0207471	0.0284034	0.00659335	0.00460639	0.00500994	-0.00112021	-0.0157344	-0.00834281	0.012623	-0.0199724	-0.00121013
Angus_186	Cow	-2.32056	0.089455	-3.07359	-1.29485	4.69394	-2.49608	-0.173259	-0.273971	-0.101301	-0.184325	-0.407434	0.124507	0.0332847	-0.00338878	-0.0358797	-0.0312847	0.0488345	-0.01246	-0.0324206	-0.0248787	-0.0472817	-0.0305297	-0.016293	0.0366484	0.00897816	0.00728614	-0.0223007	0.021251	0.0176429	-0.0196603	-0.0163982	0.0132985	0.00138458	-0.0194724	0.000959899	-0.00430514	0.0126103	0.00213319	0.0106237	-0.00244682	0.0379894	0.0302369	0.014468	0.00203572	-0.0056287	-0.0346238	0.0188492	-0.00539703
Tharparkar_138	Cow	-1.63348	1.04944	-2.65359	-0.997019	4.75117	-2.62061	0.412715	0.0640174	-0.416726	0.725162	0.236455	-0.284339	0.186328	0.0451922	-0.160708	0.0654824	0.0681647	0.0860439	0.0455183	0.0263317	0.127476	0.0622854	0.0418602	-0.0149088	-0.0245279	0.00201378	0.0444467	-0.0363017	0.021897	0.0149876	-0.0370537	0.029359	0.0517336	-0.00407926	-0.0677786	-0.0274438	-0.0017719	-0.0478251	0.00617878	-0.0105872	0.00277853	0.0305372	0.0007881	-0.0189539	0.0182256	0.00969551	-0.0217943	-0.0110385
Jersey_0062	Cow	-2.41202	0.0323999	-3.09772	-1.27027	4.71042	-2.50615	-0.156736	-0.266418	-0.0348559	-0.213085	-0.384708	0.0790326	0.0390375	-0.0877063	-0.0193204	-0.0336398	0.0678265	0.00448048	-0.0725082	-0.0250677	-0.00794601	-0.0269577	0.00650653	-0.0096615	0.0699772	-0.00988161	-0.0168103	-0.00181659	-0.00273693	0.00252651	0.00649147	0.0292545	0.0221819	0.0173518	0.016434	0.0273841	0.0156241	-0.00111425	0.0421541	0.0440823	-0.000488696	-0.00471849	0.00319949	-0.0187468	0.0261921	0.0309442	-0.00988521	-0.0281079
HisarHiryana_46	Cow	-2.10798	0.622383	-2.89484	-1.13559	4.85622	-2.54874	0.294759	0.113663	0.181927	0.34451	0.358671	-0.0894688	0.0459072	0.0587931	-0.0358957	0.0550939	0.111281	0.0160904	-0.00231036	-0.0492645	0.0843002	0.0641811	0.00287252	0.0819665	-0.0103815	-0.028079	0.0185838	-0.051749	-0.0431864	0.0428453	-0.0941435	0.00432121	0.0445872	-0.0303042	0.0269515	-0.0199274	-0.0164783	-7.73919e-05	0.0622353	-0.00162795	0.0378406	0.00393639	0.022777	-0.0127878	0.0273695	0.0484921	0.0540113	-0.0194477
Tharparkar_Thar1	Cow	-2.22418	0.425352	-2.94006	-1.12513	4.83511	-2.31377	0.0855943	0.336071	0.00828168	0.181212	0.505839	0.014414	-0.0419753	-0.032051	-0.0057096	0.0147149	-0.0506902	0.0208216	0.0171184	-0.0240412	0.00997328	0.0553275	0.00367181	-0.00106107	0.0145377	-0.0590112	0.0446589	-0.0400014	-0.0562445	0.0166684	0.0235912	0.00114537	-0.00916087	0.0174866	0.00253181	0.0199485	0.0323885	0.0230639	-0.00992423	0.0288938	-0.00131578	0.00179398	0.00399341	0.0189455	0.0446517	0.0135659	-0.0351795	-0.00893364
IRBT_H9-0006	Cow	-2.07574	0.229798	-2.93598	-1.11064	4.87299	-2.43352	-0.0761131	0.191701	-0.177133	0.190171	-0.0307594	-0.0843547	0.0137689	-0.0218117	-0.0124825	-0.00249642	0.0357342	0.0216966	-0.0207067	0.055098	0.0225231	0.0309353	0.0237737	-0.0383356	0.024946	0.00413294	0.0129283	0.0201216	-0.041753	0.043889	-0.0601967	-0.0623941	0.0243157	0.0674832	-0.0742007	-0.0702715	-0.0316344	-0.0276249	-0.00733124	-0.0112162	-0.0415461	0.0156452	0.013803	0.0120276	-0.0483067	-0.0129303	0.0188571	-0.0414431
Western-Fincattle_SAMEA4827187	Cow	-2.57235	0.0512722	-3.23203	-1.39835	4.64808	-2.53265	-0.0655219	-0.434896	-0.0170957	-0.37905	-0.290897	0.179732	0.00597945	0.0172001	0.0151628	-0.0161886	0.0204771	-0.0217307	-0.0525639	-0.0322623	0.0303286	-0.0676183	0.0189654	-0.000773995	0.0260544	0.00714822	-0.0674407	-0.00924226	0.0254881	-0.0320365	0.0321396	0.0100042	0.0110296	-0.0339851	-0.0191486	-0.0412006	-0.016312	0.0078787	0.0129196	-0.00575664	-0.00319659	-0.0212983	-0.031021	-0.030682	-0.0124041	-0.0282785	0.0484634	-0.00194813
BrownSwiss_RM763	Cow	-2.19177	0.311572	-3.02366	-1.29311	4.69762	-2.50888	-0.048493	-0.377729	0.158278	0.0455755	-0.416122	0.165849	0.0340517	-0.0598173	-0.0729824	-0.0565157	0.0628965	0.0218617	-0.0406608	-0.0094261	0.0149453	-0.0284053	-0.0308886	-0.0242273	0.0362631	0.054187	-0.0371493	-0.0117675	0.00184196	-0.0145812	0.00512291	0.0340834	-0.00177796	-0.0666642	-0.0225728	-0.0313376	-0.0212677	-0.0178965	-0.00192171	-0.0324131	0.00668504	-0.0133028	-0.0216974	-0.0124752	-0.0194391	-0.0100403	-0.0103108	-0.0108458
Banni_1_30x	W. Buffalo	0.525862	3.5953	-1.17465	1.32988	3.35694	3.14448	0.138834	-0.0559935	0.130576	0.0305937	-0.0375646	0.0616177	-0.0312942	-0.0307397	-0.0175344	-0.0193593	0.0576303	0.0794027	-0.0405201	0.0802066	-0.0174133	-0.0214351	-0.105524	0.0141503	0.0212687	-0.00831205	0.00459242	-0.053857	0.011614	0.0180048	0.0267285	-0.0206503	-0.0137896	-0.0330977	-0.0252755	0.0267517	0.0419949	-0.00606259	-0.0391093	-0.0160706	-0.0187046	-0.0144509	-0.00730873	-0.00466067	-0.00475723	0.0365175	0.0225343	0.0343245
Banni_2_30x	W. Buffalo	0.529896	3.62291	-1.27428	1.28442	3.31263	3.10838	0.176068	-0.0443803	0.0520329	0.00322334	0.00698168	0.0739538	0.0189774	-0.0028167	-0.0146566	-0.0749199	0.0210842	-0.0412247	-0.0021004	0.0174583	-0.0483248	0.0262029	0.0374425	0.0517694	-2.14113e-05	-0.0326737	-0.0345018	0.0299527	0.0563817	-0.0176765	0.0661333	0.0432646	0.0170322	0.0659639	0.0530674	-0.0116948	0.0128	-0.0454458	0.0223835	0.0135909	0.0178135	-0.0186622	-0.00229918	0.0367712	0.0360204	0.0184928	-0.0220863	-0.0140405
Banni_3_30x	W. Buffalo	0.453749	3.61873	-1.26073	1.28731	3.28399	3.10366	0.19053	-0.0548987	0.018491	-0.0933738	0.0838557	0.027326	-0.00510189	-0.00808775	-0.0456717	-0.0475875	-0.0114889	-0.0469471	-0.0175769	0.0462164	0.00816529	0.0475372	0.03471	-0.089472	0.0529163	0.0309929	0.000310441	0.0527928	0.031721	-0.0386785	0.032345	-0.0174979	-0.0174182	-0.000674988	0.0278948	0.0218831	0.0179571	0.0301475	0.0106846	-0.00179088	0.0574554	0.0198189	-0.0296097	0.0237929	0.000855102	0.0264503	0.0140501	-0.0387884
Banni_4_30x	W. Buffalo	0.490937	3.60074	-1.24838	1.36814	3.29584	3.12433	0.155207	-0.0020422	0.00392404	-0.046324	0.0769593	-0.0294568	-0.0208405	0.00424835	0.0114995	0.0355445	-0.0335703	-0.0199667	-0.0292688	-0.0309913	0.0271526	0.0158399	-0.0177258	-0.0231197	-0.0534718	0.0600393	0.0475339	-0.00879161	-0.00310399	-0.0498431	0.00238887	-0.0279928	0.0241567	-0.0134628	0.0431712	-0.0156409	0.00505183	0.00497817	-0.0319617	0.00793247	0.0128244	-0.00752611	-0.062058	0.0290681	-0.0168682	0.0322518	-0.00790407	-0.0327368
Banni_5_30x	W. Buffalo	0.559421	3.57405	-1.23912	1.35715	3.24564	3.13542	0.209191	-0.0505712	-0.00255121	-0.0391383	-0.0220599	0.0391257	0.0210245	-0.0145438	-0.0417403	-0.0460706	-0.0384751	0.0127776	0.00118889	0.00972097	-0.0189897	0.0226599	0.0111432	-0.00538458	-0.037115	-0.00242493	0.00366109	0.0117017	0.0828503	-0.00252046	-0.0118144	0.0311534	0.041385	-0.0200548	-0.0262567	-0.0507434	-0.0269506	0.00136987	-0.0108542	-0.0374395	-0.00591089	0.0279222	0.00402572	0.0225977	-0.040471	0.0430052	-0.0115134	0.0112219
Banni_6_30x	W. Buffalo	0.49737	3.59775	-1.16981	1.31176	3.3603	3.16206	0.146009	-0.0160272	0.177157	0.00195942	0.0321976	0.0237912	-0.0209017	-0.00805192	-0.0283106	-0.0539853	0.0106955	0.00959764	-0.0645077	0.079389	-0.0816633	-0.016339	-0.0145618	-0.0231605	-0.0137824	-0.0593104	0.0016679	-0.0344043	0.00745803	0.0154734	-0.0269874	0.0356952	0.0248683	-0.0114781	0.00806244	0.0036953	0.0055204	0.00554961	-0.0048773	-0.0164235	0.026354	-0.0110505	-0.00691854	0.0202972	-0.0166792	0.026606	0.0463739	-0.0407907
Bu.B.2_10x	W. Buffalo	0.920586	3.48973	-0.926005	1.59925	3.5173	3.0849	-0.197035	0.416442	-0.348804	0.344387	-0.243572	-0.293057	0.185281	-0.109452	-0.0362254	0.0768845	0.0897319	-0.0318744	0.0356584	0.00392309	0.0630775	0.0264863	0.0861529	-0.00332445	-0.0305309	-0.0829747	0.0174093	-0.0590821	0.0180884	-0.0886957	-0.0113717	-0.0232306	0.0775365	0.00308395	0.0395099	0.00406417	0.00302554	-0.0485998	-0.0436483	0.0674967	0.0123123	-0.0293161	-0.00442052	0.0402148	-0.0237336	0.00481644	-0.0348357	0.0105861
Bu.B.4_10x	W. Buffalo	0.846021	3.48079	-0.96567	1.55755	3.46795	3.09138	-0.193927	0.317897	-0.324517	0.278123	-0.163955	-0.226902	0.124415	-0.0947295	-0.0313231	0.106289	0.0795805	-0.00728189	0.103948	-0.000180419	0.00648301	0.00479873	0.061524	0.00154901	-0.0286178	-0.0324616	0.0551056	-0.0653524	0.037869	-0.0473093	-0.0382845	-0.065405	-0.0515792	0.0773329	0.0492217	-0.0139684	0.117415	-0.029834	0.00207584	-0.00761117	-0.0386939	-0.0327518	0.0110343	0.0013846	0.0264437	-0.0217606	0.0208382	-0.011329
Bunny-0903_10x	W. Buffalo	0.723189	3.57612	-1.07081	1.44769	3.38516	3.1804	-0.0258571	0.181992	-0.260901	0.130674	-0.151523	-0.117087	0.068293	-0.0682527	-0.0424381	0.0778613	0.00939059	-0.00427612	0.0522337	-0.0307289	0.076572	-0.0198943	0.00784278	-0.00922727	-0.000666671	-0.0721003	-0.0314761	-0.0427464	0.00615279	-0.018915	0.0222021	-0.055959	0.0291139	0.00860108	0.03754	-0.0149537	0.00257285	-0.00245956	-0.0340738	-0.0113536	-0.0159778	-0.0450186	0.027084	-1.52667e-05	-0.00617828	-0.00337372	-0.0453395	-0.00732191
Bunny-0914_10x	W. Buffalo	0.493128	3.60054	-1.27084	1.30601	3.25982	3.14754	0.11169	-0.0602867	0.0506079	-0.0685439	0.0721096	0.00462073	0.0162635	0.0185948	-0.0149289	0.0274651	0.0109964	0.0484901	0.0105282	-0.0369804	-0.029821	-0.0296361	0.0655655	-0.0205725	-0.00302167	0.0296811	-0.0239892	-0.0173971	-0.00787429	0.0179201	-0.0158993	-0.031891	0.0129412	0.0510713	-0.0045328	-0.0202843	0.0764251	-0.0264501	0.00971979	0.00116001	0.0208856	0.0223545	-0.0317579	0.0459686	-0.0311839	-0.0059443	0.0149912	0.0316605
Bunny-0982_10x	W. Buffalo	0.529915	3.5559	-1.20598	1.37064	3.38428	3.20351	-0.0144936	0.0175308	-0.176599	0.0364584	-0.0530683	-0.0407555	0.0829813	-0.0426802	0.0344267	0.0189997	0.0463919	-0.0121819	0.0372525	-0.0550937	0.0077259	-0.0150494	-0.00343093	-0.00184924	0.00265102	0.00760383	0.00615891	-0.00269334	-0.0103695	-0.0662928	-0.0354446	-0.015093	0.000914261	0.0708181	0.0169549	-0.0195354	0.0675573	0.0404162	0.00831012	-0.0430279	-0.019995	0.073041	-0.00399549	-0.0243419	0.0193767	-0.0185306	-0.0152922	0.0316063
Bunny-960_10x	W. Buffalo	0.51777	3.5131	-1.21685	1.35363	3.30127	3.14291	0.016261	0.0479054	-0.0191364	0.0151756	-0.032399	-0.0783583	0.0194634	-0.0221642	0.0143615	-0.0126463	0.0719253	0.0077577	-0.0504967	-0.0141199	0.0555967	0.102804	-0.00292302	-0.00844347	0.0130173	0.0427432	0.0186135	0.0737014	0.0220993	0.00620718	-0.0554788	0.0669155	0.0062691	0.00386034	0.000660402	0.0779768	-0.0286229	-0.00374472	-0.0363067	-0.0223632	0.0478316	0.0360191	0.0656894	0.0155197	-0.0422804	0.00298369	0.0253058	-0.0154685
Bhadawari_1_30x	W. Buffalo	0.534703	3.64085	-1.26536	1.28644	3.25653	3.12693	0.192779	-0.013193	-0.0275327	0.00642143	0.0559704	-0.00573982	0.0143565	-0.0168091	-0.0389924	-0.0149079	-0.0657788	0.0867008	-0.0407759	0.0125602	-0.018921	0.015911	-0.0201026	-0.0049596	0.0421077	-0.0480511	0.00786122	0.00926119	-0.000372751	0.032506	-0.0197972	0.00614048	0.0430532	0.00777253	-0.0282708	0.0193811	-0.0239112	-0.00322217	-0.0415067	0.0302061	-0.0130639	-0.0232626	-0.0104559	-0.0259602	-0.0266982	0.00862077	0.0194145	-0.0286498
Bhadawari_2_30x	W. Buffalo	0.536379	3.60921	-1.19808	1.3398	3.37193	3.17083	0.136531	0.109367	0.090436	-0.0326849	-0.0263348	-0.0723183	0.00337068	-0.0763708	-0.088165	-0.0568507	-0.0587233	0.0121694	0.0231388	-0.0350734	0.00493036	0.0683899	0.0411273	-0.0662237	-0.00985991	0.0253736	0.0239719	0.0189777	-0.0438955	0.0208507	-0.0581453	-0.0300441	-0.0251704	-0.0197166	0.00403573	0.0217938	-0.0434566	0.0184495	0.0168087	0.0208695	-0.023897	0.0095932	-0.0190097	-0.0231224	-0.0274994	0.0169104	0.0119662	0.0302816
Bhadawari_3_30x	W. Buffalo	0.553507	3.58115	-1.19154	1.34697	3.28376	3.07425	0.16491	0.0363621	0.0560007	-0.0210684	0.0427359	-0.0753108	-0.00752432	-0.0402766	-0.0777454	-0.0276712	-0.0121381	0.0559715	-0.0571243	-0.0888164	-0.0117687	-0.0395697	0.0542238	-0.0547653	0.00500587	0.0344344	-0.0276533	-0.0142984	-0.0205223	-0.0667974	0.0317165	-0.0336408	-0.0329775	-0.0256158	0.0144678	-0.035706	-0.0154538	-0.0137341	-0.0468362	-0.0207339	-0.0111978	-0.023296	-0.0196207	-0.0195371	-0.0530549	0.0079727	0.0328182	0.0441902
Bhadawari_4_30x	W. Buffalo	0.530944	3.60456	-1.22814	1.30313	3.28676	3.10098	0.107269	-0.0632561	0.0925274	-0.013624	0.0303057	0.023332	0.0136935	-0.0322224	0.031932	-0.0533349	-0.0296043	0.069746	0.0166628	-0.0148755	-0.0340559	-0.0129809	0.00853274	0.0497035	-0.0197118	0.0529869	0.00627682	0.0276765	-0.0186584	0.0120579	0.0617742	0.0628295	-0.0566036	0.0237174	0.0571451	-0.069116	0.0116374	-0.0416224	-0.00506721	0.00977863	0.0048739	0.0133103	0.000826174	-0.0255152	0.00312965	-0.000113182	-0.0241539	0.00969894
Bhadawari_5_30x	W. Buffalo	0.51027	3.57001	-1.27649	1.32793	3.26736	3.08903	0.214774	-0.123115	-0.0298376	-0.0683439	0.0528807	0.0359299	0.039134	-0.023026	-0.00164779	-0.0309872	-0.0197862	0.0100974	-0.0270046	0.0291055	0.0676477	0.0309642	-0.0399081	0.0164788	-0.0311231	-0.0164201	-0.0120121	0.00924162	-0.0319942	-0.0137276	0.0739407	0.0722484	0.0291833	0.0289986	-0.0219012	0.0154479	0.0231478	0.0204288	-0.0558569	0.00425903	0.00570855	-0.0353216	0.0112415	0.00627823	-0.0262026	-0.0207404	0.00425291	0.0091397
Bhadawari_6_30x	W. Buffalo	0.530601	3.52091	-1.24305	1.32556	3.30062	3.08208	0.144646	-0.0474042	0.12883	0.0289197	0.0185553	-0.0483995	-0.05185	0.0104493	0.00131678	-0.0374788	0.118165	-0.0503898	-0.0706579	-0.0449284	-0.0557938	0.0206351	-0.0237184	-0.0355641	0.0383396	0.0208657	-0.0227233	-0.0435635	0.0359936	0.00690107	0.0180146	0.024824	0.0317166	0.013717	-0.0291061	-0.0190308	-0.0252574	0.00490071	-0.0555458	-0.0305227	-0.00154718	-0.000442786	0.0386244	-0.044141	-0.00947316	-0.00938032	-0.00616718	0.022581
Bhadawari_male_30x	W. Buffalo	0.489235	3.65108	-1.2909	1.31672	3.21154	3.13728	0.167878	-0.067288	-0.0613556	-0.0230513	0.0294024	0.0305517	0.0230775	0.0395291	-0.000558518	-0.0581346	-0.038369	0.0163275	-0.0616229	0.0526736	-0.0206706	-0.0460487	0.00987051	-0.0685306	-0.0510072	-0.0157731	-0.00259792	0.0208989	0.0374559	0.0248625	-0.046816	-0.0620345	0.0127491	0.0206995	-0.0221604	0.0309204	0.000173755	-0.0188497	-0.0533007	0.0209977	0.0411359	0.0302079	-0.0436596	-0.036348	0.0411836	-0.0622347	0.0124261	-0.0207917
Bhadhwari-9-369_10x	W. Buffalo	0.484067	3.54149	-1.27119	1.3414	3.33866	3.14628	0.111796	0.0269684	0.017043	0.055169	0.00553432	0.0173926	0.0203706	0.0504837	-0.0686399	-0.0104537	0.0470852	0.0185256	-0.0215274	-0.0284442	-0.000211928	-0.0039516	0.0365346	-0.00971375	-0.00306985	0.00918461	0.00464786	0.0236197	-0.00513663	0.00924939	-0.0467551	0.000846611	-0.0441659	-0.0139858	0.00238731	-0.0230455	-0.0535129	-0.050374	0.00867574	-0.0317446	-0.0118692	-0.00940495	0.0126692	-0.0825388	0.0167105	0.0406103	0.0140063	0.0095989
Bhadhwari-B167_10x	W. Buffalo	0.380315	3.60777	-1.30478	1.26887	3.2026	3.14989	0.166039	-0.165877	0.102276	-0.105077	0.0527632	-0.00203673	-0.0167625	0.00306412	-0.0245254	-0.0914038	0.0359633	-0.0645012	-0.0430427	-0.0447912	0.0361638	-0.022954	-0.0475033	0.0287292	-0.0526755	-0.00759599	-0.0291036	-0.0241585	-0.0692519	0.0697056	-0.0500904	-0.0351181	-0.00899425	0.0550284	4.76451e-05	0.0252259	-0.0296466	-0.0494888	0.0123159	-0.0513928	0.0318998	-0.0299624	-0.0245574	-0.0442434	0.00281907	-0.018729	0.0461298	-0.00360643
Bhadhwari-B254_10x	W. Buffalo	0.498155	3.59784	-1.29529	1.28523	3.25166	3.17583	0.0523353	-0.0451075	-0.00623656	0.0010699	0.0596963	0.0286738	0.0379583	0.00659431	-0.0428061	0.00561507	0.0191911	-0.0131938	-0.0348036	-0.0387416	0.0683757	-0.0410391	-0.0401449	-0.0463532	-0.0234416	-0.000939118	-0.0668621	0.0170331	-0.0194722	-0.050569	-0.0253473	-0.0825381	-0.0238904	0.073534	0.00881952	0.0541659	0.0464488	-0.00941479	-0.0499571	-0.0391949	-0.0328612	0.0302311	0.0520787	-0.00835948	-0.0178563	-0.0407224	-0.0343657	-0.0459161
Bhadhwari-B277_10x	W. Buffalo	0.406077	3.59853	-1.34818	1.26205	3.22884	3.11485	0.137953	-0.0963753	0.0294718	-0.0750785	0.055646	0.0432784	-0.0372862	0.0622723	-0.0181119	-0.0269877	0.00912147	0.0291983	-0.014644	0.0509548	0.0130175	-0.015809	-0.00418103	0.0408574	-0.00448994	0.0339866	0.0127057	0.0285643	-0.0160039	-0.00527477	0.01533	-0.0246904	0.0688461	-0.0281131	0.0347185	-0.0393447	0.0115188	-0.011832	0.0393536	0.00567665	0.0259992	0.0276453	0.00750634	0.00965529	0.000927059	0.0287632	0.037224	-0.00379363
Bhadhwari-B278_10x	W. Buffalo	0.39656	3.55522	-1.29524	1.32166	3.27984	3.14896	0.126398	-0.0323497	0.176649	-0.0881957	0.0807638	0.0446067	-0.0356753	0.0141033	0.00730951	-0.0586693	-0.00082279	-0.0940328	0.00266315	-0.00654423	0.00245412	-0.0642469	0.0189781	0.00022456	0.0208682	0.00476026	0.0499264	-0.00214422	-0.12514	0.032155	-0.0378733	0.011329	0.0296498	0.0404709	-0.0317433	0.0152729	-0.00157145	-0.0281114	-0.010052	0.0189021	-0.0365313	0.00788905	0.00890103	0.0117114	-0.00896238	0.00321534	0.0382354	0.00167385
Bhadhwari-B284_10x	W. Buffalo	0.388453	3.49897	-1.3718	1.30511	3.21647	3.20961	0.0587491	-0.0800068	-0.0795245	-0.113411	0.0486046	0.0032225	-0.0100331	0.0497929	0.00111514	0.0203324	0.0021459	-0.0515129	0.0396385	0.0369003	-0.0175308	-0.0796979	0.0391021	0.012	-0.00164079	0.0528445	-0.0353786	-0.0210742	-0.0163298	-0.0459189	-0.108229	-0.00592896	0.00419962	0.00294955	0.0324965	0.01038	-0.0502408	0.0123685	0.0105672	-0.0192607	0.0145984	0.0333173	0.0141886	-0.0116398	0.00331538	-0.0706769	-0.0174644	0.0637128
Jaffarabadi_1_30x	W. Buffalo	0.528951	3.60672	-1.21232	1.30414	3.30247	3.15055	0.177937	-0.00482971	0.0399657	0.0256339	0.0601815	-0.0219132	-0.00725575	0.0676921	-0.0125845	-0.00965203	-0.00657747	-0.034012	0.0398436	-0.0145228	-0.00413849	0.0191704	0.0464851	0.0446571	0.018708	0.0636512	-0.0204351	0.00651127	-0.0541234	0.0182291	0.00962692	-0.0102515	-0.0392732	-0.0508341	-0.0173992	-0.0182598	-0.0790382	0.0147187	-0.0136973	0.0303525	0.0137048	-0.00148167	-0.0380943	0.0165181	-0.0392913	-0.0186698	0.0126448	0.0276865
Jaffarabadi_2_30x	W. Buffalo	0.486267	3.58855	-1.22977	1.35489	3.2973	3.11792	0.127522	-0.0227455	0.158212	-0.0149505	0.0213097	-0.0314428	-0.0348919	0.0338751	0.0187506	-0.0393131	0.043657	-0.0899344	-0.0420152	-0.0240505	-0.0517831	0.0447474	-0.0111818	-0.0368938	0.0604583	0.0249389	0.0231384	0.0399086	-0.058299	0.010901	0.0261414	0.0217984	-0.0279988	0.0329022	0.00396534	0.0353023	0.026976	0.0265114	-0.00198175	-0.0163949	-0.00527599	-0.0159227	-0.0169985	-0.022036	-0.0289139	0.00170102	0.0106	-0.0192123
Jaffarabadi_3_30x	W. Buffalo	0.565493	3.62871	-1.2163	1.34156	3.28872	3.13888	0.112984	-0.00186208	-0.00437129	-0.024975	0.00873031	0.0185577	-0.00412865	-0.0346982	0.0120807	-0.0178821	-0.0451394	-0.0100572	-0.00662292	-0.0198531	-0.00182438	0.00231272	0.0132898	0.0331112	0.0213228	0.0029417	0.0880353	-0.0664918	-0.0564313	0.00908178	0.0148498	-0.000767842	-0.00703626	-0.0108242	-0.0703788	0.022585	0.051596	0.0709019	0.00952262	0.0352533	-0.0273552	-0.00642664	0.0192605	0.0096446	0.00730234	-0.0152924	-0.0603275	0.0325223
Jaffarabadi_4_30x	W. Buffalo	0.510154	3.66199	-1.2794	1.28077	3.27189	3.09777	0.131368	-0.0814615	0.102351	-0.0050035	0.0850369	0.107685	-0.0542093	-0.00481952	-0.0233796	0.0315839	-0.0235111	-0.0279324	-0.0435953	0.0208183	0.0234641	0.00653322	0.0354974	0.000667068	0.0177346	0.068842	-0.0317602	0.0397636	-0.0348522	-0.0231327	0.118403	-0.0569518	0.0687864	0.0266101	0.0131203	-0.0366193	-0.0681273	-0.00725129	-0.0337348	-0.0439079	-0.0144093	0.0382647	0.035471	-0.0167428	-0.0591326	0.00511968	0.000592472	0.0308348
Jaffarabadi_5_30x	W. Buffalo	0.549318	3.61218	-1.29146	1.31527	3.25478	3.14247	0.133336	-0.0240072	-0.0252052	-0.0577956	0.0237249	-0.00294914	-0.0192549	0.0111295	0.0400372	-0.00314182	-0.0165425	0.0201123	-0.0129892	0.0636928	-0.00712437	-0.0242989	-0.0348205	-0.0306172	0.0389294	-0.00183991	0.0130932	0.0058641	0.0196536	0.0213479	-0.0256056	0.0584702	0.0621536	0.0266596	-0.0369034	0.0448169	-0.0162236	-0.0177289	-0.00992661	0.0461732	-0.00193258	0.00125045	0.0324669	0.00137261	-0.00166118	0.0039762	0.0275481	-0.0202676
Jaffarabadi_6_30x	W. Buffalo	0.527772	3.61565	-1.23143	1.29252	3.26795	3.10258	0.138887	-0.0152041	0.0999263	0.0209616	0.0178262	0.0295244	-0.0139177	-0.032491	-0.0202382	0.0299451	-0.0128246	-0.0394225	0.037983	-0.000625794	0.0227876	0.0228842	0.0372696	0.0171868	-0.0201338	0.0418549	-0.00964949	-0.0241547	-0.0293924	-0.0291326	0.0437344	-0.00724312	-0.0265652	0.0432679	-0.0257743	-0.00899573	0.0100979	0.0412233	-0.0481519	-0.0233047	0.021126	0.00322766	0.0328594	0.00859873	-0.00484271	0.0475388	-0.0380314	0.0238986
Jaffarabadi_male_30x	W. Buffalo	0.552803	3.57724	-1.22411	1.30155	3.30201	3.12845	0.175975	-0.0108928	0.0632645	0.0168226	0.020464	0.039515	0.00179447	-0.0210711	0.0348457	-0.0460474	0.0243326	-0.00204769	-0.0177413	-0.019048	-0.00832637	0.016265	0.0339804	0.0168718	-0.0572336	-0.00143554	-0.0172987	-0.017639	0.0188667	0.0155294	-0.0369417	0.0564234	-0.0167223	0.0350479	-0.0003241	-0.0268351	0.0139294	0.0238638	-0.00101437	-0.0245922	0.0386923	-0.0333495	-0.00305613	0.0386298	0.0110294	0.00895869	0.0360384	-0.000957228
Jaffrabadi-0685_10x	W. Buffalo	0.379254	3.56499	-1.36499	1.22081	3.24915	3.13593	0.0970845	-0.12241	0.0667357	-0.0706404	0.0514068	0.019939	-0.00254494	0.0277753	-0.0206469	-0.0398338	0.0286003	0.00675914	-0.021223	0.0187116	-0.0796217	0.043952	0.00434353	0.0292023	-0.013885	-0.0179117	-0.0330283	0.0356983	-0.056876	0.0143835	-0.0650723	0.0325347	-0.0752088	0.0463149	-0.0208156	0.0182362	-0.0227555	0.0484377	0.0581581	-0.057555	-0.0126153	-0.00647733	-0.0162983	0.0233746	0.0172956	-0.00560181	0.0105753	0.0387009
Jaffrabadi-0845_10x	W. Buffalo	0.437024	3.60637	-1.30279	1.3164	3.27064	3.19127	0.0483554	-0.0548954	0.0150825	-0.0631468	0.0651761	-0.0171685	0.00608977	0.0467407	0.031646	0.00424038	0.027806	-0.0360394	-0.0353453	-0.0362034	0.0423892	-0.0313435	0.0307949	-0.0494993	0.0371147	0.0107668	0.0155292	0.032668	0.0301541	0.0260152	-0.0428488	0.0103356	0.0391971	0.0311881	0.00342864	-0.00715387	0.0263615	0.0240855	-0.035523	0.0347121	-0.00708985	0.0151368	-0.0596309	0.0234636	-0.00915811	-0.0255445	0.0313259	-0.0138202
Jaffrabadi-2304430_10x	W. Buffalo	0.460065	3.62855	-1.26629	1.21992	3.29058	3.17783	0.0555827	-0.0491064	0.190825	-0.0339077	0.0820794	0.0507389	-0.0233199	-0.0119685	-0.0143399	-0.0220426	-0.048492	0.0259221	-0.0254503	0.0163458	0.0265132	-0.0489483	-0.0478956	-0.0299191	0.0221957	0.053073	-0.0612763	0.0225464	0.0363352	-0.00947545	-0.0156922	0.0119683	0.0370968	-0.0276406	0.0348453	-0.00333598	0.00979756	-0.0033204	-0.0108099	-0.00192063	-0.0129973	0.0487575	0.0224999	0.00824886	-0.0116139	0.0198618	0.00182489	0.0312876
Jaffrabadi-230964_10x	W. Buffalo	0.307404	3.58574	-1.38986	1.26038	3.183	3.16754	0.111326	-0.182722	-0.0818788	-0.239116	0.0539173	0.0323732	-0.0865283	0.0102161	0.0245899	-0.0361402	-0.0444354	0.000913384	-0.00946675	-0.0189562	0.100351	-0.0578996	-0.0639847	-0.0344933	0.104643	0.000613028	0.0595882	0.0284017	-0.0072678	-0.0010162	-0.00378065	0.0321558	0.0521528	0.0527534	-0.0161012	-0.0114598	0.0140417	0.000310523	-0.0427749	-0.00135524	-0.0337088	0.031445	0.0120145	0.0153077	-0.0298004	0.00266371	0.0150075	0.00930384
Jaffrabadi-548_10x	W. Buffalo	0.595117	3.58786	-1.22205	1.34754	3.30889	3.18634	0.00896215	0.018425	-0.265576	0.0451664	-0.0411691	-0.0135178	0.0611906	-0.0165668	0.038589	0.060296	0.0326457	0.00411	-0.00484948	-0.0106646	0.0231587	0.056199	-0.0044887	0.00643346	-0.0119632	0.0670505	0.0312306	-0.0229574	0.0293574	0.0063248	-0.0127598	0.0109466	-0.00873358	-0.0209194	-0.0588296	0.0647954	-0.004123	0.0892253	0.0222091	-0.0625193	-0.0467498	-0.0451412	0.00803897	-0.000430473	0.0522357	0.00244378	-0.00676945	0.0185777
Jaffrabadi-971_10x	W. Buffalo	0.56408	3.55031	-1.22396	1.37758	3.3384	3.13988	-0.0540524	0.0218447	-0.0352815	0.0218596	-0.0546469	0.0124147	0.119598	-0.0157189	0.024576	0.0195495	-0.00113744	0.0170925	0.0654768	0.0365362	-0.00937052	0.0380559	0.0285294	-0.0496471	-0.0207144	-0.110405	-0.0595437	-0.0439835	0.00224887	-0.0597513	-0.062434	0.0103726	-0.0590043	0.00472188	-0.037301	-0.00752924	-0.0339089	0.03506	0.0033148	-0.0102336	0.0131367	-0.032933	0.0494781	0.00570621	0.0078332	0.0448519	0.00882286	0.00456612
Female_Grantown_buffalo_30x	W. Buffalo	0.402619	3.58567	-1.35534	1.26986	3.24722	3.17145	0.025927	-0.15047	0.12193	-0.0847686	-0.145273	-0.0113721	-0.125798	0.0939835	0.0892852	0.0431617	-0.0171139	0.000783236	-0.0240946	0.0260617	-0.054962	0.00527452	0.0225461	0.0405184	0.0686575	-0.0213082	0.0475016	0.0244274	0.0413327	0.071394	0.0204812	0.00550912	-0.00676869	-0.082152	-0.0104639	-0.0415344	0.00705349	0.033118	0.0495422	0.0506343	0.00379211	-0.0337187	-0.0263985	-0.0218015	-0.0452761	-0.0278463	0.00421335	0.00748957
Kirkcaldy_female_30x	W. Buffalo	0.449251	3.51866	-1.40726	1.27428	3.34164	3.18799	-0.031317	-0.133218	0.0528786	-0.0181605	-0.189388	0.040674	-0.0299592	0.0459045	0.0647798	0.0911051	-0.0861355	-0.0418907	0.00553497	0.101896	-0.0081609	-0.0555757	0.0181153	-0.00825524	-0.0938228	-0.0160285	0.0537868	0.0698876	0.0121334	-0.0164249	-0.00107005	0.0488822	-0.00686363	0.00826581	0.013859	-0.00879101	0.0472111	-0.0339175	0.063792	0.0435719	0.0278168	0.0233592	0.0304638	0.0187872	-0.0245898	0.00768402	-0.0436529	0.010569
Kirkcaldy_male_30x	W. Buffalo	0.41844	3.5218	-1.4606	1.23297	3.27563	3.27797	-0.0814069	-0.194441	0.0285912	-0.0157443	-0.160316	0.0456141	-0.0778248	0.109791	0.12898	0.179588	-0.0383893	0.0297331	0.0172386	0.074838	-0.0405552	-0.0121235	0.0262923	-0.0481658	-0.0226768	-0.0274398	0.0683655	0.0850406	-0.0447167	0.0504714	0.0163534	-0.019527	0.0253533	-0.0352489	-0.0456665	-0.0332668	0.000505359	-0.0635684	0.0830298	0.0238369	-0.0063108	-0.0080704	-0.0207476	0.0062357	0.0232005	-0.0391525	-0.000106505	0.0190722
Lodi_female_30x	W. Buffalo	0.447473	3.43182	-1.40667	1.27162	3.30737	3.26708	-0.0698686	-0.140047	-0.065368	-0.0668233	-0.226581	-0.00386596	-0.0588645	0.108783	0.110308	0.15476	-0.0893457	0.0269187	0.0343724	0.0351983	-0.0794268	-0.0266634	0.0691612	-0.0849304	-0.0188997	-0.0403926	0.144483	0.0758167	0.000313659	0.0436875	0.0252023	0.0257148	0.0755505	-0.0344788	-0.0212345	-0.00909784	-0.00205935	0.0202555	0.0907931	-0.00437277	0.0240528	0.00776931	0.0107778	0.00869323	0.0258085	-0.0244881	-0.00185522	-0.0105009
Lodi_male_30x	W. Buffalo	0.457358	3.5039	-1.42326	1.24097	3.22697	3.25398	-0.115433	-0.185286	-0.120243	-0.0141095	-0.272574	-0.011545	-0.11892	0.104609	0.13961	0.126602	-0.0293643	0.0165592	0.0205157	0.0266869	-0.00993218	-0.0327869	0.0266831	-0.0238784	-0.0412638	-0.0257758	0.108346	0.0935534	0.0452478	0.0922271	0.054069	-0.0853902	-0.0328166	-0.0393244	-0.0235428	-0.014517	0.0593421	-0.0550068	0.0726667	-0.00272099	0.00142373	0.0403289	-0.0122556	0.00201777	-0.00542578	-0.0109173	0.00706823	0.0391995
Male_Grantown_buffalo_30x	W. Buffalo	0.479978	3.54926	-1.39448	1.27406	3.30388	3.21378	-0.0608471	-0.106888	0.0428786	-0.00550121	-0.23983	0.0237493	-0.105006	0.0686171	0.112778	0.0989577	-0.0498373	0.0427243	0.0122617	0.00358414	0.00414148	-0.0488479	-0.0207791	0.0411254	-0.0386944	-0.0487073	0.0710429	0.0792261	0.0529481	0.0144077	0.0276544	-0.0309133	-0.0348186	-0.0743441	-0.0168381	0.0150254	0.040881	-0.0124736	0.0764831	0.0708565	0.0329654	0.0177601	0.00844215	-0.00868102	0.0132154	-0.0460589	0.0263069	-0.0206189
Murrah_1_30x	W. Buffalo	0.534835	3.62511	-1.23798	1.34575	3.33913	3.11378	0.127111	0.0084717	0.0650806	0.0213791	0.0110413	0.0425672	-0.0519449	0.0110323	-0.0096788	-0.0307482	-0.00186764	0.0355594	0.0172839	0.0415314	-0.0276814	0.0478656	-0.0150321	0.00498535	0.0187649	-0.0113351	0.0197634	-0.0177475	0.0291601	-0.00630873	-0.0057454	0.0202924	0.0182255	-0.000548229	0.0343527	0.0207969	-0.0340798	-0.0098049	-0.00110906	-0.0228229	0.0429529	0.0328635	0.0108242	0.0264592	0.0100712	0.00720352	-0.0372067	-0.00380282
Murrah_2_30x	W. Buffalo	0.514259	3.57108	-1.21252	1.35846	3.2945	3.12654	0.13378	-0.0501008	0.1164	0.0922061	0.03441	0.0405255	-0.0126147	-0.0188557	-0.00850823	-0.0242707	0.00978625	0.0440554	0.0572157	-0.0509093	0.0397278	-0.00882131	-0.0679707	0.0307202	0.0141711	-0.0481164	0.0201113	0.00999729	0.00747105	0.00283444	0.0110457	-0.014965	0.0650285	0.0475538	-0.0132835	-0.00227415	-0.0563133	0.0180424	-0.0622144	0.00179924	-0.0044692	-0.0248373	-0.0266136	0.0120013	0.0293044	0.0276397	0.00817428	-0.0166765
Murrah_3_30x	W. Buffalo	0.565794	3.63017	-1.19824	1.28405	3.31646	3.17776	0.152956	-0.00229373	0.0766733	-0.0126931	0.0179924	0.0124381	-0.029999	0.0105201	0.0147828	-0.0258262	-0.0259644	0.00965049	-0.0172154	-0.0418497	0.0616876	-0.0102764	-0.0274457	-0.0385495	0.082129	-0.00402317	-0.0473591	0.0617764	0.00975174	0.0123325	-0.0343079	0.0159813	0.087635	-0.00284209	-0.016629	-0.0299405	0.0405762	-0.00130391	-0.0661066	0.0298647	-0.0480557	-0.0436805	-0.0156219	0.0271991	-0.0150657	0.0104619	0.0367026	-0.0353847
Murrah_4_30x	W. Buffalo	0.519149	3.574	-1.20282	1.35755	3.27213	3.05342	0.13316	-0.0491603	0.0763607	0.0636426	-0.00499299	-0.0109869	-0.0306109	-0.0116864	-0.0131785	0.0100924	-0.00276935	0.112346	-0.0530407	-0.0108549	-0.0118707	0.0318137	-0.00613192	0.0363601	0.0384981	-0.0430321	-0.0238768	-0.0361687	0.0253914	0.0226339	0.00384623	0.0284789	0.037759	-0.0130214	-0.00147112	0.0174475	-0.0146371	-0.0280169	-0.0264039	0.0124173	0.0305518	-0.0169015	-0.0542273	-0.0661902	-0.0283821	-0.00296582	-0.0131841	-0.0092392
Murrah_5_30x	W. Buffalo	0.548472	3.59416	-1.22268	1.33145	3.33323	3.15442	0.122797	-0.0128562	0.0343394	-0.0146227	0.0318293	-0.0369799	0.0151667	0.016561	-0.0323155	-0.0508143	0.0123106	0.0608066	0.073512	-0.0394436	-0.0516277	0.00738867	-0.0455765	-0.0266555	-0.00484939	-0.0099922	0.0257079	0.0486495	0.0722838	-0.0209492	-0.013891	0.0278534	-0.0110735	0.00593403	-0.0107124	0.0180386	-0.0279384	0.0397433	-0.0089122	0.0663372	0.0216809	0.0228338	-0.0206326	0.0142916	0.025547	-0.0131004	-0.0474179	-0.0215194
Murrah_6_30x	W. Buffalo	0.525119	3.62914	-1.22552	1.31923	3.36577	3.14693	0.101841	0.052224	0.0666748	0.00121103	-0.0337278	0.00595897	-0.0500189	0.0076535	-0.00181664	0.00187546	0.0235667	-0.0424191	-0.0428465	0.0478942	0.00652086	-0.0011939	-0.0293577	-0.000202354	0.0208783	0.0327195	0.0407347	0.00283624	0.0171081	-0.00788536	0.0392791	0.00899343	-0.0457192	-0.00790641	-0.00748755	0.0530217	0.0791558	0.0288613	-0.00555076	-0.0135818	0.0160745	-0.0588803	0.0152047	-0.0262428	0.0523405	0.0377634	-0.0210744	-0.0258696
Murraha-2984_10x	W. Buffalo	0.444973	3.58523	-1.28867	1.31684	3.25483	3.14579	0.0592102	-0.125162	-0.087058	-0.0683936	0.0339857	-0.0298619	-0.0294813	-0.0559083	-0.0567926	-0.0261946	-0.0273096	-0.00102267	0.0258834	0.0603334	-0.0606471	0.000717274	-0.0256929	0.0155676	0.00961395	-0.0406629	-0.025528	-0.057342	0.0251534	-0.0193483	0.00134878	0.0162149	-0.0110909	0.047478	0.0470463	-0.0190611	0.023204	-0.027651	-0.0297998	-0.0179462	-0.0387771	0.0403339	-0.0136212	-0.0289315	0.0138797	-0.0168737	0.0404668	0.0274604
Murraha-RASM-28_10x	W. Buffalo	0.460941	3.56917	-1.32794	1.31118	3.26346	3.11445	0.0691713	-0.053579	-0.0351122	-0.0869971	0.0420215	-0.0318587	-0.00756064	0.0161201	2.61223e-06	0.0694644	0.0463788	-0.00291582	0.0457443	0.0461958	-0.102637	0.0279917	0.0266347	-0.00258866	-0.0443432	-0.0495576	-0.0769285	0.0442929	0.0520697	-0.0179765	-0.0542197	0.0117974	0.0113576	-0.0339291	0.0226348	0.0371858	-0.0248439	-0.0171268	0.033703	0.0435128	-0.0444866	0.038633	0.0435347	-0.0233075	-0.000239827	0.0218638	0.0489533	0.0255015
Murraha-RASM2_10x	W. Buffalo	0.436077	3.56411	-1.30429	1.30985	3.3226	3.20627	0.00133898	-0.00848481	-0.0749997	-0.0935823	0.038268	0.01327	0.0362872	0.0460475	-0.00643788	0.00922955	-0.0453569	-0.0266589	-0.0380757	0.046409	-0.05075	0.0290756	-0.0109735	0.00175053	-0.0507697	0.001609	0.0233012	0.0951452	0.0134643	0.0445143	-0.0245207	-0.00742438	-0.0259267	-0.0338425	0.0112286	0.0108569	-0.0234599	0.0234491	0.02996	-0.0423807	-0.00550789	0.010057	0.0450132	0.0119474	0.0464295	0.0359926	0.0330609	0.0791547
Murraha-RRP277_10x	W. Buffalo	0.401363	3.61054	-1.33894	1.23188	3.16278	3.20314	0.0957622	-0.164986	-0.0525476	-0.145329	0.0659529	0.0286903	-0.00251071	-0.021996	0.0251401	-0.00772774	-0.0415108	0.00376165	-0.0418737	-0.0179893	0.0994807	-0.00685425	-0.0558658	-0.0253748	-0.0244837	0.00192163	0.0217847	0.0111817	0.032611	0.0196589	-0.00083261	-0.0375614	-0.0720112	-0.0411069	0.0507577	0.0214123	0.0384208	0.00393014	-0.0365207	-0.0605406	-0.047913	0.0242083	-0.0249773	-0.00801902	0.00790156	-0.0335556	0.0444414	-0.00420697
Murraha-RSM-36_10x	W. Buffalo	0.602019	3.55102	-1.1117	1.46649	3.41084	3.11204	0.0109768	0.124186	-0.0931321	0.0867861	-0.130774	-0.116559	0.0674513	0.00975098	0.00404108	0.0787967	-0.0270196	0.0243893	0.0280613	-0.000604529	0.00685031	-0.0306468	0.0351378	0.0153331	0.015082	-0.0101425	0.0702356	-0.0662304	0.0368351	0.0248634	0.00513347	-0.0101594	0.00324234	-0.0147927	0.0246009	0.0176759	-0.0168618	-0.00520903	-0.00975235	0.0166497	-0.012733	-0.0395596	-0.00782921	-0.0998307	0.0150717	-0.0197738	0.0043438	0.0224902
Murraha-RSM-3B_10x	W. Buffalo	0.596169	3.5274	-1.12206	1.41697	3.40942	3.13694	0.00583052	0.133378	0.0179665	0.0480965	-0.048688	-0.0651706	-0.00563813	0.0234032	0.0251938	0.00114276	0.0399292	0.0362905	0.0510239	-0.132323	-0.0552276	-0.0437217	-0.00946849	0.0457103	0.0755878	0.0404414	0.0650367	0.00806358	-0.0193645	-0.0252558	-0.00200273	0.00869602	0.010892	0.0297882	0.0380705	-0.0563991	0.0261562	0.0189017	-0.011768	0.0218666	-0.0129351	-0.0119449	0.0239846	0.00412508	-0.0190529	0.0217915	-0.0284742	-0.000269601
Pandharpuri-62222_10x	W. Buffalo	0.424463	3.64317	-1.30128	1.23753	3.18684	3.21733	0.198126	-0.175492	0.00804276	-0.0913669	0.0622139	0.0922893	0.0245456	-0.028992	-0.0681386	-0.0592635	-0.0392573	-0.0165308	-0.0101067	-0.00737701	0.0364761	0.0143393	-0.0213522	-0.0502203	0.0128263	0.0704753	-0.0485519	-0.0246836	-0.0752258	0.0440479	0.00466399	-0.0330472	-0.00430639	0.00565779	-0.0104903	-0.0388286	-0.0184425	0.00870193	0.0643873	-0.00445255	-0.00160019	-0.0205853	-0.0285776	0.0247261	0.0371667	-0.0193923	0.0243082	-0.0570108
Pandharpuri-M257_10x	W. Buffalo	0.420773	3.54	-1.30531	1.2566	3.16684	3.14595	0.0783397	-0.089932	-0.0333745	-0.0879927	0.0776925	0.0182732	-0.0127798	0.00254606	0.0321858	-0.0209513	0.0179074	-0.0602674	0.0162211	-0.0352118	0.0340397	0.062665	-2.7222e-05	-0.00799482	-0.00258664	-0.0570426	-0.0448199	-0.0486803	-0.000674796	-0.0204862	0.038565	-0.029841	-0.0212159	0.000678021	0.0207193	-0.0262083	0.0326373	-0.00355558	0.000854071	-0.0447175	-0.053517	0.0185546	-0.0514855	-0.0332338	-0.00508042	0.0166792	0.0367708	0.0309956
Pandharpuri-M73_10x	W. Buffalo	0.482509	3.56924	-1.31941	1.33069	3.30782	3.12706	0.159227	-0.0156307	-0.0248336	-0.0416525	0.0433688	-0.0183282	-0.00465055	0.00866216	-0.0596497	-0.114553	0.0015627	-0.0567451	-0.0385585	-0.0303399	-0.0460289	-0.0287962	0.014047	-0.015106	-0.0526465	-0.0233052	-0.0792335	0.0338726	-0.0441621	-0.0226817	-0.0140814	0.0530903	-0.0299782	0.0409462	-0.012603	-0.0553306	-0.00411982	-0.00697422	0.0114114	0.00184714	-0.0514151	-0.00418012	-0.0326955	0.0240855	-0.00627382	0.0434596	-0.00223753	-0.0677655
Pandharpuri-M7_10x	W. Buffalo	0.787951	3.56227	-1.04411	1.51345	3.32866	3.09397	-0.0104374	0.242573	-0.23931	0.182723	-0.12322	-0.0728229	0.0913683	-0.0811291	-0.0376966	-0.0183682	-0.0269946	-0.0338414	0.125296	-0.00253565	0.0666157	-0.036704	0.0281291	0.0837526	-0.0959178	-0.0202281	0.00454922	-0.0500105	0.0637226	-0.0323985	-0.00767595	-0.0146745	0.0411941	0.0464722	0.0844557	0.0275601	0.0101674	-0.00476372	0.052709	-0.0383621	-0.0384464	-0.0111991	0.00334702	0.03319	0.0244498	0.0239387	-0.0434242	-0.0118212
Pandharpuri_1_30x	W. Buffalo	0.51608	3.64856	-1.23592	1.30064	3.24625	3.1722	0.166774	-0.0830271	0.0404606	-6.25752e-05	0.0436608	0.0421341	-0.0354223	-0.0203029	-0.0771937	-0.0137557	-0.0694942	-0.0428713	0.0232072	-0.0185418	0.0149811	0.00571447	0.0749427	-0.0432239	0.0194305	0.0394145	-0.0344616	0.0148226	-0.0839254	-0.0185624	0.0627666	-0.0277872	-0.0430516	-0.0381233	-0.016565	0.0159993	-0.0273646	-0.0103056	0.0561346	-0.00699022	-0.0155333	-0.00993081	0.0113672	0.021838	-0.0114538	-0.0321084	-0.0159657	-0.0443201
Pandharpuri_2_30x	W. Buffalo	0.428504	3.63435	-1.32679	1.27728	3.25619	3.13573	0.196957	-0.115728	0.0214754	-0.106286	0.0562752	0.113726	-0.0699364	-0.0276588	0.00567865	-0.0839449	0.01998	0.0439048	-0.0213219	-0.0419011	-0.00991669	0.0190317	-0.0339222	0.00459471	-0.0389132	-0.00973347	-0.0269595	0.00250926	0.00855407	-0.0292512	-0.0185289	0.00252373	-0.000183493	-0.0376654	-0.0417998	-0.00858048	0.00194617	0.0267657	-0.000686561	0.00932018	0.0204393	0.0463286	-0.0767977	-0.00331003	-0.0045801	0.00860063	-0.0471506	-0.0612923
Pandharpuri_3_30x	W. Buffalo	0.473356	3.61769	-1.25792	1.30072	3.25169	3.19553	0.185997	-0.121703	0.0305581	-0.0940198	0.0589542	0.060002	-0.0384918	-0.000903832	-0.0441828	-0.0342519	0.008462	0.0260852	0.000677536	0.0799084	-0.0139862	-0.00408422	-0.0527083	-0.0066423	0.0139962	0.0438906	0.0335236	-0.0578901	-0.0243197	0.0194186	0.0140619	0.027104	-0.0373992	-0.0455575	-0.0139357	-0.0199372	0.00833115	-0.00467213	0.0187857	-0.00559817	0.0194966	-0.000283084	0.0128821	0.017882	0.0377069	0.00198976	-0.0209278	-0.069492
Pandharpuri_4_30x	W. Buffalo	0.505603	3.66407	-1.22995	1.25683	3.32918	3.12348	0.137321	-0.0487808	0.094152	0.0144878	0.0505053	0.0674229	-0.0778531	-0.0322365	-0.015731	-0.0613115	-0.00456257	0.0530573	-0.0464742	0.0401349	-0.0398198	-0.0478246	-0.0391026	0.0650274	-0.0403129	0.00801242	-0.0567438	0.00365891	-0.0417642	0.0455438	0.0404284	0.0157798	-0.0251	-0.073096	0.00918741	-0.037929	-0.0209627	-0.0153404	0.026063	-0.00778438	-0.0194095	-0.0393919	-0.000235964	-0.00192271	0.0563385	0.00489783	0.0230763	-0.0201697
Pandharpuri_5_30x	W. Buffalo	0.489688	3.62581	-1.28632	1.35592	3.23071	3.17852	0.165002	-0.0230614	-0.182251	-0.0736418	0.0388903	-0.0384051	8.01706e-05	0.0463429	-0.107758	-0.0680561	0.00750116	0.00549658	-0.0489627	0.0039625	-0.0562755	0.0924944	-0.0422664	0.0313815	0.00615265	-0.0178012	-0.0363622	0.00581888	0.016432	-0.00673417	-0.0175049	-0.0207305	-0.0294243	-0.0216512	-0.0260226	0.0208206	0.0351083	-0.00853124	0.0193988	-0.00950182	-0.0099885	-0.0516248	-0.0637335	-0.00584809	-0.0221435	0.0316463	-0.00871761	-0.0611132
Pandharpuri_6_30x	W. Buffalo	0.533472	3.61359	-1.24109	1.29361	3.2858	3.18247	0.180173	0.0358733	0.0644962	0.00997751	-0.0229151	0.0345229	-0.0416811	0.00276512	-0.00338866	-0.0613526	-0.0158305	-0.0122288	0.00329623	0.0142452	-0.0769077	0.0239801	0.0222772	0.0691103	-0.0259464	-0.0337368	-0.0567788	0.0633468	-0.012515	0.036145	0.0512794	-0.0502516	-0.0001219	-0.0321047	-0.0476029	0.00570341	0.0146443	-0.0167079	-0.025729	-0.00278355	0.00881751	0.000364088	0.0433432	0.042153	-0.00615444	-0.0450247	0.0320583	-0.0548788
Pandharpuri_female_30x	W. Buffalo	0.548984	3.62415	-1.26817	1.33851	3.25803	3.16003	0.148038	-0.0509077	-0.0383919	-0.0773468	0.0171241	-0.0060096	-0.0606426	0.047987	-0.00708194	-0.043365	-0.0134354	0.0266087	-0.015764	-0.00621828	-0.0276932	0.0220803	-0.0269288	0.0535098	-0.00488818	0.0795893	-0.0162153	-0.066739	-0.0175657	-0.00589579	0.0161403	0.0219275	0.0102748	-0.0396016	0.0113327	-0.0572637	-0.0425982	0.0258845	-0.0203347	-0.0245883	-0.0143547	-0.00242777	0.00307693	-0.000914117	0.0358247	-0.00771769	-0.0357826	-0.0182646
Su.B.1_10x	W. Buffalo	0.852533	3.48046	-0.94815	1.52553	3.48552	3.14448	-0.230086	0.336788	-0.192171	0.331935	-0.191047	-0.153417	0.1929	0.00119145	0.0669107	0.13879	-0.0234089	-0.0161087	0.101664	-0.0880775	0.034668	0.00847362	0.104488	0.0497063	-0.00731811	-0.0266252	-0.0225965	-0.0368749	0.0566272	0.0535173	-0.0124204	-0.0570772	-0.0043788	0.00163727	0.0462698	0.0506734	-0.0463152	0.0113588	0.0364931	0.0215575	-0.0366967	0.0197778	0.0172279	-0.022399	0.0639456	0.0196538	0.0502059	0.0460153
Su.B.3_10x	W. Buffalo	1.02089	3.41782	-0.861829	1.64665	3.63325	3.10096	-0.293302	0.486577	-0.277916	0.367781	-0.260764	-0.265745	0.228051	-0.0967988	0.0024154	0.126161	0.0940078	-0.051289	0.0645477	-0.0240315	0.0201695	0.0216474	0.071367	0.0168384	-0.035097	-0.0758659	0.0713533	-0.0583153	0.100875	-0.0334557	-0.0298875	-0.00364989	-0.0364261	0.0348985	0.0667789	-0.0543701	0.00588303	-0.0604191	-0.0248552	-0.0102413	-0.00222411	-0.00703353	0.0467752	-0.0188393	0.0297247	0.0210341	-0.0297878	0.0385166
Surti-078_10x	W. Buffalo	0.532488	3.57699	-1.14121	1.30591	3.28273	3.09441	0.126819	-0.0171188	0.0854304	0.00161647	-9.10178e-05	-0.0123202	-0.0322887	-0.024537	0.0400651	0.0528873	0.0146985	0.0501429	2.92303e-05	0.00465361	-0.00570268	-0.0291997	0.0661216	0.105158	-0.0154571	0.00347622	-0.0398712	-0.076503	0.0591252	-0.00844416	0.0558779	0.0837527	-0.004955	-0.049627	-0.00746448	0.0215697	0.00651487	-0.00334423	0.0332101	0.032812	0.0144429	-0.0253715	0.00741056	-0.0246269	-0.0247883	-0.00660212	0.0337522	0.0136751
Surti-214_10x	W. Buffalo	0.526671	3.56244	-1.22924	1.3575	3.28725	3.09378	0.0474623	-0.0150777	-0.0321361	-0.00510121	-0.0059404	-0.0475602	0.0225763	-0.0399646	0.038396	0.0163403	0.0135238	-0.0597794	0.0240515	-0.00804419	0.0449309	-0.00284212	0.0439484	0.00663773	0.0399803	0.0116754	-0.0312474	0.0460001	0.0365195	-0.0315238	0.0417039	0.0643804	-0.00234625	0.077177	-0.0423231	-0.024274	-0.00262355	-0.00644007	-0.0427756	0.0341637	0.0201324	-0.0357984	0.0484193	0.0203512	0.0435005	-0.0291076	0.00501842	0.0120612
Surti-251_10x	W. Buffalo	0.399892	3.58762	-1.31626	1.27713	3.24137	3.17152	0.120812	-0.0815364	0.022529	-0.0666398	0.0467326	-0.00420382	0.000122421	0.0385614	0.027635	0.0253945	0.0010924	-0.00835168	0.00765958	0.0105732	0.058561	0.00252007	-0.051717	-0.01765	0.0752532	0.0239002	-0.0572255	-0.0330475	-0.0406852	-0.0114945	-0.0445429	-0.0210633	-0.0120256	0.0185526	-0.0607842	0.0330114	-0.0125337	0.0154659	0.0216113	0.0273018	0.0243285	-0.0148858	0.00695116	-0.00834895	-0.0318526	-0.0588687	0.0123218	-0.0224216
Surti-B367_10x	W. Buffalo	0.557858	3.5439	-1.14888	1.35349	3.38669	3.09251	-0.0126185	0.100093	0.20504	0.0251652	-0.013304	-0.00906292	0.0125029	-0.0435379	0.000687972	-0.0444486	0.0778628	-0.103955	0.0605771	-0.042199	-0.0420301	0.0260907	0.0102891	0.0514516	0.00838302	-0.0145302	0.00794904	-0.0122134	-0.0287562	-0.0195141	0.0319476	0.00533126	-0.0943646	-0.035356	0.00952137	0.00249074	-0.0249218	-0.00942771	0.0401435	0.0142106	0.0332146	0.00833855	0.037711	0.0390689	0.00447503	0.0117531	-0.032942	0.0367371
Surti_1_30x	W. Buffalo	0.53961	3.59825	-1.23722	1.33054	3.31335	3.11586	0.138612	-0.032571	0.150784	0.0346823	0.0145524	0.0307624	0.0159836	0.0429247	0.000797729	0.012896	0.0339714	-0.0540029	-0.0354298	-0.0109674	0.047705	0.0352999	-0.00446161	-0.0111566	0.00376389	-0.00770709	-0.0136601	-0.0272739	-0.0143689	-0.0195182	0.000241791	0.0138739	-0.0270857	-0.064424	0.0123381	0.0332438	-0.0690821	-0.00596839	-0.0397153	0.0509117	0.051841	0.0224346	-0.00701575	-0.0467235	0.0147493	-0.0217649	-0.0287993	0.0345519
Surti_2_30x	W. Buffalo	0.520307	3.64397	-1.25388	1.32373	3.22315	3.13347	0.188127	-0.104654	0.0361491	-0.0229702	0.00761246	0.0898089	0.0330871	0.0689325	-0.0371182	0.0279687	0.0318624	-0.00368545	-0.0170647	-0.0299658	0.0582879	0.00857821	-0.0644212	0.0451677	0.0456095	0.00225559	-0.0482904	-0.0348967	-0.00128208	-0.0108202	-0.00672394	-0.00967816	-0.0179399	0.0213888	0.0239385	0.020724	-0.0552597	-0.00538567	0.0191105	-0.0180413	0.0173824	-0.0253082	0.00484954	0.0447668	0.00986708	0.00924993	-0.049065	0.0176694
Surti_3_30x	W. Buffalo	0.417499	3.63597	-1.27471	1.28706	3.23152	3.16723	0.130405	-0.107363	-0.101942	-0.0309095	0.0882635	0.0432393	-0.0212848	-0.0129856	-0.0226814	-0.0297006	-0.0367973	0.0103765	-0.0156385	0.0709221	0.073245	-0.0149496	-0.04048	-0.0258294	0.0269084	0.0244364	-0.0191446	-0.0398555	-0.011559	-0.0301156	0.00123095	0.0585537	0.0370208	0.000687186	-0.0210017	-0.0121929	-0.00310042	-0.0267234	-0.0169923	-0.00474873	-0.0122022	0.00856367	-0.0245926	0.00306131	0.0154607	-0.00569795	-0.0446006	-0.0625327
Surti_4_30x	W. Buffalo	0.502356	3.63529	-1.23269	1.28242	3.28637	3.10559	0.205059	-0.0590817	0.197474	0.0171482	0.00846543	0.068848	-0.0329417	-0.0377781	-0.0172799	-0.0330662	0.0558771	0.0261027	-0.0152793	-0.0664107	0.0748432	-0.00319427	-0.0446068	-0.00498533	-0.0254734	0.0657165	-0.0448174	-0.0517259	-0.00632696	0.00394268	0.0150587	-0.0319076	0.0362608	-0.0344884	0.00278767	0.0212497	0.00777186	0.0367205	0.0149878	0.00098397	0.00167697	0.0120672	-0.025718	-0.0277243	-0.0253356	-0.0172852	-0.0327743	0.0532741
Surti_5_30x	W. Buffalo	0.530796	3.63581	-1.21239	1.34317	3.28575	3.11793	0.15526	-0.0283257	0.0804184	0.0396329	-0.0487705	-0.00113325	0.0031362	0.00950383	-0.00826394	-0.0235358	0.0337285	0.0179177	-0.0191545	-0.0155373	-0.00975256	-0.0515117	-0.0649319	-0.0153161	0.030343	0.0491545	0.0146651	-0.0391979	-0.0549996	0.00446787	-0.0240742	-0.0252511	0.0431311	-0.00900018	-0.0330326	0.048347	-0.0123556	-0.0161374	0.0121373	0.0111272	-0.0134671	0.00587023	-0.0138438	0.0127743	-0.014227	-0.013422	-0.0336115	-0.0358545
Surti_6_30x	W. Buffalo	0.538563	3.67696	-1.23628	1.31364	3.30299	3.12056	0.186554	-0.0267415	0.11673	-0.013581	-0.00304583	0.0699196	-0.0574363	-0.00929132	-0.0718835	-0.0399562	-0.0111629	0.0561858	0.0104229	0.0388869	-0.0125803	-0.0170644	-0.0663189	0.0421253	0.00648446	-0.0211873	-0.0296826	-0.0335755	-0.0455837	0.0231307	0.0432454	-0.0211386	-0.00498509	-0.0235419	-0.0498538	-0.0182767	-0.00349378	0.0287656	-0.0150504	0.0164877	0.0530723	0.0164986	0.0477792	0.00667876	-0.0433554	0.0311253	-0.0520754	0.0248154
AB42742100	A. Buffalo	-3.84783	4.32136	-5.56115	0.385049	-4.8996	-0.361592	0.0114434	-0.032901	-0.00918589	-0.0362734	-0.116891	0.049163	-0.0316528	-0.0133958	-0.10512	-0.138962	0.0466741	-0.0803967	0.10561	-0.11179	0.0769045	0.178591	-0.0714786	-0.0684633	0.0119303	-0.0478012	0.0258925	0.0211421	-0.0428544	0.0162356	0.00462415	-0.0414376	-0.0153696	-0.00581857	-0.00139262	0.0361571	-0.0401762	0.000164254	-0.00267967	0.0674042	-0.00568468	0.00376896	-0.0720314	0.000205326	0.0404704	0.0130556	-0.0115775	0.0295367
AB42156842	A. Buffalo	-3.87549	4.34512	-5.61458	0.415182	-4.66131	-0.212598	-0.0127678	0.160814	-0.294477	-0.12575	0.126468	-0.0952756	0.131738	-0.00884828	0.155184	-0.0666451	0.072267	0.0463195	-0.0972555	-0.0298249	-0.0013599	-0.0505798	-0.0255139	0.0417192	0.00544119	0.0168062	-0.00851123	0.00866387	-0.0576918	0.0094614	-0.0134775	-0.014626	-0.110774	-0.00439543	-0.0347954	0.00366338	-0.0226588	0.0478311	0.041208	-0.0604532	0.0237461	0.0682342	0.0120425	-0.0117045	0.00585414	-0.0579474	-0.0165726	-0.0111964
AB42156833	A. Buffalo	-3.85502	4.35011	-5.57578	0.389957	-4.61776	-0.243435	-0.0207042	0.187081	-0.161434	-0.0246613	0.12432	-0.0705398	0.152309	0.0799009	0.0414422	0.0128935	0.0229853	0.0137076	-0.0241375	0.0384787	0.0621019	-0.0196469	-0.0783214	-0.0288351	0.00506033	-0.0637316	-0.0703851	-0.020764	0.0377095	-0.026017	0.00677673	-0.0394162	0.0624127	-0.0170193	0.0407923	0.0642769	0.000472596	-0.0333641	0.018077	-0.0670157	0.0403423	0.0259906	0.0131272	0.0793125	-0.0124004	-0.00915897	0.0479875	-0.018096
AB43066285	A. Buffalo	-3.91123	4.22203	-5.57192	0.394802	-4.39811	-0.237204	0.0067162	0.352744	0.240253	-0.0892278	0.226679	-0.0595842	0.16353	0.0133441	0.091392	-0.0844405	0.0843038	0.0921481	-0.00644582	-0.109082	0.033875	-0.0543181	0.0443472	-0.000428356	0.0408787	-0.0668014	-0.0844005	0.0119141	-0.0534982	0.0357872	0.0480172	0.101844	0.000395554	-0.019634	-0.0101516	-0.0253345	0.0047418	0.00588694	0.0680393	-0.00759038	0.0702161	0.082124	-0.035819	-0.0557032	-0.0123008	-0.0506779	-0.00585661	0.0374235
ZIM85	A. Buffalo	-3.8559	4.23839	-5.53036	0.38333	-4.74361	-0.241728	-0.0273018	0.0781552	0.00282223	-0.114695	-0.0536179	0.0261285	-0.0667841	-0.0912032	-0.054484	-0.0409691	-0.0773724	0.0141387	0.109299	-0.0541111	0.0762709	0.0726493	0.0366623	-0.0363137	0.0211262	0.0876451	0.0166689	0.039542	0.0558114	-0.0113588	0.0289315	-0.0958345	-0.0622803	0.0135773	-0.00956587	0.0476345	0.00890451	-0.0148811	-0.0290353	-0.00446435	-0.0394228	0.00750637	-0.0229576	0.00589012	0.0282425	-0.0378049	-0.00674974	0.00850626
KVNP_05	A. Buffalo	-3.73191	4.36608	-5.53904	0.389688	-4.79406	-0.245826	-0.0284376	-0.0641651	-0.163526	0.0596824	-0.0265461	-0.0484643	0.0553124	0.105936	0.10815	0.00543843	-0.0407328	0.0569532	0.00331544	-0.030834	-0.0453622	-0.018437	-0.00515781	0.0041979	0.0150629	-0.00388149	-0.0366726	-0.0298355	0.00398136	0.000470898	0.00219183	-0.00684592	0.00987949	-0.0592427	-0.0862726	0.0658695	-0.0561361	-0.010619	-0.0261405	0.00742389	0.0450769	-0.0494397	-0.0489136	-0.00716852	0.00813743	-0.0574853	0.00891937	-0.00628535
AB42156824	A. Buffalo	-3.75084	4.34784	-5.4998	0.444687	-4.82169	-0.307374	0.0337329	-0.0463839	0.0182665	0.0933258	-0.0595879	0.0563205	-0.0628953	0.00099987	-0.0294414	-0.110961	-0.00238668	0.0163285	-0.0413501	-0.132451	-0.0430275	0.074526	-0.0330034	0.0308865	-0.00711371	-0.0336041	0.126232	0.0269778	-0.0453554	0.0192149	-0.00833634	0.0386295	-0.0187721	-0.0348411	0.0360843	-0.0214962	0.00129024	0.01428	-0.00565482	-0.0023976	-0.0264794	-0.0201976	-0.00254387	-0.0127876	-0.00890374	0.022451	-0.0317475	-0.0711307
AB42156784	A. Buffalo	-3.99337	4.313	-5.64679	0.38006	-4.46482	-0.172031	0.0480885	0.362191	-0.0232488	-0.114354	0.370034	-0.0167525	0.227002	-0.031545	0.0921387	-0.0777904	0.00206598	0.0439929	-0.0981599	0.010084	0.0531796	-0.069321	-0.00326306	-0.0304695	-0.0130411	0.011212	0.0147486	0.0480984	-0.00300304	-0.0909091	-0.00937016	0.0111426	-0.0912524	-0.0798887	0.0167455	-0.00965977	0.0167359	-0.0493112	0.0560643	-0.0200833	-0.128413	-0.0450063	0.00497148	-0.0313047	0.0279193	0.0494342	-0.0133252	-0.0264105
AB42156825	A. Buffalo	-3.72843	4.25638	-5.49798	0.366341	-4.85854	-0.360485	-0.0149246	-0.0693439	0.121378	0.143574	-0.0925313	0.0452932	-0.0790298	-0.0296014	-0.0408596	-0.049251	-0.00372962	0.0244479	0.0359451	-0.0391176	0.0243528	0.00763928	0.0400334	-0.084329	-0.0639987	-0.0587971	-0.0158115	0.0445287	0.0169174	0.0519436	-0.0125982	-0.0291269	0.0365471	-0.0163014	0.0301787	0.00372913	0.0889988	0.0435927	0.0403778	-0.036221	0.0273527	0.0302783	0.0863187	-0.0450362	-0.0403933	-0.060931	0.0228188	-0.00642526
KVNP20	A. Buffalo	-3.76953	4.43964	-5.607	0.358262	-4.82864	-0.310211	0.0121663	-0.0415888	-0.202434	0.0586253	0.0702198	-0.0316636	-0.0532246	0.045281	0.0504903	-0.0261136	0.00494516	0.0858321	0.0779593	0.00678677	0.012214	0.0112317	-0.0446726	0.0496187	0.0371817	0.0522574	-0.124059	-0.0249323	0.0397093	0.0146559	-0.0262067	-0.0330401	0.0333262	-0.0894769	-0.0131993	-0.0411196	-0.0805701	-0.0450434	0.00718283	0.0691535	0.0148924	-0.063343	0.0118088	0.00850733	-0.00458015	0.0307177	-0.030581	0.0337065
SCA2407	A. Buffalo	-3.70489	4.31961	-5.46108	0.349706	-4.77584	-0.276958	0.0276426	-0.0903857	0.073222	0.185241	-0.124352	0.123247	-0.0957335	-0.00795488	0.0045305	-0.0290271	-0.0301702	-0.0801214	0.00108403	0.0842944	0.06802	-0.0543231	0.0939856	0.0774052	0.0375423	0.0152525	0.0369936	-0.019956	-0.0169614	0.0177245	-0.0217205	0.0434265	-0.0242653	-0.00814418	0.0689276	-0.0554155	0.119239	0.00138069	-0.0379845	-0.0145253	0.0040355	0.0370982	-0.0088165	-0.00170093	-0.0122649	-0.00556651	0.0447867	0.0595433
AB42684497	A. Buffalo	-3.80525	4.34578	-5.5701	0.421717	-4.86828	-0.336582	0.0871375	-0.104579	-0.0761025	0.133903	-0.0214375	0.0541179	0.101034	0.0539263	-0.107308	-0.00119387	-0.00160358	-0.0805337	-0.0679704	0.0432815	0.00739059	0.0790857	-0.0549191	-0.0906437	-0.0278139	0.0283923	0.0332714	0.00432314	0.0114461	0.0129946	0.0575927	0.0295212	0.0575487	0.0337167	-0.0598544	0.0394185	0.0134284	-0.00382284	-0.0438874	0.0598076	-0.0144384	0.0396703	0.0201659	0.0462887	-0.0295755	0.0280974	-0.030953	0.0211821
AB42156778	A. Buffalo	-3.86595	4.36936	-5.56026	0.349233	-4.88059	-0.310681	0.0037243	-0.107241	-0.0095566	0.0477	-0.0966242	0.100853	-0.0291286	0.0208061	-0.0605712	-0.0502517	-0.0598907	-0.0280743	-0.0428313	0.0890002	-0.0288676	-0.0341729	-0.011162	-0.0604332	-0.0139006	0.00660188	-0.041894	-0.0270607	0.029758	0.055501	-0.0180421	-0.0715222	0.0233629	-0.0659799	-0.0231818	-0.0189668	0.00759517	0.00921621	-0.0173491	-0.0554469	-0.0414337	-0.0214973	-0.020203	-0.0513353	0.000310307	0.00701561	0.0116169	0.00265126
AB42156841	A. Buffalo	-3.92523	4.31898	-5.6537	0.381953	-4.71619	-0.233126	0.027341	0.125244	-0.146363	-0.0152253	0.202037	-0.0845263	0.122581	0.0935402	0.107749	0.0104414	-0.0202738	-0.00589025	-0.0145429	0.0190245	0.115775	0.00276056	0.0295183	0.0838132	0.0499656	-0.0876362	-0.0790479	0.0224703	0.0191861	0.0155661	-0.0974815	0.0323778	0.0433054	-0.0756743	0.045649	-0.0130359	0.0376784	-0.0450136	0.014356	-0.0508921	0.000821852	-0.0626825	-0.0376273	0.0627677	-0.00776815	0.0253897	-0.0204427	0.0124717
SCA2423	A. Buffalo	-3.79188	4.37335	-5.58409	0.277939	-4.93144	-0.258287	0.0795587	-0.131888	-0.0342266	0.131436	-0.130704	0.104084	-0.100095	-0.0080007	-0.0555607	0.000505689	-0.051729	0.0259545	0.0933289	0.0275872	0.0449762	0.0322164	0.00750758	0.0130481	0.0126331	0.13086	0.0288296	-0.0253752	0.0535709	0.0743983	0.0206973	0.0471062	-0.0339498	-0.0197777	0.00832748	-0.0664435	0.00496154	-0.0299495	-0.0190578	0.00855024	-0.0294599	0.00380157	-0.00722296	-0.00517623	-0.0524928	0.015133	0.0171845	-0.0235676
AB43163753	A. Buffalo	-3.78639	4.34251	-5.49575	0.426607	-4.80601	-0.299338	0.028619	-0.062909	0.0404047	0.10084	-0.100608	0.0332894	-0.0151376	-0.0219395	-0.0304703	-0.0822635	-0.0247262	0.0342799	0.0182103	0.0362389	0.0514884	0.135363	0.0173405	0.00864228	0.0398965	-0.00974431	0.0694986	-0.00866613	0.0457011	0.0484221	-0.0202173	-0.0427354	0.00754717	-0.0241705	0.0711442	-0.0527666	0.00481487	0.019048	0.0184283	-0.00106907	-0.00225048	-0.0205049	-0.0356803	0.0432965	0.000724843	0.0566427	0.044025	0.0361237
SCA2403	A. Buffalo	-3.77269	4.31107	-5.51982	0.38649	-4.70814	-0.29204	-0.070599	-0.0316672	-0.0107353	0.141025	-0.0963424	-0.00128402	-0.0973602	-0.0250974	-0.0540349	-0.0108309	-0.0239219	-0.0124422	0.0676267	0.0740933	0.0212	0.0181543	-0.0919731	0.0131409	-0.00926397	0.0904751	0.0789482	0.0146999	0.0339264	-0.0024839	0.00849099	-0.0360446	0.00589238	-0.0432611	0.0337972	-0.00380073	0.0248474	0.0393928	-0.0366949	-0.0714892	0.0546664	0.0379318	0.0550477	0.0114395	0.0194759	-0.00788513	-0.00161888	0.0312327
MFNP09	A. Buffalo	-3.82497	4.37626	-5.5526	0.348484	-4.6785	-0.234816	0.00924586	-0.0537559	-0.0506026	0.0916266	-0.0330611	-0.0362204	-0.0193806	0.0226126	-0.0383458	0.0366144	0.0158309	0.0100543	-0.0223627	-0.0231863	-0.0410418	-0.0655047	-0.106769	-0.0383139	-0.036995	-0.00946782	-0.109075	-0.00281927	-0.00228929	-0.00166585	0.030379	-0.0454564	0.023168	-0.00659426	0.0434185	0.0350372	-0.0395505	-0.0254178	0.00635763	-0.0366367	0.0463255	-0.0310012	0.0494802	-0.0397838	-0.0130943	-0.00641896	-0.0230531	-0.0309064
KVNP_BUFF_22	A. Buffalo	-3.7419	4.39023	-5.59346	0.338354	-4.80881	-0.347653	0.0204827	-0.121594	0.0100276	0.205793	0.0178646	0.0270753	0.00037078	0.029346	0.0472141	0.0616473	-0.000443522	0.0783659	0.0882248	-0.0679372	0.0332605	-0.0762369	-0.00345764	0.0456921	-0.019359	0.0266339	-0.0441348	0.0458428	0.106731	0.0468462	0.0724589	0.0325915	-0.0136825	0.0190164	-0.00603559	0.00634131	-0.0313044	0.00781071	0.0333822	0.0059784	0.0256229	-0.0774044	0.0277439	-0.0534758	-0.0440998	-0.037914	-0.0117571	0.0190739
MFNP15	A. Buffalo	-3.75789	4.33768	-5.56564	0.36991	-4.73955	-0.226856	-0.0379151	-0.015966	-0.212393	0.0108518	0.0655332	-0.0155929	0.00173817	0.109571	0.0497206	-0.0633346	-0.00466924	-0.0545957	0.053673	-0.0265935	-0.0309913	0.0024674	-0.0844827	0.12302	-0.0716314	0.0244313	-0.0316967	-0.0287703	0.0372462	-0.00890896	0.0325988	-0.0374277	-0.080939	0.00846329	-0.0116665	0.033397	0.00372287	-0.0044857	-0.0200779	-0.0740407	0.010951	0.00943498	0.0339432	0.0430494	0.0498791	-0.0301929	-0.0239583	0.0210862
KVNP07	A. Buffalo	-3.75709	4.31674	-5.45762	0.413986	-4.68214	-0.360765	-0.046421	-0.132118	0.164014	0.157876	-0.0644969	0.0403586	-0.00314065	-0.00313717	0.0984595	-0.0679735	-0.0173229	0.0595408	-0.0239748	-0.0935614	0.0156946	-0.0424638	0.108367	0.0621485	-0.0663782	0.0060425	-0.0370876	0.0124185	-0.0573677	-0.0237032	-0.00534615	0.0441098	0.0639547	-0.057381	0.0520814	-0.0316243	0.0688755	-0.00239557	-0.00499016	-0.0522494	0.000358917	-0.0540149	0.0198857	-0.055266	-0.0146292	-0.0309857	-0.0393894	-0.0171729
AB43292688	A. Buffalo	-4.00348	4.24108	-5.67857	0.440935	-4.46346	-0.183366	0.0766609	0.316656	0.0933224	-0.2019	0.358902	-0.101538	0.201548	-0.0287529	0.0673557	-0.0678244	0.116868	0.117832	-0.116473	-0.0337053	-0.0463923	-0.101677	0.0567889	-0.0115122	0.0557695	-0.0850908	0.0369581	-0.00846284	0.00326073	-0.0195283	-0.0362302	-0.0388018	-0.03951	-0.0311025	-0.0144328	-0.0424712	-0.0441463	0.00490743	0.0377599	-0.0683381	0.0630102	0.0535263	0.0264197	0.0194788	-0.0220891	0.0427567	-0.0383199	0.00861518
AB43292692	A. Buffalo	-3.92565	4.29672	-5.67891	0.388616	-4.52476	-0.125463	0.048035	0.378512	-0.0046616	-0.215445	0.362135	-0.107136	0.180806	-0.0278212	0.0867953	0.00366175	-0.028546	-0.0396806	-0.118247	0.0393466	-0.0936506	-0.131611	-0.0232376	0.0239335	0.0189589	0.0257219	-0.0410138	-0.0475841	0.0737862	-0.0338894	-0.084182	0.0467372	-0.0475854	-0.0589579	0.000464974	0.112064	-0.000756428	0.0337335	-0.0346904	-0.0658293	-0.0296158	0.0939593	0.0100014	0.00490129	0.00827308	-0.0584517	-0.00790564	-0.0392439
SCA1831	A. Buffalo	-3.76951	4.38161	-5.5842	0.390539	-4.75494	-0.30879	0.0183144	-0.118276	0.0494196	0.152763	-0.0539377	0.0687225	-0.0207836	0.0580916	0.000193665	-0.0123546	0.0668941	-0.0306301	-0.0243932	-0.075567	-0.0686964	0.00959809	-0.00237677	0.145517	-0.00925542	0.0408423	0.017476	0.070992	-0.0755	0.0497957	0.0113735	0.0019369	-0.0433237	0.046664	-0.00211001	0.00375384	-0.0225794	-0.029416	-0.00336026	0.0503665	0.0607916	-0.0385135	-0.0303054	0.0124561	-0.00502797	-0.0198534	-0.0093198	-0.0523399
AB42156818	A. Buffalo	-3.75039	4.32954	-5.48724	0.40346	-4.69032	-0.334155	0.00728687	-0.0398465	0.146347	0.0746606	-0.0434309	0.0491996	-0.0756259	-0.00331447	-0.014744	-0.0730826	-0.0325847	0.0509883	0.0382492	0.0142219	-0.0327357	-0.0183829	-0.0644123	0.0364823	-0.015701	-0.0579021	0.020657	-0.0172686	0.0135438	0.0242727	-0.0723237	0.0114692	0.0539955	0.00713733	0.00100891	-0.0254885	0.0160368	-0.0565726	0.013117	0.0323249	0.0445923	0.0348211	-0.0474289	-0.0331942	0.0463181	-0.00261285	0.0253354	-0.0716037
KVNP03	A. Buffalo	-3.78247	4.33024	-5.52453	0.367457	-4.7349	-0.29944	0.00554333	-0.126706	-0.175376	0.0616879	-0.0214574	-0.0204117	-0.00247092	-0.0397154	0.0856437	-0.0285862	0.0400327	0.0564207	-0.0738483	-0.0580403	-0.052598	-0.0641533	0.0572267	0.0534617	-0.0519962	0.0274376	-0.0478488	0.0338649	0.0485476	-0.0289728	0.0349655	-0.0238542	-0.00185721	-0.019291	-0.0524224	-0.0668047	0.012042	0.0357328	0.00954872	-0.00589644	0.0225712	-0.0544102	0.00144111	0.00479182	0.0461476	-0.060588	0.0062471	-0.000643187
AB43066278	A. Buffalo	-3.75195	4.30667	-5.52204	0.39328	-4.78713	-0.281866	-0.0024816	-0.104673	0.000606311	0.0807658	-0.0244394	0.123267	-0.00713959	-0.0326232	0.00365641	-0.0394965	-0.0308482	0.00135993	-0.0326585	0.0273394	0.0626227	0.0724807	-0.102384	0.0370217	-0.0148634	0.039685	0.0367923	0.00914741	0.0331197	-0.000874321	0.00904207	0.0254811	0.0589471	-0.00296689	0.0128044	-0.0502613	0.000557784	0.0797513	0.00896789	0.0116411	-0.0371158	0.0447283	0.0267864	-0.0183854	-0.000620101	-0.0168689	0.0177714	0.0116955
AB42156771	A. Buffalo	-3.88152	4.21208	-5.58556	0.450272	-4.89323	-0.290438	-0.012187	-0.0263768	-0.0315113	0.00462207	-0.0716151	0.02093	-0.04435	0.00246866	-0.0289811	0.0296936	0.00596092	-0.0756141	0.0233635	0.0229805	-0.0562795	-0.00967119	0.0244873	0.0251413	-0.0489828	0.0202265	0.0400985	-0.0523293	0.0037835	-0.0114334	-0.0448009	0.0450007	0.134565	-0.0115734	-0.0232437	0.00701934	0.0419654	0.0185204	-0.0668176	-0.0165144	-0.0411954	-0.0294599	0.00358027	-0.0155047	-0.00466787	0.00855535	0.0339149	-0.0292866
AB43292673	A. Buffalo	-3.89389	4.31842	-5.59275	0.458442	-4.53148	-0.244959	-0.00300081	0.362652	-0.0266995	-0.0207574	0.154447	-0.188128	0.0641963	0.0168766	0.0333055	0.0675465	0.0101957	0.108617	-0.0158459	0.0369183	-0.0250272	-0.0580528	0.052293	0.0525656	0.0212144	-0.0336009	-0.0697827	-0.00929108	-0.0233407	0.034168	-0.0292812	-0.0381568	-0.0140822	0.00564969	0.0575595	0.0331745	-0.0223527	-0.0192682	0.0774939	0.00967556	0.0423241	0.0333397	0.0162219	-0.0162049	0.0468443	0.0243532	-0.0466532	0.00792858
KVNP12	A. Buffalo	-3.84629	4.40597	-5.50547	0.338512	-4.75193	-0.219798	0.0141932	-0.112277	-0.17313	0.0865007	-0.021523	0.00855039	-0.0210796	0.0510121	-0.00978655	-0.0381407	-0.0296098	-0.0167062	0.0631309	0.00925491	-0.0997711	-0.0282566	-0.0200269	-0.0328515	0.0233789	0.0893063	0.0243043	-0.0323092	0.0855826	0.0192173	0.0254536	-0.0304966	-0.0225246	-0.0162794	0.0220471	-0.00492848	-0.0280034	-0.0755289	0.00788208	-0.0677749	0.0289609	-0.046565	-0.0179001	0.0167608	-0.00635753	-0.0470485	0.0193744	-0.0147271
AB42156826	A. Buffalo	-3.77146	4.35175	-5.51966	0.375636	-4.80259	-0.318449	0.0228	-0.0132011	0.126619	0.16679	-0.0794885	0.0029121	-0.00382247	-0.0544616	-0.109293	-0.0830087	-0.0512806	0.0214685	0.018898	-0.0396293	0.0174484	-0.0361031	-0.0719826	-0.0329633	-0.0891504	-0.026176	-0.0337642	-0.00778904	-0.036309	0.0122649	-0.00931699	-0.0302615	-0.00871266	0.120153	-0.00487677	0.0631781	0.0726371	-0.00988465	0.0166345	0.00975335	0.0159374	0.0263193	0.031459	-0.0275586	-0.0273549	0.00102357	-0.047071	-0.078777
AB42156816	A. Buffalo	-4.29251	3.36657	-5.60232	0.69201	-4.34669	-0.285677	-0.364505	1.02393	0.634765	-0.793604	-0.180262	-0.18608	0.116472	-0.00999739	-0.0686561	0.0377197	0.0762001	-0.0708467	0.0900342	0.0613617	0.089527	0.175082	0.0548268	0.00333409	-0.056387	-0.0696985	-0.0941933	-0.0862385	-0.0354067	-0.046267	-0.0495016	0.0538717	0.000761778	0.0547238	-0.0245012	-0.0055535	0.0760828	0.0363117	-0.010849	0.0541435	0.0385756	-0.0278465	-0.00656443	-0.0342063	0.0132926	-0.054111	0.00913481	0.0573565
AB432_92640	A. Buffalo	-3.98473	4.26378	-5.66437	0.404593	-4.88389	-0.301814	0.0454757	-0.035115	-0.146175	-0.174463	-0.0427272	0.0545434	-0.0426659	-0.0394144	-0.152528	0.0507238	-0.0549026	-0.0302932	0.0578969	0.0402363	0.00929348	0.0498975	-0.0290462	-0.0468094	0.00350733	0.0337109	0.0138637	-0.0509194	-0.0282681	-0.0273231	0.0528813	-0.0533171	-0.0074752	0.0562367	-0.0186693	0.04849	-0.0137871	0.0439148	-0.0161524	0.0179834	-0.0371184	0.00962574	0.00328744	-0.0265783	0.0565709	0.0229058	-0.0286867	0.0357965
SCA1751	A. Buffalo	-3.74602	4.37235	-5.50355	0.418431	-4.78259	-0.334534	0.03173	-0.119529	-0.0718992	0.135072	-0.0323864	0.0379112	-0.0195862	0.00611224	-0.00896715	0.0151628	0.00605433	-0.0804967	-0.0534389	0.0595939	-0.102195	0.0379743	0.0790534	0.035093	0.0161366	-0.0327762	0.0780693	-0.0378023	-0.0118575	0.0463945	0.019786	-0.0272227	0.0293928	0.0755065	-0.0132514	0.0127676	0.0129151	0.0246802	0.00133442	0.0158074	0.0137719	0.0173535	-0.0287593	-0.0179663	0.0258823	0.018052	0.0104179	-0.00869895
AB42156820	A. Buffalo	-3.80851	4.34535	-5.524	0.370936	-4.81935	-0.379239	0.0847548	-0.0854659	0.309902	0.0773656	-0.0808109	0.0220704	-0.102164	-0.0108116	-0.00677598	-0.068843	-0.0137081	0.02074	0.014211	-0.0377829	0.00757751	0.0215754	0.0137049	0.0322128	-0.00929136	0.00322807	0.0534993	-0.0292622	-0.0375789	9.23099e-05	-0.0466438	0.0343514	0.0105682	0.10339	0.0370517	-0.0450204	0.0456403	0.0561584	0.0137379	0.0342455	0.0745064	0.0341633	0.0128229	-0.048234	-0.0154843	-0.00993953	0.0286183	-0.0547754
KVNP_01	A. Buffalo	-3.78988	4.40782	-5.52594	0.372669	-4.63302	-0.235547	0.0130753	-0.046234	-0.0115365	0.0556598	0.0224365	-0.0595366	-0.0417297	-0.0118769	0.0624771	-0.00602199	-0.0548349	0.0198316	0.0415952	-0.0230179	0.0641539	-0.0977583	-0.0412205	0.00698605	0.0550629	-0.00934503	-0.00989807	0.0365978	0.00255606	-0.0682246	0.0952879	-0.0723503	-0.00524387	0.0254762	0.00197685	0.0257741	0.0129855	-0.00203184	0.00864578	0.00674275	-0.017691	-0.00695355	-0.00827155	0.0659169	-0.0178314	-0.00859466	0.022853	-0.0154832
AB42156813	A. Buffalo	-3.7363	4.37712	-5.51689	0.422511	-4.80826	-0.316266	-0.0214351	-0.0216426	-0.0117669	0.115517	-0.0746834	0.0205347	-0.0494722	-0.0125461	-0.0360112	-0.0545057	-0.0354909	0.0124312	0.0149775	0.0459148	-0.0809292	0.0264955	0.00915128	0.0527716	0.0665348	-0.0264066	-0.00623805	0.0531577	0.0093054	-0.0577124	0.033851	0.0247784	0.052255	0.00330834	-0.014921	0.057168	0.00467301	0.0185478	0.00664345	0.0678499	0.0230214	0.0496855	0.0128203	-0.0121558	0.00496554	-0.0242322	0.0231773	-0.0420934
OPB4	A. Buffalo	-4.05671	3.98279	-6.24253	0.476956	-5.38398	-0.0422057	-0.438484	-0.410713	-0.308191	0.160859	-0.70343	0.0162122	-0.687682	0.264082	0.304479	0.762635	0.00053057	-0.0239175	-0.0531146	0.0309571	-0.11614	0.182063	-0.0872165	-0.12768	-0.111743	0.0902288	0.0499206	0.0696899	-0.0534089	-0.0517868	-0.102939	0.0535944	0.0488769	-0.0141207	-0.107183	-0.0819643	0.0259032	0.0330238	-0.116848	0.00776384	0.0280425	-0.0215821	0.0446407	0.00604301	-0.0586277	0.0530921	0.0479558	-0.0359018
KVNP_02	A. Buffalo	-3.8538	4.43116	-5.55145	0.378426	-4.78242	-0.304705	0.0199314	-0.0856148	-0.0899969	0.127714	0.0145766	-0.0259169	-0.00922517	0.0409636	-0.0144711	0.0189274	0.00480143	-0.0126184	0.0896929	0.103808	-0.0130242	0.00559665	-0.0292596	-0.0437711	0.0382298	0.0244185	0.00532676	0.0585564	0.00290801	0.0100159	0.0366416	0.0588609	0.0217976	0.00278357	0.011708	0.0330301	0.0170123	-0.0284277	0.00565357	-0.00577363	0.00771208	-0.0196105	-0.0473573	0.0437872	-0.0616863	0.0925811	-0.000575134	-0.0478415
SCA1771	A. Buffalo	-3.80506	4.32925	-5.57046	0.323067	-4.85578	-0.297908	0.0358636	-0.178235	-0.141807	0.0944772	-0.103406	-0.00724832	0.00957898	0.031574	0.0127382	0.022377	0.0213774	-0.0754957	-0.0537466	-0.0457458	0.0439843	0.129433	-0.0317201	0.0219828	-0.0797349	0.0183389	-0.0677306	0.123715	-0.0507263	0.0409985	0.0116184	0.0099322	-0.0020026	-0.00497322	-0.0232632	0.000393834	-0.00349666	-0.00686254	0.0413579	0.020901	0.0280286	-0.0177854	-0.03844	0.00358852	-0.0206564	0.0224101	9.46483e-05	-0.000439885
AB43066284	A. Buffalo	-3.92344	4.25926	-5.53588	0.371361	-4.43861	-0.173105	-0.0279496	0.352336	0.116013	-0.0451294	0.15896	0.0420887	0.190298	0.0101268	0.12967	0.0364894	0.0521161	0.0534145	-0.0876949	0.0158023	0.140085	-0.104553	0.0247137	0.0454639	0.0951222	-0.00227657	-0.0312334	0.022278	-0.069461	-0.00451184	0.0289806	-0.0107248	-0.00214567	-0.0990968	-0.0250575	0.0130921	-0.0267813	0.0078119	0.0848651	-0.00285689	-0.0329729	0.0178661	-0.0122067	-0.0472347	-0.0339339	-0.0377291	-0.00715506	0.000394963
SCA1853	A. Buffalo	-3.74431	4.35473	-5.50139	0.367343	-4.83652	-0.261205	-0.0491153	-0.104413	-0.00858769	0.19294	-0.0791539	0.0101495	-0.0265923	0.032826	-0.0157549	-0.0239289	0.00222931	-0.00750401	0.027422	-0.0307345	-0.0802496	-0.0435463	-0.0538825	0.0539801	-0.00778023	0.00440517	-0.0666158	-0.0766048	0.0221265	0.0313055	0.0012705	-0.0256463	0.0140937	0.0291915	-0.0200563	-0.0178061	-0.0067917	-0.0496884	-0.0499567	0.0234431	0.00408913	0.0163018	0.00981661	0.0597295	0.00579276	-0.0424591	-0.0179546	-0.0350703
SCA2427	A. Buffalo	-3.79365	4.30185	-5.58013	0.370158	-4.86283	-0.309099	0.0419604	-0.16448	-0.284492	0.0168347	-0.0515679	0.0173605	-0.0658449	0.0119598	-0.0815652	0.0582134	0.00122576	0.0276809	-0.0153185	0.0137895	-0.0576317	-0.0220103	0.0487387	0.0539333	0.0542759	0.0996904	-0.0101741	0.0126354	0.00305524	-0.0124854	-0.00448793	0.078932	0.052319	0.045834	-0.0204195	-0.0311103	0.0573904	0.0462538	0.0108128	0.0399638	-0.00365974	0.0469835	0.0369944	-0.0456118	0.0185057	-0.023146	0.00517333	0.0221665
AB42684438	A. Buffalo	-3.71101	4.29771	-5.47298	0.392033	-4.76624	-0.253433	0.0622567	-0.0612661	0.0968462	0.164151	-0.0798831	0.0827517	0.016327	-0.0552368	-0.0568861	-0.0783059	-0.0143219	-0.0322358	0.0222909	-0.0328488	0.0124382	-0.0183331	-0.033808	-0.0222305	-0.00173738	-0.0431888	0.0413592	-0.0023406	-0.0369361	0.0730362	-0.00622156	-0.0189149	0.0243557	0.0733718	0.0256219	-0.00598445	-0.015216	0.0112197	0.0232081	0.0181227	-0.032506	0.0773056	0.059703	0.044123	-0.0149885	0.0343199	0.0344905	0.035432
OPB10	A. Buffalo	-3.76996	4.31416	-5.53575	0.411485	-4.76965	-0.23728	-0.0378742	-0.107144	0.0432355	0.233414	-0.149439	0.0387531	-0.00380567	-0.00151671	-0.000519757	0.0765092	0.023688	-0.037818	0.000655446	0.103375	0.0300868	-0.0222163	0.0193919	-0.0162708	0.0186881	-0.0246571	0.0895607	-0.0221367	-0.0372402	0.049677	0.0295243	-0.0343006	-0.0383863	0.0207882	0.0172146	0.01206	0.00252803	0.0391255	-0.0161915	-0.0177004	0.017978	-0.0114477	0.000500859	0.0543814	0.0378203	-0.00789597	0.0198589	-0.0162369
AB42684423	A. Buffalo	-3.85325	4.3528	-5.59405	0.415177	-4.94723	-0.311293	0.0400023	-0.1737	-0.132876	0.0840744	-0.100964	0.0372443	-0.0684305	-0.027745	-0.0554695	-0.021645	-0.0385664	-0.0177119	0.0798677	-0.0294529	0.00929882	0.0205204	-0.0315442	-0.042578	0.0422816	-0.0330514	0.0310155	0.0155611	0.0153445	0.02265	0.0373485	-0.0219325	0.0233032	0.0439915	-0.0222099	-0.0362794	-0.0374496	-0.00360583	-0.00164771	0.00273264	-0.0223907	0.0023243	-0.0337307	0.00850501	0.0309055	0.0100033	-0.0102127	0.0546284
SCA1767	A. Buffalo	-3.80055	4.35539	-5.52989	0.366218	-4.79459	-0.308942	-0.00571654	-0.154136	0.0698742	0.140944	-0.13071	0.0370924	-0.0284778	0.0145691	-0.0548836	0.0458454	-0.0389145	-0.0268795	-0.0271876	-0.0157752	0.0235098	0.0172777	0.0857911	-0.0144254	0.0423071	-0.0592849	-0.116936	0.0754294	0.00246595	0.012531	-0.00847896	0.0293181	-0.0172318	0.0250766	-0.00947385	0.00577206	0.00701758	-0.045371	0.00598595	0.0449779	-0.0269146	0.0275051	0.00287558	0.0159595	-0.0195226	0.0238865	0.0518258	-0.00498365
AB42156808	A. Buffalo	-3.83067	4.2947	-5.53489	0.356338	-4.72119	-0.255446	-0.0107591	-0.0149857	0.15173	0.111736	-0.0730421	0.0641767	0.0115137	-0.0193363	-0.0159679	-0.0416241	-0.0443302	0.0407443	0.0150769	0.0246259	0.0685026	0.0487257	-0.046394	-0.106297	0.00914749	-0.0185495	0.0405527	-0.06383	-0.00245494	0.00410731	-0.0853026	0.0132063	-0.00381957	-0.0287586	0.0364761	-0.00478311	-0.000265532	-0.0247608	0.0358524	-0.0303134	-0.0019502	0.0198312	-0.0038798	-0.0387552	-0.0238566	-0.0163432	0.0527535	-0.0280443
SCA2357	A. Buffalo	-3.80103	4.37757	-5.5613	0.324025	-4.81761	-0.282717	0.019549	-0.142932	-0.113266	0.137377	-0.0545704	0.0544551	0.0344755	0.018724	-0.0642184	-0.05398	-0.000845886	-0.0554297	-0.0128336	0.0104386	-0.0901519	-0.0059607	0.000436245	-0.0513876	-0.018999	-0.0392791	0.0691337	0.0905641	-0.045722	0.0178009	0.0131266	0.00391618	-0.0142222	-0.0351581	-0.0872824	-0.0352239	0.036998	0.0279948	0.00703392	-0.000576813	0.0189099	-0.0388503	-0.0163935	0.0495684	-0.0418869	-0.0373899	-0.0235253	-0.000397399
AB43292682	A. Buffalo	-3.91896	4.28904	-5.66774	0.434237	-4.60508	-0.169962	0.0342147	0.230661	-0.150163	-0.133603	0.258011	-0.150516	0.174959	-0.0288284	0.0783899	0.0320356	0.0278591	0.0656769	-0.11655	0.0126254	-0.00326149	-0.0662967	0.0110652	-0.0404396	-0.0158652	0.0275112	-0.00446926	-0.0167003	-0.021116	-0.0187559	-0.0507964	0.00751526	-0.0201262	0.043132	0.00719873	0.00902801	0.00365953	0.00164249	0.00302944	-0.031071	-0.0299797	0.0295906	0.0180865	-0.0316595	0.0208481	-0.000110977	-0.0722117	0.0195918
OPB2	A. Buffalo	-3.80972	4.36754	-5.54621	0.37911	-4.94101	-0.323466	0.0227976	-0.201011	0.117629	0.162018	-0.148187	0.153329	-0.0755991	0.0188802	-0.0584721	-0.0561497	-0.00657981	-0.0481138	-0.070168	0.0845999	-0.0762242	0.0132374	0.055943	0.0342899	-0.0310243	0.0329347	0.0824879	-0.0274616	-0.0268184	0.0249127	0.00802378	-0.0227994	-0.0181135	-0.0493445	0.0868209	-0.0393348	-0.0270361	0.0308366	-0.0524309	0.0418788	-0.0235351	-0.0267981	0.0307192	0.0506554	0.0613512	0.0442034	-0.000460188	-0.0478261
AB43292686	A. Buffalo	-4.01526	4.32484	-5.69134	0.363944	-4.51226	-0.114672	0.0911734	0.422122	-0.0918391	-0.151241	0.421179	-0.157142	0.214014	-0.120404	0.115346	0.0977132	-0.0400299	0.150289	-0.0898737	-0.0180605	0.0146704	-0.121296	0.0754179	-0.0852819	0.0196137	-0.0351898	-0.0146598	0.106852	0.0395559	0.0106177	-0.0490777	0.0108375	-0.0484233	-0.0341895	0.061181	0.0434204	0.00730849	0.0288853	0.0396326	0.0200202	0.0145617	-0.0336382	-0.0371624	-0.00390939	0.0312023	0.0426367	-0.0102846	0.0148408
SCA1777	A. Buffalo	-3.82597	4.37745	-5.53428	0.387639	-4.81363	-0.237522	0.0116747	-0.13178	-0.089052	0.0751774	-0.0821539	0.0380871	-0.00761281	0.0736036	-0.0848651	0.0431102	-0.0500502	-0.0577935	-0.0166387	-0.0430825	-0.0313767	-0.0478867	0.022751	-0.0493107	-0.023371	0.0707869	0.0833245	-0.0117658	-0.0443456	0.0142712	0.0185679	-0.0985149	-0.0711569	-0.0274249	0.0129743	0.0234959	-0.018179	-0.00298273	0.00774475	0.0158157	-0.0285418	0.0144786	-0.00652166	-0.0504033	0.00196838	0.0345499	0.0322292	-0.0237001
SCA1761	A. Buffalo	-5.82231	2.12185	-6.37827	0.954579	-4.31666	-0.0238109	-0.613695	2.14419	0.502186	-2.67949	-0.124628	-0.327496	-0.0843234	-0.0435667	-0.18132	0.178723	0.292649	0.0563124	-0.0639173	0.140915	0.0366613	0.132616	0.0734061	-0.109592	-0.232807	-0.00644255	0.0426281	-0.149583	-0.00866754	-0.00390563	0.0751173	0.0249707	0.0187492	0.0477366	-0.0231175	-0.0596067	-0.0622852	-0.0313754	-0.0603523	0.163931	-0.0298244	-0.0336685	0.00132533	0.0497153	0.027982	-0.0200221	0.0628246	0.112092
AB43292694	A. Buffalo	-3.88168	4.29539	-5.66013	0.42409	-4.45971	-0.173361	0.00691959	0.411164	0.0241734	-0.0814455	0.296919	-0.0357108	0.144278	-0.0376792	0.138609	-0.0444955	0.0287863	0.0473652	-0.0621138	0.063848	-0.00489483	-0.0780403	0.0266944	0.10123	0.124927	-0.00646587	0.00239025	0.0674072	0.0925469	-0.00204256	-0.0338681	-0.117822	-0.0187294	-0.0358891	-0.0635429	0.0948363	-0.082502	-0.00916947	0.0132357	-0.00283992	-0.0456258	0.0422882	0.0334383	-0.0268834	0.00301924	0.0320478	0.0365922	0.0433583
AB42684407	A. Buffalo	-3.79827	4.34416	-5.58583	0.367775	-4.90234	-0.2443	0.0804142	-0.0759743	-0.0541374	0.0865321	-0.0639544	0.0552215	-0.0283689	0.00442925	-0.0242597	0.029282	-0.053153	-0.0347684	0.060126	-0.022021	-0.00623494	0.0850484	0.0424848	0.0524026	-0.0536888	-0.0998985	0.0657039	0.0202419	-0.000157293	0.0456575	-0.0206583	0.026772	0.0300852	-0.00942813	-0.0418078	-0.00969422	-0.0458066	0.0127042	-0.0508289	-0.0657247	-0.0533119	-0.0156054	-0.0973446	0.0135698	-0.0404487	0.0211285	0.00633998	0.00214027
AB42156781	A. Buffalo	-4.0022	4.2922	-5.66714	0.378541	-4.50117	-0.25635	0.0641546	0.36652	0.0602962	-0.157825	0.322135	-0.182036	0.227166	-0.0244601	0.0772708	0.0772922	0.0635597	-0.0571635	-0.113612	0.067602	0.0193457	-0.0925196	0.16172	-0.0914473	0.0862819	0.0406572	0.0208378	0.00468871	-0.00826114	-0.0483495	0.0120441	0.000636053	-0.00866703	0.0238111	0.0190791	0.0435441	-0.0221428	0.0169396	0.0253479	-0.0675546	0.0561381	-0.0218133	0.0257867	0.00453266	-0.0233492	0.0163479	-0.035798	-0.0164895
SCA2365	A. Buffalo	-3.71679	4.34875	-5.46417	0.383955	-4.74612	-0.282335	-0.0649168	-0.099942	0.0984505	0.262742	-0.11375	0.018908	-0.0938384	-0.0234486	-0.0273891	0.0458197	0.00726772	0.0208222	0.129001	-0.0856893	-0.0938062	-0.0625583	-0.0161416	0.0306991	0.039771	0.0305539	-0.0599296	-0.00919954	-0.0196413	-0.0628798	0.0401479	0.0499735	-0.0144856	-0.0161274	0.0273858	0.0466046	-0.00259335	0.00764915	-0.0102781	0.0429934	-0.0380679	0.0892149	5.60885e-05	-0.0643809	-0.00642683	-0.00399105	0.0363281	-0.00423166
AB43163750	A. Buffalo	-3.78778	4.33491	-5.55401	0.380332	-4.78216	-0.334228	0.0303391	-0.158814	0.0665252	0.064188	-0.0724577	0.133425	-0.017936	-0.062644	-0.0371192	-0.112608	-0.0183226	-0.027436	-0.0217669	0.0278592	0.0155207	0.0876215	-0.10422	0.0581269	-0.0934627	-0.0330345	0.0612443	-0.00094111	-0.0434986	-0.00888997	0.0309055	0.0136526	0.0271135	-0.0120155	-0.0190461	-0.0143591	-0.0633291	0.0176466	-0.0138091	-0.00419874	-0.0619481	0.0518794	0.0288923	-0.027245	0.0160349	0.0037405	-0.00594071	0.0272247
AB42156819	A. Buffalo	-3.70415	4.31457	-5.44907	0.383962	-4.79882	-0.358249	-0.045215	-0.179601	0.141288	0.140237	-0.0900208	0.0530162	0.0193532	-0.0361833	-0.0730087	-0.0399881	-0.0666186	-0.012158	0.051503	-0.00715437	-0.0343608	0.0207533	-0.0110215	-0.0561135	0.0556442	-0.0576137	0.0316102	-0.00611684	-0.0143618	-0.0737408	0.00076845	0.0141748	-0.000768199	0.0277061	-0.00132267	0.0112953	0.0468512	0.00549673	0.0356091	-0.021272	0.00968249	-0.00195556	-0.0513716	-0.0555823	0.0626638	0.0040087	-0.0125212	0.00412166
SCA1865	A. Buffalo	-3.78079	4.36124	-5.52117	0.397228	-4.83994	-0.382469	0.0133283	-0.122008	-0.110776	0.15556	-0.0232866	0.0261675	-0.0295484	0.00945848	-0.0906875	0.0138402	-0.0238985	-0.00257328	-0.035074	0.00469242	-0.131187	0.0361548	0.0459552	0.0297385	-0.0223124	-0.0597239	-0.0843857	-0.00888148	0.00380287	-0.0528513	0.0063454	0.0683831	0.0573306	0.0444411	-0.00579071	-0.0707375	-0.0064589	-0.0186337	0.0252918	0.0690198	0.000467683	-0.0344437	0.0262857	0.0424871	-0.00833158	0.0332018	-0.0023307	0.051411
SCA1779	A. Buffalo	-3.81792	4.36366	-5.54717	0.324287	-4.83502	-0.297625	0.0230686	-0.135454	-0.05681	0.111952	-0.0935191	0.0224567	-0.0338804	0.0922743	-0.0581796	0.0274049	-0.0279149	-0.0432439	0.0575556	0.0134666	-0.067185	-0.000785396	0.0229538	0.000555806	-0.0155703	-0.0263797	-0.0116763	-0.0505439	0.0159221	0.020196	0.0572067	-0.0235533	-0.0212427	0.0340352	-0.00511817	-0.00482387	-0.0530098	0.0185305	-0.0317008	0.0061729	0.0143119	0.0288789	0.0422213	0.00572502	-0.0418545	0.01848	-0.0295224	0.0135341
KVNP30	A. Buffalo	-3.73833	4.33519	-5.51389	0.404547	-4.72102	-0.318195	0.0332575	-0.0303197	0.0269676	0.212637	-0.0347844	-0.0372424	0.0107168	0.0745153	0.0184696	-0.00361286	0.0499903	-0.105566	0.0389057	-0.0469701	-0.0521239	-0.0153758	-0.00287861	0.0645618	0.0185793	-0.0326331	-0.121614	0.0557179	-0.000920638	-0.0262495	-0.00101364	0.0083299	-0.0031349	0.0691351	0.0189485	0.0690703	0.00212699	-0.00447778	-0.0221866	-0.0364595	0.074159	-0.040942	0.0124447	0.00707828	-0.0242175	0.0475962	-0.00568062	0.0216252
AB43292685	A. Buffalo	-4.00512	4.24028	-5.67012	0.383026	-4.5555	-0.1203	0.0425142	0.378409	0.0428429	-0.126838	0.35055	-0.111129	0.228443	-0.0856219	0.101332	0.0789489	0.0550195	0.0549462	-0.0837488	-0.0879561	0.108448	-0.0274271	0.0368354	-0.0576781	0.0332929	-0.0285033	-0.0165985	-0.0364855	-0.0280104	-0.0112037	-0.114561	0.0324771	-0.0870292	0.00157572	-0.0736877	-0.0134569	-0.0221091	-0.0312357	0.00306008	-0.025206	-0.0329299	0.029202	0.0359624	0.0558205	-0.0217172	0.0360744	-0.00313989	0.039283
AB43292683	A. Buffalo	-4.01118	4.26029	-5.67504	0.420009	-4.4856	-0.146357	0.0613752	0.280448	0.0427531	-0.172508	0.252832	-0.0666671	0.103475	-0.0426246	0.153021	-0.0558577	-0.0135923	0.108742	-0.148624	0.011316	0.015211	-0.0872113	-0.00103191	-0.00584426	0.0218224	-0.0995882	0.0703746	0.016271	-0.0286391	0.0237977	0.0908418	0.0537444	-0.0435019	-0.0195608	-0.0157091	-0.0487842	-0.0626201	-0.0213998	0.0506941	-0.0188619	-0.0354012	0.017793	-0.0116781	0.031859	-0.0134065	0.0671918	-0.0105338	-0.00949586
AB42156791	A. Buffalo	-3.94724	4.2992	-5.63671	0.432348	-4.48828	-0.25627	-0.00221479	0.362293	0.123848	-0.121039	0.298414	-0.122257	0.253404	-0.0210191	0.112626	-0.00697142	0.0814555	-0.0242742	-0.107274	0.0884614	0.060943	-0.010863	0.0261926	-0.0392524	0.152298	0.0567345	-0.0189635	-0.0641321	0.0983355	0.0274202	0.0216069	-0.0128666	-0.00150784	-0.00502864	0.0220782	0.0321116	-0.0494749	-0.0126896	0.0125367	-0.0456061	-0.00339165	-0.0116171	0.0446605	-0.0448265	0.00383309	0.053112	-0.050263	-0.00479922
SCA1855	A. Buffalo	-3.74088	4.31214	-5.54986	0.37413	-4.79808	-0.345346	-0.0178499	-0.171663	-0.0472271	0.126939	-0.0625095	0.0317202	-0.12798	-0.0111578	-0.0425845	-0.0871513	0.083564	-0.0592879	0.0435629	0.0188443	0.00304052	0.00337765	-0.0438777	0.0533059	0.0632824	0.0496543	-0.032828	-0.0123406	0.000921463	-0.111039	-0.0519436	-0.0287321	0.0337673	0.0134815	-0.0080457	0.052077	0.0483796	-0.00193865	0.0272404	0.0467828	-0.0327441	-0.0368438	0.0076008	-0.00599061	0.0208224	-0.0430782	-0.00455434	-0.00533305
SCA1847	A. Buffalo	-3.80787	4.3512	-5.5286	0.355586	-4.85735	-0.261326	0.00414536	-0.0796452	0.0151155	0.149057	-0.0478817	0.0387837	-0.0297547	0.0219737	-0.0545297	-0.0713991	-0.0262554	-0.0891944	-0.0195865	-0.0432735	-0.0658059	0.0262915	0.09237	0.0721825	-0.10007	-0.0433881	0.0177733	-0.0133861	-0.0417035	0.00304015	-0.0443517	-0.0319765	-0.0677641	-0.0318912	-0.0520986	0.0468364	0.026257	0.00200175	-0.0237265	0.0641765	-0.0377606	-0.0563056	0.0504955	0.00852518	0.0129605	-0.0342651	-0.031291	-0.031585
3AFS_69	A. Buffalo	-3.79717	4.30725	-5.49529	0.398205	-4.78803	-0.305152	0.0284695	0.00957886	-0.0339298	-0.0326084	-0.0873534	0.100166	0.00353401	-0.0739619	-0.0974018	-0.0813727	-0.0362954	-0.0416944	-0.0269691	-0.0517131	0.0670747	0.0518234	-0.0828266	-0.0182647	-0.0327262	0.052881	0.0602306	0.00620972	0.0337523	0.0234986	-0.0259894	-0.00834037	0.00197418	0.028921	0.0682064	0.0411441	0.00214431	-0.0429602	-0.0400771	0.0150817	-0.0505652	-0.00860161	-0.0310909	0.00131349	0.0474249	0.00782476	0.0189714	-0.00417329
SCA1783	A. Buffalo	-3.76117	4.35282	-5.49006	0.372635	-4.80422	-0.336785	-0.0390517	-0.182694	-0.0421706	0.0878706	-0.103099	0.0939679	-0.0453703	0.0176093	0.057238	0.0591522	0.000962085	0.00906444	0.0082971	-0.0271386	0.0377815	0.0120663	0.026364	-0.010129	-0.0243099	0.0247642	-0.0368331	0.0240119	0.0566757	0.00525391	0.0214288	-0.0263228	0.0387758	-0.0441964	-0.0110513	0.019944	0.0314122	-0.0403703	-0.0415142	-0.0177302	0.0203027	0.00705922	-0.0331348	0.0222991	0.0300057	-0.0198623	-0.0225445	0.0476043
SCA2411	A. Buffalo	-3.75971	4.37749	-5.52035	0.306773	-4.85752	-0.347981	-6.09433e-05	-0.170033	-0.00361606	0.186396	-0.116755	0.0596267	-0.0116077	-0.00542446	-0.0413932	-0.0161353	-0.026352	-0.00886189	0.0643208	0.0908591	-0.00841698	0.0903627	-0.0442579	0.0107677	0.0230033	-0.0347691	-0.0442635	0.0445657	0.0179556	0.0391752	0.00373653	0.0126871	-0.0133026	0.0364476	0.00236711	-0.042584	-0.00350784	-0.00529227	-0.0389867	0.0477641	-0.0442032	-0.057055	-0.018907	-0.0385989	0.0198359	-0.0426855	0.0396991	-0.0106055
AB42156822	A. Buffalo	-3.99446	4.11273	-5.62319	0.420552	-4.79945	-0.248118	-0.0754296	0.131854	0.183078	-0.124398	-0.017785	0.0426933	-0.0523472	-0.0712194	-0.0565435	-0.0622269	-0.0443406	0.018959	0.139562	0.0249105	0.000608058	-0.0673608	0.0124875	-0.00837148	-0.0334325	-0.0111563	0.0122864	0.0162417	-0.0397184	0.0228685	-0.0978599	0.0107989	0.00945868	0.0590133	0.00208177	-0.122642	-0.0329752	0.0218412	-0.0434371	0.0116639	0.00117968	0.00355174	-0.0159208	0.0157608	-0.0158887	-0.0252581	-0.0692371	0.00848968
SCA1863	A. Buffalo	-3.74012	4.34298	-5.51202	0.468473	-4.85355	-0.348601	-0.0474101	-0.187935	-0.0289117	0.130456	-0.048539	0.0616185	-0.0286573	-0.00153066	-0.0697081	-0.0343125	-0.0630163	0.0259757	0.112276	-0.017938	0.00128968	0.0704876	0.00613489	0.0188561	0.0216734	0.00630528	-0.0965194	-0.0336737	-0.0335271	-0.0808345	0.00533641	-0.0233964	0.0581872	-0.00220352	0.0484086	-0.00619942	0.034808	-0.00716387	-0.0204154	0.0497353	-0.0201191	-0.0488131	0.00313169	0.073506	0.0243736	0.00491498	0.00803651	0.0170688
SCA2367	A. Buffalo	-3.73134	4.29181	-5.51631	0.485907	-4.80742	-0.305614	-0.0365054	-0.093767	0.0428869	0.184348	-0.0981368	0.0241825	-0.120458	0.00568129	0.0579536	0.152207	0.02714	0.00871669	0.0597797	0.0690631	-0.0649751	-0.0366101	0.0150262	0.0726274	0.0366767	0.00571209	-0.0104942	-0.0808963	-0.0216517	-0.0402171	0.0460698	0.0358819	-0.0138135	0.0563901	-0.072459	-0.00444556	0.0068887	0.00193214	0.00626812	-0.0270183	0.0251843	-0.00573791	-0.0324036	-0.0252699	-0.0443089	0.00946611	0.00542596	0.0106614
KVNP24	A. Buffalo	-3.79967	4.36642	-5.50598	0.346028	-4.76508	-0.311185	0.0505487	-0.0365947	0.0456573	0.108586	-0.00133671	-0.0571755	0.0078848	-0.0489901	0.0880384	0.041078	-0.008951	-0.0126774	-0.025595	-0.0105999	0.0404533	-0.0530807	0.00438791	-0.0353139	0.00280868	-0.0135604	0.037452	-0.0785887	0.0294707	-0.0620121	0.121257	-0.00377803	-0.0166464	0.0213855	-0.086326	0.0316076	0.0209553	0.0489835	0.0234386	-0.0210397	0.0421593	-0.0769791	-0.0364119	-0.00157686	0.0100432	-0.0308251	0.0120475	-0.031159
AB42156831	A. Buffalo	-3.94565	4.33058	-5.68338	0.35742	-4.69864	-0.239376	0.0904575	0.0125209	-0.215808	-0.106269	0.205153	-0.0362739	0.132575	-0.00344288	0.0610448	-0.049644	0.0497229	0.01256	-0.0599301	0.0097769	0.0239057	-0.0848148	0.00627066	-0.0583459	0.090859	0.100821	0.0835901	0.0082707	0.0140464	-0.0976535	0.07116	0.04626	-0.000449538	0.011636	0.0626305	-0.0809348	-0.0370491	0.00492112	0.00415117	-0.0236525	0.0217028	0.0215306	0.0153089	0.0471592	-0.0743899	0.0102508	-0.00367998	0.000251255
3AFS_7	A. Buffalo	-3.73134	4.18393	-5.43061	0.431714	-4.61198	-0.311689	0.0123258	0.10804	0.0881357	-0.0428641	-0.147843	0.0027158	0.0501517	-0.121687	-0.207297	-0.0803556	-0.0123827	-0.0166422	0.109577	-0.136366	0.0397429	0.0599578	-0.0531129	-0.0354528	-0.084723	0.00542774	0.0189983	-0.0283185	-0.0760672	-0.00147846	-0.0316982	-0.0313934	-0.0447401	-0.00361197	0.0311174	-0.00571008	0.00757201	0.0131374	0.0137238	-0.0422366	-0.05391	0.00553851	-0.00516363	-0.0156858	0.0203792	0.000555195	0.0167325	0.0184561
OPB5	A. Buffalo	-3.79455	4.28012	-5.57977	0.395758	-4.83652	-0.23755	-0.125471	-0.0942973	0.0577783	0.104958	-0.154417	0.00708765	-0.12405	0.0754692	0.0545859	0.0544012	-0.0624789	-0.0498068	0.0541734	-0.0720542	0.0523356	0.0252864	0.00205743	-0.0804829	0.00526346	0.0112483	0.00382749	0.0133628	-0.0171415	0.00111034	0.0167906	0.0446464	-0.0463499	-0.0876572	0.0333638	-0.0467075	-0.0278864	-0.0358087	0.00655653	-0.0112357	-0.0104308	-0.0044979	-0.0108397	0.000834833	0.0343663	-0.0140016	0.0173289	0.011948
AB430_68205	A. Buffalo	-3.85022	4.32582	-5.58197	0.429856	-4.88854	-0.289209	0.0339084	-0.126041	-0.0486852	-0.0198979	-0.0598242	0.0737587	-0.14198	-0.0528951	-0.080794	-0.00762143	-0.0740233	0.010388	-0.00429171	-0.0404071	-0.014356	-0.0240523	-0.0387623	0.00212981	-0.0413169	0.0142038	0.0639027	-0.00245603	0.059943	-0.0290975	0.00220015	2.44539e-05	0.032606	0.0196097	0.0650589	0.0267925	0.0460725	-0.0229299	-0.00120687	-0.0134005	0.0163349	-0.0183223	-0.00480279	0.0353934	0.00775866	0.00147767	-0.011511	-0.0198057
AB42156814	A. Buffalo	-3.74413	4.31781	-5.53271	0.405073	-4.76535	-0.257905	-0.0146724	-0.0529731	0.156129	0.0876825	-0.0516627	-0.0587148	0.0117526	0.0252843	0.00546562	0.0226202	-0.0129663	-0.0413714	0.0211807	0.0224846	0.0383483	-0.0339025	-0.0125203	-0.0577795	0.0406121	-0.0145585	-0.0225759	0.0124028	0.00594722	0.091493	-0.0469038	0.0163199	0.0820582	-0.0286569	0.00258614	-0.0187739	-0.00563835	-0.0281078	0.00677504	0.00706045	0.0211546	0.00346953	-0.0304513	-0.0329058	-0.0278381	-0.00241233	-0.00262606	-0.0136735
ecb.s1	Horse	6.84848	-7.11248	0.0183288	10.5762	-0.0129967	-1.18286	0.328453	1.50889	1.05815	0.437878	-0.313839	0.758021	-0.357061	0.374729	-0.0278472	-0.0844899	0.229123	0.179719	0.0745075	-0.0416975	0.00916562	-0.0172036	0.11742	0.0315103	-0.0701379	-0.136255	-0.0588866	0.0684944	0.0642641	-0.119952	-0.0898218	-0.0090644	-0.0224134	-0.037673	-0.0821394	0.088213	-0.107992	0.0208286	0.0443399	-0.0388057	-0.0129358	-0.0288761	-0.0278091	0.0193515	-0.0193671	-0.0126965	-0.0383886	0.0278973
ecb.s2	Horse	7.00848	-7.58533	0.186576	10.9113	0.282071	-1.05702	0.0455834	1.99576	0.438813	0.311912	-0.442656	0.441982	-0.331116	0.403063	-0.0137633	-0.0783875	0.0573517	-0.000603751	-0.022895	-0.0268573	0.13351	-0.0833054	0.00618446	-0.16207	0.147904	-0.0370549	-0.00388228	0.0905823	-0.0305151	-0.0776129	-0.000809216	0.0342563	0.00894717	0.104077	-0.0384711	0.0539554	0.0518279	0.0464998	0.0130003	-0.0911713	0.0203339	0.0134208	-0.0277245	-0.0677369	0.10284	0.0123495	-0.0508576	0.00637385
ecb.s3	Horse	7.01687	-7.6425	0.397127	10.9891	0.385164	-1.02151	-0.0310904	2.14889	-0.64067	0.292598	-0.322319	0.220422	-0.0408649	0.678446	0.00238411	-0.126777	-0.109364	0.0841549	-0.151676	0.125247	0.127904	-0.195013	-0.0738212	0.0488828	-0.0872043	-0.0207024	-0.0330338	0.0989761	0.0587313	-0.0480638	0.0793759	0.0422104	0.00422173	0.0182829	0.0618741	-0.190935	-0.0623267	0.0804323	-0.0325312	0.0437187	-0.063786	0.055103	0.0265372	0.0350128	-0.0181409	0.0289744	-0.0111304	-0.0568194
ecb.s4	Horse	7.45792	-6.92964	-0.0670301	10.4517	0.355183	-0.871043	-0.962354	1.23646	0.45306	0.254844	-0.355729	-0.522116	0.3745	0.0617535	0.157422	-0.0327842	-0.291647	-0.158602	-0.11596	0.0491128	-0.00826454	0.116539	-0.219647	-0.154064	0.100906	0.0601086	-0.00419414	-0.0478238	0.0266683	0.0970857	0.0904886	-0.02855	-0.0487797	0.0952217	0.0472384	-0.0504166	0.029963	0.0711611	-0.0160412	0.0417577	0.0465954	-0.0252976	0.00452182	-0.0461947	-0.0506034	-0.0635091	0.0258121	-0.00266799
ecb.s11	Horse	6.51564	-5.83221	-0.862541	9.91861	-1.18117	-1.40537	0.508392	-1.216	-0.0568626	-0.442739	0.192948	-0.254675	0.155164	0.0956134	-0.0445354	0.0961963	0.0381005	0.123149	0.0404064	0.112025	0.093251	-0.0488377	0.0244386	0.174638	-0.118235	-0.156264	0.0541852	0.120271	-0.0438411	-0.0232018	0.0766834	0.0215465	0.0613628	-0.0661783	-0.0535707	-0.00548378	0.0390471	0.0187277	0.0144895	-0.0654295	-0.0573307	0.06002	-0.0197281	0.0105038	-0.0113318	-0.0175702	-0.0241156	0.0380683
ecb.s12	Horse	6.90954	-5.72425	-0.72031	10.0368	-1.11848	-1.39394	0.451228	-1.05409	-0.506645	-0.137004	0.0401445	-0.286434	0.218	-0.085988	-0.0786708	0.0775088	0.0408438	0.110628	-0.00218979	0.108271	0.140712	-0.0836642	-0.0238978	0.157896	-0.143171	-0.0406575	-0.0213093	0.145329	-0.0234344	-0.0329099	0.0794362	0.0108919	0.0167553	-0.00251111	-0.0758207	0.00443085	-0.00223638	0.010422	-0.0487955	-0.0302405	-0.0354498	-0.00635607	-0.0192059	-0.0256696	-0.0162283	0.0237019	-0.00158786	0.00385983
ecb.s15	Horse	6.65372	-6.21189	-0.704952	9.81377	-0.790978	-1.15329	-0.0987152	-0.349353	0.238755	-0.15205	0.174631	0.051204	-0.0989912	-0.089157	-0.0523135	-0.00995011	0.00856637	-0.03315	0.195899	0.0946044	0.00344369	-0.0416938	0.0478987	-0.0612255	0.0514757	0.0234684	0.009095	-0.0179242	0.0680289	0.000254153	0.0346691	0.0020134	-0.0241573	-0.0382783	0.0108228	0.0134252	0.0819615	-0.0990882	0.00990089	-0.0410255	0.0379736	-0.0378257	0.101396	-0.015446	-0.0923152	0.0978243	0.0527759	0.0551349
ecb.s16	Horse	6.64831	-6.22657	-0.703912	9.98215	-0.983212	-1.14601	0.00112198	-0.481929	-0.325067	-0.280532	0.255464	0.0382236	-0.0573448	-0.139994	-0.189416	-0.0649724	-0.116779	0.0424936	0.0491808	-0.0435758	-0.0156856	-0.0211643	0.145361	-0.0779055	0.00987193	-0.00297887	0.107821	0.0111032	-0.00479434	-0.0181634	-0.05512	0.0754178	-0.0450877	-0.0554579	0.044102	-0.0258569	0.0623581	0.157271	0.0327528	0.061987	0.0324397	-0.0412336	0.0325373	-0.0248803	0.0646837	0.0458017	-0.0477274	-0.0108351
ecb.s17	Horse	6.82283	-6.21832	-0.690716	10.0564	-1.08125	-0.896968	-0.120294	-0.288601	-0.666145	-0.21916	0.166706	-0.0440221	-0.0504799	0.0990813	-0.0840739	-0.113502	-0.113355	-0.0549043	0.0893006	-0.0749338	-0.1278	-0.0333797	-0.0109414	-0.0508633	-0.00423148	-0.071874	-0.059148	-0.0453953	0.111576	-0.0171136	-0.0962764	-0.0159628	-0.10788	-0.0358546	-0.0204578	-0.0267203	-0.0118352	0.00956815	-0.0548637	0.092364	0.0143453	0.0203003	-0.0202225	-0.0131484	0.0434582	0.0327813	-0.0792589	0.0549392
ecb.s19	Horse	6.79374	-6.23018	-0.685382	10.058	-0.96249	-0.963744	-0.129418	-0.296621	-0.394382	-0.14805	0.0477476	-0.0148696	-0.0716265	-0.0622436	-0.00278301	-0.0216371	-0.1421	0.0776317	0.137039	-0.121287	0.03221	0.0119651	-0.0203286	-0.0776119	0.122591	-0.042813	0.0326746	-0.0366073	-0.0148333	0.010043	0.0970317	0.0537908	0.0321906	0.0674888	0.000495872	-0.0154186	0.00972868	0.0781837	-0.0648539	0.0487177	0.0374406	-0.0420134	0.0520212	0.0228128	-0.000357504	0.0286235	0.0226254	0.0542755
ecb.s20	Horse	6.65735	-6.26966	-0.887964	9.94517	-0.902424	-0.969901	0.00624119	-0.3391	-0.303275	-0.28099	0.23872	0.0266704	-0.103764	-0.0752201	-0.154155	0.0165419	0.122716	0.0626504	0.0609295	-0.0736758	-0.036277	0.0394373	-0.148903	-0.00741872	0.0165646	0.0110801	0.00223731	0.0268767	0.0236408	0.0351173	0.0243629	-0.00991655	0.00698294	-0.102436	-0.0483853	-0.0119409	-0.0464336	-0.0242324	0.0161322	-0.0215891	-0.0318264	-0.00122204	0.0813793	0.0505461	-0.01258	-0.0332909	-0.0436487	-0.0466855
ecb.s21	Horse	6.69875	-6.19297	-0.671138	9.98693	-0.886767	-1.02737	-0.178741	-0.249862	-0.0977819	0.0747356	0.0708487	0.114325	-0.162094	-0.0873618	0.0352046	-0.000433602	-0.012962	-0.0647711	0.0214902	0.0787721	0.00634228	0.0453203	-0.0342621	-0.0892104	0.0954643	0.0458079	-0.0653606	-0.110921	-0.044243	0.141014	-0.0393605	0.141764	0.0532301	0.0364639	0.0382205	0.0796949	0.00309506	0.105558	0.0897285	0.0498865	0.00170751	0.0717824	-0.0517417	0.0328239	0.0586097	0.111777	-0.0671981	0.0649437
ecb.s24	Horse	6.77741	-6.28172	-0.672143	9.99504	-1.09382	-1.03628	-0.00674037	-0.335675	-0.593495	-0.278035	0.147941	0.143977	-0.21702	0.0147886	0.100557	-0.102984	0.0292787	0.0299471	-0.00329047	-0.131878	-0.0197625	-0.161614	-0.00522599	0.121929	0.0338938	-0.0163241	-0.0845308	-0.0601892	0.0291625	0.052102	-0.0671751	0.0207575	0.0569746	0.0705447	0.0141437	-0.0355219	0.0756161	0.0358867	-0.0845183	-0.017741	0.0643156	-0.0442723	0.054839	-0.0835259	0.0110394	0.00143239	0.0658646	0.0602519
ecb.s26	Horse	6.5358	-6.1808	-0.776116	9.80267	-0.931988	-1.09784	-0.00755082	-0.64004	0.336844	-0.300273	0.252447	0.035028	-0.00565395	-0.0265036	-0.0272541	0.0332997	0.0752437	-0.0858702	0.0671623	0.0487309	0.0143477	0.0536478	0.0498155	0.0102482	0.0541359	-0.145091	-0.0256189	-0.0218932	-0.0315591	-0.00755782	0.00400674	-0.034463	0.00850048	0.00866103	-0.00208067	0.0505505	0.0181398	-0.00210488	-0.0275415	-0.0691536	-0.0581924	-0.0311813	0.033749	0.0125849	0.0503655	-0.00913832	0.0333475	0.0594727
ecb.s27	Horse	6.83563	-6.32849	-0.466768	10.0162	-0.849732	-1.15334	-0.0679664	0.131298	-0.0569196	0.135424	-0.0642245	0.0953326	-0.107181	0.0404755	0.0453021	-0.0425234	-0.0099386	0.099863	-0.131558	0.022099	0.027634	0.0020297	0.0723985	-0.0253984	-0.0695399	-0.0546619	0.116307	-0.146483	-0.013819	0.0593179	0.039267	-0.0348161	-0.0109211	0.0440871	-0.00622011	0.0494896	0.0888672	-0.0621723	-0.00559032	0.00493572	0.0711289	-0.0964221	0.0103208	-0.0246554	-0.0429312	-0.0348006	-0.086584	-0.0154053
ecb.s32	Horse	6.51414	-6.03086	-0.871102	9.58298	-0.468192	-1.0859	-0.262068	-0.478274	1.10156	-0.0789172	0.17707	0.0166233	0.0917773	-0.340725	0.091934	0.157674	0.142402	-0.017941	0.149241	0.102753	-0.110784	-0.0575355	0.0283354	-0.0486313	0.0146165	0.0156204	-0.0623071	0.032931	0.078854	-0.0110159	0.0256044	-0.0507576	0.0558902	0.0877079	0.0272024	-0.0533043	-0.0570884	-0.000478652	0.0405954	-0.0597141	-0.0932692	-0.0187764	-0.0323777	-0.0643738	0.000391638	0.0494005	0.0132882	-0.053363
ecb.s40	Horse	6.51832	-6.23874	-0.741708	9.81129	-0.880498	-1.04074	-0.0116662	-0.501203	0.05934	-0.274605	0.104996	0.0683923	0.0164863	0.0433855	0.0337932	0.0628648	0.00598936	0.0881013	0.0272355	0.0166114	0.105192	-0.0768018	0.0419805	-0.0747057	0.0438417	-0.081215	0.0501527	-0.0100116	0.0385381	-0.0925324	-0.00629844	-0.0331977	-0.0695502	-0.0873599	-0.0896153	-0.0168994	-0.0377744	-0.0130149	-0.0129153	0.0165311	0.0205653	0.0531452	-0.0630763	0.0513781	0.0285276	0.0622091	-0.0102613	-0.0575828
ecb.s41	Horse	6.32304	-6.22362	-0.885949	9.62496	-0.808199	-1.2048	-0.193412	-0.679067	0.811635	-0.354585	0.21436	0.046314	-0.093555	0.049192	0.154824	0.137327	0.154606	-0.133223	-0.0159894	-0.072043	0.0756449	0.105101	-0.0828536	0.0541727	0.0576416	-0.0210418	-0.0338075	-0.085925	-0.0618939	-0.0704293	0.00277661	0.0246917	0.0889694	-0.121838	0.118412	0.00936011	0.0366199	0.017083	-0.0569612	-0.0657528	0.0683717	0.0178839	0.036058	-0.0211985	0.0436826	0.00098312	-0.0785435	-0.0246513
ecb.s42	Horse	6.3167	-6.31927	-1.01266	9.55719	-0.86562	-1.02901	-0.247136	-0.804222	0.604069	-0.299831	0.278077	-0.131934	-0.0726278	-0.0118468	0.0100002	0.0775588	0.0721435	-0.153875	0.196892	-0.126391	-0.0700829	-0.124323	-0.0721537	0.0425077	-0.0235279	-0.111426	-0.059634	-0.0184677	-0.0113916	-0.0696271	-0.0308321	0.101966	-0.0836522	-0.0353867	0.035124	-0.0145638	0.0124883	-0.109156	0.0222032	0.10298	-0.0223235	0.0624153	0.0278113	0.0408331	-0.070993	-0.0614497	0.0898309	-0.0598066
ecb.s44	Horse	6.91431	-6.38844	-0.77475	10.069	-0.797244	-0.916602	-0.189806	-0.25139	-0.586019	-0.244046	0.130343	0.0121435	-0.000292744	0.0319649	-0.0197142	0.0655934	-0.00966027	0.062264	0.0225915	-0.114076	-0.0327205	-0.0826784	-0.00594454	-0.00671791	0.00511832	0.1022	-0.0188745	-0.0140215	-0.102938	0.0656996	-0.0720387	-0.071443	0.0728182	0.0524747	0.0376617	0.0534283	-0.0656706	-0.0549146	0.0850574	-0.0194835	-0.0834291	0.0197076	0.0495212	0.0522741	0.0389611	-0.0603295	-0.0100686	0.00370091
ecb.s46	Horse	7.18999	-6.78346	-0.319572	10.3095	-0.156625	-1.00599	-0.936292	0.549374	-0.178968	0.288801	-0.468041	-0.343236	0.157791	0.0728788	0.191445	-0.0170351	-0.159581	-0.150877	0.0332451	-0.034189	-0.109361	0.0173359	-0.00246819	-0.0185954	0.0753134	-0.00586894	-0.00334944	-0.0891697	-0.0690132	-0.0390898	-0.0654041	-0.0745468	0.0517235	-0.0922627	0.090897	-0.0769291	-0.0348837	-0.120059	-0.0714298	0.0381554	0.0145871	0.0264227	-0.0172295	0.0812366	0.130951	-0.013909	-0.030122	0.00116862
ecb.s48	Horse	7.05904	-6.50662	-0.553119	10.0245	-0.366634	-1.01986	-0.691849	0.2241	-0.022848	0.278579	-0.276183	-0.219164	0.186785	-0.123567	0.159416	-0.0742008	-0.108618	-0.0790414	-0.0446302	0.0229627	-0.112616	0.0861216	-0.00105708	0.0632088	0.0373021	-0.119397	-0.104226	-0.106627	-0.0120977	0.0586972	0.0459922	0.0178004	0.100681	0.0314346	-0.0282384	-0.0871684	-0.0453091	-0.0939713	0.0784446	0.0137539	-0.0411631	0.0259031	0.0386447	-0.033652	-0.0281502	-0.0543531	-0.0742753	-0.0694267
ecb.s51	Horse	6.71224	-6.26971	-1.12938	8.96435	0.045279	-0.756777	-1.87081	-0.458397	0.692629	-0.0588647	-0.549397	-0.904865	0.30142	-0.354173	0.228324	-0.0283018	-0.205288	-0.373875	-0.102761	-0.0165605	-0.0577591	-0.0694745	-0.155129	0.0266612	0.041548	0.113186	-0.0718582	0.280087	-0.0204808	-0.0126096	-0.0858887	-0.0240511	-0.0240909	-0.108357	-0.0695278	-0.0191068	-0.00986954	0.0422903	-0.0779685	-0.0265435	0.103405	0.0188435	0.0437514	0.0493001	0.0146924	0.0460506	-0.0218728	0.0381616
ecb.s54	Horse	6.47345	-6.03868	-0.833932	9.59589	-0.68099	-1.14831	-0.258273	-0.538808	0.969746	-0.0440964	0.142047	-0.01403	0.0525715	-0.213287	0.146285	0.0985706	0.109849	-0.0635492	0.0756344	0.145838	-0.127659	-0.0428835	0.0694286	-0.0494099	0.0309309	0.0108214	-0.0115684	0.00729887	0.0872182	-0.0404766	0.0388436	-0.0664225	0.0432839	0.122103	0.0351447	-0.0202609	-0.0623119	0.0231703	0.0563034	-0.0217257	-0.0840805	-0.0080383	-0.0396046	-0.0601901	-0.039689	0.00111704	-0.0184064	-0.0408459
ecb.s55	Horse	6.58424	-6.28672	-0.891	9.72655	-0.965525	-1.14133	-0.099413	-0.610235	0.0901491	-0.139906	0.209797	0.0684784	-0.0573744	-0.178083	0.124648	-0.0177734	0.081228	0.0134298	-0.0240584	-0.0413612	-0.00110087	0.0271804	0.131341	-0.0795273	-0.0164371	-0.068067	0.0156524	0.00807103	0.0206915	0.0198562	-0.0790903	0.05592	-0.00632124	0.0737146	-0.00410713	-0.0276763	-0.0538498	-0.0494253	0.130813	0.00298277	-0.0586579	-0.00517413	-0.00276545	0.0728089	-0.0154346	-0.124207	0.0146178	-0.0535751
ecb.s56	Horse	6.86341	-6.1953	-0.638674	10.1211	-0.984726	-1.05455	0.00857277	-0.210262	-0.503194	-0.0423729	0.136882	0.130172	-0.0363626	-0.083319	-0.121241	-0.0735219	-0.0307773	0.132265	0.00994397	0.136131	0.0254516	0.0013988	-0.12654	0.0857099	-0.0839361	0.0679708	0.082306	-0.0248866	0.0130542	-0.0607227	-0.0116663	-0.0528706	-0.106978	0.00637917	-0.0364261	0.121134	-0.00327197	0.0493467	-0.0291605	0.0528043	0.00676334	0.00599556	0.0159859	0.0157086	0.0817068	-0.0781261	0.0289445	-0.0337056
ecb.s57	Horse	7.00183	-5.66163	-0.546297	9.98606	-1.01704	-1.35795	0.387783	-0.716865	0.0823447	-0.00879453	0.118208	-0.292564	0.124318	-0.114268	-0.109039	0.0899411	0.0125928	0.205343	0.0106476	0.0750803	0.160194	0.0337471	-0.130803	0.0948031	0.0112521	0.097336	0.0389857	0.0595475	0.0880045	0.042549	0.00921622	0.0524492	-0.042384	-0.0185424	-0.0449705	0.00754471	0.025963	0.0564763	-0.0477987	0.0688095	0.00428804	-0.0368075	0.0283847	-0.0698567	0.0405342	0.00494297	0.0246715	-0.082348
ecb.s58	Horse	6.98542	-6.31468	-0.542272	10.0459	-0.701157	-1.103	-0.206181	0.0215946	-0.406179	0.0511023	0.172092	0.0141495	0.0555731	-0.0364878	-0.0364726	-0.0116215	0.103541	0.0472117	-0.139321	-0.0559896	-0.0413792	0.0568992	0.0398698	0.0585374	-0.101071	0.115199	0.0983457	0.139972	-0.0139741	-0.0246292	0.0671888	-0.0480683	0.0663335	0.0766316	0.000883938	-0.0117018	0.0742672	-0.0851251	-0.0440805	-0.108761	0.0188817	0.0467061	-0.0813753	0.0726487	0.0367038	0.00636738	0.0471206	0.0551718
ecb.s59	Horse	6.94317	-6.35976	-0.504812	10.15	-0.84234	-0.97902	-0.103124	-0.00253571	-0.303536	0.0576281	0.128012	0.121749	-0.0959772	0.0526808	-0.133673	0.0409956	0.0874809	0.0340861	-0.0365912	-0.00283241	-0.00485921	0.0024933	0.0375665	-0.0485522	0.0856042	0.0821653	0.0506616	-0.112085	-0.0805852	0.079635	-0.0620487	-0.0205387	0.107102	0.0218598	0.0198932	-0.0251189	0.0144949	-0.0457082	0.106283	-0.0348289	0.00869035	-0.036614	0.0636775	0.0579773	0.000150539	0.00344547	0.0409747	0.00365815
ecb.s60	Horse	6.87067	-6.2538	-0.567217	10.0051	-0.747915	-1.18805	-0.17674	0.0498004	-0.133516	0.146299	0.165486	0.0681896	0.133692	-0.0263681	-0.0662133	0.0726808	0.0528309	0.0789477	-0.162761	-0.151333	-0.0198547	0.1315	0.0524764	-0.065336	-0.187525	0.0653549	-0.0531944	0.0228364	0.000977221	-0.0108762	0.0617033	-0.0682708	-0.0248564	-0.033042	-0.086953	0.0170547	0.104799	-0.00845704	-0.0189315	0.114484	0.0533493	-0.0286601	-0.0677014	-0.0767312	-0.0778304	0.0790012	0.0492476	-0.0065262
ecb.s61	Horse	7.03976	-6.27759	-0.443225	10.1715	-0.854354	-1.02845	-0.200566	0.0725404	-0.28341	0.191765	0.0482065	0.0360999	-0.0454759	0.0622636	-0.142783	-0.0492197	-0.0248	-0.0700326	-0.0508851	-0.0572162	-0.0544331	0.0664827	0.127817	0.0401831	-0.021493	-0.00969173	0.0187192	-0.0544787	-0.0998386	0.0324689	-0.00362953	-0.0833769	0.0082733	-0.0124868	0.106917	-0.0036542	0.00701969	-0.00814166	0.0607759	-0.0332334	-0.0182857	-0.0893779	-0.0641536	-0.0131651	-0.0488874	0.0421409	0.0501076	0.0479523
ecb.s62	Horse	6.97392	-6.31628	-0.456279	10.159	-0.766041	-1.01662	-0.215535	0.0933171	-0.238346	0.225194	-0.0177109	0.1215	0.0777784	0.0621526	0.0198966	0.0265494	0.0105371	-0.0649709	-0.0237537	0.0282548	0.111506	0.164623	0.045465	-0.00129285	0.0020334	0.0051117	0.0462255	-0.0452548	0.0600064	0.12375	0.0431415	0.0707843	-0.000420094	0.014089	0.0368266	0.0598802	-0.0746542	0.0345942	0.0196571	-0.0549573	0.009664	0.000790045	-0.0394416	0.0636374	-0.0708417	-0.0286175	0.0324661	0.0464085
ecb.s63	Horse	7.0449	-6.24391	-0.45561	10.1604	-0.697415	-1.00933	-0.237576	0.214135	-0.171287	0.197367	-0.00261735	0.0853378	-0.0475468	-0.122122	-0.0460012	-0.0373051	-0.0462978	0.0335476	-0.00871237	0.0711697	0.0219035	0.0765101	-0.0328662	-0.0442871	-0.155863	0.10846	0.0636931	-0.0180981	0.0652301	-0.0828077	0.00168348	-0.032181	-0.00908485	-0.113262	0.0210836	0.0514066	-0.0439561	0.0342211	-0.0018084	0.0382706	0.051154	0.0417035	-0.0538777	0.0362152	-0.0722167	-0.0372096	0.0350357	0.024036
ecb.s64	Horse	7.00735	-6.22233	-0.486177	9.95528	-0.649244	-0.967103	-0.194948	0.217863	0.144829	0.274889	-0.00996359	0.192915	-0.14781	-0.0811635	0.0121432	0.00487455	0.00388764	0.103123	-0.108269	0.026722	0.0893014	0.0371114	-0.034097	-0.0129647	-0.0472521	0.110969	-0.129057	-0.0382585	-0.0171603	0.0940323	-0.0396545	0.0208169	-0.130876	0.0128263	-0.0252918	-0.0877218	0.061005	-0.0480198	-0.038816	-0.0968349	-0.0300236	-0.0766966	-0.0434847	-0.0910903	-0.0150616	-0.0127546	-0.0251456	-0.00325484
ecb.s65	Horse	7.02536	-6.27071	-0.452074	10.1037	-0.775287	-1.01231	-0.247727	0.0889916	-0.33178	0.217692	-0.0250804	0.0431268	0.0554745	0.0416842	-0.131243	-0.116024	-0.0534322	-0.0073202	-0.124138	0.0468359	-0.0826078	0.0564251	0.197661	0.0182024	0.0417335	0.0909128	0.0745659	-0.0924753	-0.0926028	-0.0823348	-0.0678898	0.0372337	-0.0728619	-0.0701083	-0.0247738	0.13781	0.0202629	-0.0208837	-0.0262319	0.0202065	0.0485722	0.0510205	-0.0147013	-0.0280855	-0.0202345	-0.0602962	0.0310643	-0.0388344
ecb.s66	Horse	7.03149	-6.21308	-0.402587	10.1119	-0.572206	-1.03287	-0.155391	0.267053	0.0467744	0.267065	-0.146993	0.0864035	0.129103	0.119383	-0.0366748	-0.000469823	0.0233103	-0.0683341	-0.0107924	-0.111586	-0.118175	-0.0199843	-0.0446837	0.115193	0.037923	0.0170676	0.0244332	0.0923804	-0.0527375	0.0487453	0.0509233	-0.0237061	-0.0319635	0.0711615	-0.0152339	0.0246558	-0.115253	-0.0309597	-0.0571088	0.070705	-0.0464078	0.0670183	-0.0194377	-0.0175867	-0.0344321	0.0390179	0.054983	-0.0047211
ssc.s181	Pig	-9.21658	-6.66384	4.25496	-1.04689	-0.742734	0.999642	-1.18565	0.0291534	0.276479	-0.0537335	0.0932702	-0.010243	0.0337806	0.0373753	-0.0991359	-0.113619	0.0291683	0.0609485	-0.0244682	-0.00235078	-0.0274282	-0.049219	-0.0447248	-0.0122557	-0.00877706	0.043543	0.0579311	-0.0137425	-0.0201027	0.0141379	-0.046019	0.00521984	0.0172967	-0.0525257	0.00447307	0.0284021	0.0297604	-0.0349795	0.0156815	0.0280153	0.0469543	0.0107723	-0.0415602	0.000771167	-0.0427144	-0.00357552	0.00326803	0.0116721
ssc.s119	Pig	-8.00153	-7.31906	4.72475	0.664081	-0.431399	0.622922	0.35507	1.15046	-0.801175	-0.163398	-0.425446	-0.0650818	0.272337	-0.0453938	0.0286627	0.0858616	-0.180837	-0.0374711	0.0553794	0.0230393	-0.104296	0.0678573	-0.0982717	0.127579	0.0916668	-0.0776397	0.0598106	-0.00435748	-0.0192994	-0.00253642	-0.0286925	-0.0337218	-0.0290276	-0.0568146	-0.000369365	-0.0137875	0.0838501	0.0717862	0.0824539	-0.0582033	0.0106895	0.0361132	0.0213409	-0.0359736	-0.0316658	-0.097761	0.0109002	-0.00198093
ssc.s370	Pig	-8.26903	-5.8829	4.16133	0.23086	-0.987496	-0.291156	2.00455	-0.688331	0.276725	-0.212868	-0.0866773	-0.288758	0.0118024	0.196138	0.00811804	-0.00898753	-0.0806639	0.0175459	-0.0878077	0.00147029	-0.0143566	0.0350793	0.0519744	0.000483234	-0.0308256	0.03319	-0.0286544	-0.00488225	0.0210054	-0.038819	-0.0290659	-0.00224413	0.0404965	0.0205406	-0.0159114	0.0350325	-0.0118902	0.0747124	-0.0208902	-0.0113005	0.0749093	0.0394232	0.0100045	0.0186847	-0.00608382	-0.000114355	0.00447262	-0.0113272
ssc.s108	Pig	-8.24252	-6.69332	4.33979	0.215847	-0.74605	0.647103	0.717903	0.38482	-0.422207	-0.117069	0.0799058	0.134631	0.00857677	-0.090828	0.0268299	0.0961656	-0.00808882	0.0316729	0.0742334	0.0274631	-0.0493121	0.0375933	-0.0980434	-0.0121422	0.0272893	0.0214641	-0.0686512	0.0242073	0.0132994	0.000728402	-0.0669639	-0.00451744	0.077324	-0.0422983	-0.0108969	0.0259719	-0.0286896	0.0305525	-0.0530973	0.0184431	-0.00187906	-0.0293681	0.057613	0.011006	-0.0279165	-0.0165749	-0.0194786	0.0448805
ssc.s373	Pig	-8.12604	-5.81002	4.26688	0.335057	-0.993666	-0.478815	2.11278	-0.576956	0.347813	-0.0620482	-0.163659	-0.423865	-0.0195397	0.245532	-0.0509149	-0.0577936	-0.0111326	0.00932863	-0.062408	0.0901284	0.078447	-0.0321542	-0.0233814	0.00329835	0.00735439	0.0484529	-0.0215016	-0.0506308	0.0526086	-0.049849	0.00676728	0.00847513	-0.0578179	0.0354212	-0.0408074	0.0208782	0.008902	-0.00888969	-0.00817958	0.0290902	0.0177473	-0.0578903	-0.0194655	0.0568076	-0.00811285	-0.0320571	-0.00598727	0.0163727
ssc.s386	Pig	-8.25969	-6.12399	4.22028	0.381078	-0.963478	-0.278814	1.87338	-0.340334	0.168879	-0.235986	-0.129056	-0.229995	-0.0253964	0.0790881	0.0210577	-0.0361336	-0.103335	0.0588142	-0.0371942	-0.0864405	-0.000124419	0.042673	0.00999892	-0.0336302	0.0146991	0.0415776	0.0352195	-0.0238105	0.0220942	0.00959322	-0.00438937	0.027995	0.00256782	0.00796247	0.0226104	0.082141	0.0129788	-0.0269898	-0.0746416	0.0231685	-0.0703566	-0.0193745	-0.0245398	-0.013155	0.00163328	0.0165567	0.0187761	-0.0233211
ssc.s329	Pig	-7.96423	-6.05309	4.4351	0.236713	-0.750387	0.358328	0.913302	0.0132072	-0.319721	0.35043	-0.0159252	0.0320588	-0.0024858	-0.156698	0.103027	-0.00917889	0.00197663	-0.0748605	-0.103969	-0.0416827	0.0489788	0.0048763	0.0204264	0.00667472	-0.0752686	-0.0272869	0.082738	0.0329748	0.0391322	-0.0429834	0.012185	0.0133412	0.0548134	-0.00584337	0.0470677	0.0623619	-0.0414674	0.056619	-0.0200387	0.0768777	-0.0335846	-0.0175513	0.0428436	0.0157059	-0.0277356	0.0136659	0.0492613	0.0245831
ssc.s67	Pig	-8.99547	-6.83658	4.29345	-0.766011	-0.7274	1.03009	-0.95969	0.207959	-0.111867	0.00198671	0.00271097	-0.0692796	0.0778982	-0.00770975	-0.0281901	0.0307286	0.0649593	0.0603468	-0.0400183	0.00775636	0.0664727	0.0295313	0.0737866	0.00708791	0.0234655	0.0286365	0.0527801	0.0232077	9.62107e-05	0.0410044	-0.0148903	0.0606943	-0.0448747	-0.0253257	-0.0177151	-0.0396773	-0.0220331	-0.0451153	0.0359835	0.00138529	-0.000834945	-0.0255533	0.0077564	0.00977904	-0.0406634	-0.0388402	-0.0349143	-0.0307159
ssc.s350	Pig	-8.26093	-6.31595	4.3375	0.45609	-0.801704	-0.15162	1.76527	-0.114297	0.11746	-0.333365	-0.167209	-0.139613	-0.03639	0.0510368	0.0254138	-0.0126932	-0.123561	0.00507951	-0.0671648	-0.0394027	-0.0292608	0.0589567	-0.103404	0.0678026	-0.0935209	-0.0391431	0.004144	-0.019892	0.0753498	-0.035256	0.0857011	-0.0164432	-0.0638763	0.0205469	0.0158977	-0.0631932	0.0222534	0.00318316	0.0207132	-0.0119438	-0.00103474	0.0617545	-0.0410082	-0.0432879	-0.0107948	-0.00303862	0.000589987	0.0107787
ssc.s383	Pig	-8.13181	-5.74157	4.25677	0.350232	-0.891076	-0.434051	2.15838	-0.605968	0.484612	-0.0673033	-0.145092	-0.314483	0.0194201	0.207469	-7.0415e-05	0.0181538	-0.0563498	0.105228	-0.0658984	0.0909197	0.0657917	-0.00741019	0.0292409	-0.00722718	-0.00744203	0.0736151	0.0150841	-0.0985187	0.0263953	0.0406978	0.00913377	-0.0384248	0.0572376	0.0522517	-0.066296	0.0303271	-0.0415641	0.00439052	-0.0117792	-0.0211637	-0.0155674	-0.0310888	0.0459537	0.0476105	0.0462434	0.0138389	-0.0240681	-0.0163254
ssc.s338	Pig	-7.79727	-6.12958	4.36682	0.246608	-0.711665	0.41707	1.05277	0.208471	-0.205688	0.301806	0.076267	0.150451	0.0226264	-0.132005	0.117432	-0.0199284	0.0449606	0.0172073	0.0283384	-0.0213618	-0.0507241	0.00826518	-0.0558968	-0.0190243	-0.0959262	-0.0550649	-0.0545097	-0.0246447	0.0778667	-0.040533	-0.0165661	0.0450352	-0.017347	-0.0303149	-0.00389829	0.0407337	-0.0256422	-0.0201644	-0.0563846	0.0698559	0.0041972	-0.00404792	0.0180854	0.0174244	-0.0137094	-0.0287248	0.0422403	0.00444246
ssc.s161	Pig	-8.92941	-6.32538	4.231	-0.783416	-0.876117	0.875945	-0.651324	-0.256115	-0.270832	0.166055	0.106213	0.0049691	-0.0592497	-0.00628418	0.0285487	0.0299711	0.0339292	0.0275534	-0.0677141	0.0524478	0.0702984	-0.0215115	-0.0163358	-0.0229679	-0.0323641	-0.0474167	-0.0386776	-0.0151474	-0.0441589	-0.0218131	0.0323229	-0.0488368	-0.0150364	0.0202179	0.0208634	0.00896131	0.00219346	0.00177196	0.0130898	0.0668318	0.0170897	0.00822457	-0.00136954	0.0122579	0.0450965	-0.0166873	-0.00765054	-0.00945158
ssc.s405	Pig	-8.02048	-7.36215	4.61262	1.35839	-0.596317	-0.132184	2.27008	1.13773	0.0786785	-0.835149	-0.257589	0.209156	0.170569	-0.106382	-0.118192	0.0797529	-0.113579	-0.0403615	0.248206	-0.0272348	-0.0909217	-0.000493741	-0.0396259	0.180417	0.161024	-0.0842419	0.0467458	0.0519846	-0.108088	-0.0114942	-0.0197286	0.0117922	0.047045	-0.0836272	-0.0603558	-0.0168427	0.0306213	-0.0384533	-0.0534694	-0.122964	-0.0302439	-0.0224569	0.0169121	0.000245022	-0.0260124	0.0261583	-0.0257903	-0.125224
ssc.s90	Pig	-9.06905	-6.36816	4.07729	-0.904853	-0.858948	0.937901	-0.700972	-0.237732	0.0530192	0.0601699	0.131969	0.013615	-0.138446	-0.0109043	0.00678569	0.0529513	0.0753914	0.0600729	-0.00563051	-0.00469965	-0.0685021	-0.0985131	-0.0137919	-0.0367126	0.0114954	0.0207549	-0.00822889	-0.0764698	0.0406601	0.00174275	0.0584737	-0.0338885	-0.048217	0.0530078	-0.0364177	0.0258424	0.0295294	0.0366413	-0.0425183	-0.054086	-0.0371913	0.0131153	0.0199505	0.0473987	0.0123847	0.0184754	-0.00841646	-0.0397869
ssc.s232	Pig	-8.81456	-6.49516	4.17841	-0.62474	-0.855791	0.873945	-0.385056	-0.206309	-0.211245	-0.00516141	0.129849	0.137273	-0.0585148	0.019037	0.00888594	-0.0805184	0.00794129	-0.034809	-0.0572425	0.0152175	0.0362088	0.00174952	-0.0419779	0.0336742	0.0288651	0.000606781	0.0181378	0.0282433	0.0521951	-0.0781522	-0.0472213	-0.00143578	-0.0496596	0.0632542	-0.0142938	-0.0134348	0.0412437	0.00981724	0.0288683	0.0188188	0.0996891	-0.0417807	-0.00592976	-0.00585277	-0.00259956	0.00435886	0.0706422	-0.00861366
ssc.s245	Pig	-9.24087	-6.64171	4.19189	-1.02227	-0.839121	1.00101	-1.05614	-0.0155604	0.0178563	-0.0207406	0.00634499	0.0391465	-0.0139042	0.0488935	-0.0958124	-0.0701638	-0.0235549	-0.0512884	-0.0524701	0.0397798	0.066399	0.00442717	0.0258619	0.0124506	-0.0251258	-0.0318647	-0.0264736	0.00411401	0.0359879	0.0877431	-0.00960097	-0.0139155	0.00666932	-0.015353	0.00426407	0.0133615	-0.00737925	0.0602619	-0.0125523	-0.0587376	0.0303056	0.0600929	0.0390178	-0.0479171	0.0299611	-0.0290154	0.0543373	0.000692408
ssc.s397	Pig	-9.35042	-6.73951	4.16578	-1.0511	-0.902375	1.06945	-1.15947	0.0243128	-0.0310804	-0.0938062	0.0782135	0.0338625	-0.00793972	-0.053493	-0.140112	0.0517857	-0.0142056	0.0401251	0.0286452	0.00260388	-0.0168484	-0.0139403	-0.0286116	0.0722951	0.0162894	0.0517392	0.0342598	-0.0264819	0.0454805	0.0520437	-0.0025348	-0.0538595	-0.0224289	0.0014103	-0.0181745	-0.0084126	-0.0180164	0.0140059	0.00956691	-0.00381161	-0.00042832	0.00530117	-0.0704248	-0.0372329	-0.0177907	0.0650427	-0.00600064	-0.011614
ssc.s175	Pig	-7.82202	-6.40606	4.53013	0.391758	-0.631187	0.494473	0.815163	0.509827	-0.524947	0.254319	-0.158383	0.069557	0.125203	-0.13081	0.0754413	0.0799146	0.0296908	-0.0805529	-0.0135175	-0.0151961	0.0920169	0.0147061	-0.0600908	0.0183325	-0.009342	-0.0117812	0.0136186	-0.0309768	-0.136028	0.0827031	0.0107023	0.0372473	-0.0118483	-0.00637092	-0.00896425	0.032276	-0.0646083	-0.0450029	0.0461381	0.00497824	0.0295412	0.0197517	-0.0140385	-0.0596696	-0.00327612	0.0180262	-0.00124184	-0.00213154
ssc.s135	Pig	-9.07439	-6.43948	4.18234	-0.834727	-0.921908	0.863595	-0.674649	-0.273436	-0.325381	0.0116415	0.0968259	0.00165768	-0.0719332	0.047997	0.0358069	-0.0125744	-0.0314794	-0.0335187	0.0899185	0.0313475	0.0544563	0.0355068	-0.00962207	0.0473402	0.000521485	-0.0337643	-0.080642	0.0139544	0.0652528	-0.0625733	0.00561148	0.0143375	0.00719172	0.0218728	-0.0406191	0.0162639	-0.0156204	-0.0143497	0.00545384	0.000672849	-0.0375188	-0.0356899	-0.0433505	-0.0267248	-0.0198781	0.0247448	0.00888275	-0.00846848
ssc.s63	Pig	-9.53843	-6.43367	3.86758	-1.50674	-0.725142	1.06489	-1.53703	-0.422941	0.706345	-0.107703	0.125141	-0.0261556	-0.143181	0.1083	0.0826154	-0.0126999	-0.0467482	0.0504476	-0.038528	-0.209516	0.0206985	0.0588697	0.0936265	-0.0198592	-0.0435467	-0.0085917	0.0185782	-0.00523325	0.019192	-0.0271097	0.0521283	-0.0057904	0.00444099	-0.0116197	0.0318427	-0.00369932	0.0318878	-0.0280766	-0.0600758	-0.0264655	-0.0471574	0.00221656	0.0646414	0.0379524	0.0196697	0.00662966	0.0895077	-0.0131226
ssc.s211	Pig	-8.15714	-6.35375	4.28835	0.298603	-0.736382	0.278515	1.05904	0.158279	-0.0113269	0.0107657	0.0130203	0.227562	0.0163776	-0.0830093	0.083991	-0.00470614	0.091563	-0.0822621	-0.0468106	-0.0201582	-0.0454269	0.0422429	0.0402835	0.0051681	0.0639203	-0.030232	-0.0164776	0.0602352	-0.0244148	-0.00753363	0.0672751	-0.000198995	-0.111118	0.0661405	-0.0028403	0.00506159	-0.0178917	-0.00198717	-0.00762244	0.0175722	-0.0135715	0.0014319	-0.0416551	0.024889	0.0169176	-0.0332049	-0.00803621	-0.0420428
ssc.s198	Pig	-9.23278	-6.94109	4.17264	-0.802594	-0.608437	0.969857	-0.9708	0.277843	0.518357	-0.287967	0.0596116	0.0911255	0.113802	0.0299215	-0.0217119	-0.0720931	0.0259332	-0.0436768	0.0500476	0.00927338	-0.0418429	0.0165246	0.00343188	-0.0303486	0.0397426	-0.0618033	0.0524754	0.0837547	0.00227176	-0.0238589	-0.07098	-0.028834	0.0714322	-0.0438773	-0.0691219	0.0215738	0.0369018	-0.0124202	-0.0621654	-0.060599	0.0323365	-0.010418	-0.00381376	-0.0202542	-0.0422331	0.0255077	-0.0486356	0.00487862
ssc.s56	Pig	-9.31245	-6.58642	4.21618	-1.26916	-0.639258	1.19603	-1.78012	0.0403773	0.100722	0.125977	-0.0457558	-0.200451	0.0237014	0.146295	0.00933654	-0.042713	-0.0311404	0.0997692	-0.0203012	-0.0647861	-0.0346482	0.0810147	0.0497357	-0.0279464	-0.01276	-0.142599	0.0231153	0.0200616	-0.0236997	0.0311539	-0.00294941	0.102157	-0.031999	0.0128387	-0.0285938	0.0548133	-0.00103374	0.0284893	0.0370218	-0.0104519	-0.102215	-0.0232056	0.0058238	0.0210827	-0.0394117	-0.0181997	0.0036613	-0.00144603
ssc.s371	Pig	-8.08401	-5.93445	4.43359	0.359494	-0.833851	-0.344825	1.83613	-0.534701	0.195768	0.0714451	-0.241111	-0.433408	-0.039055	0.149463	-0.0995304	-0.120606	-0.090305	0.0163471	0.0793244	0.052478	0.130054	-0.0702002	0.0686295	0.0149871	0.0156245	-0.0400202	0.017129	0.0247772	-0.00287403	-0.0306245	-0.0360232	-0.0658918	-0.00969015	0.0378688	-0.0101336	-0.0527333	-0.0339767	-0.0258192	0.0234787	0.0139076	0.0381743	0.0683457	-0.0435337	-0.0198035	0.0224079	-0.0415287	0.0645841	0.0346068
ssc.s188	Pig	-8.03826	-6.25637	4.27828	0.2881	-0.748439	0.303962	1.19732	0.0976747	0.121681	0.200879	0.0421275	0.126722	-0.030513	-0.100461	0.055451	0.0559296	0.0457642	-0.0680359	0.0933158	-0.0316451	-0.0183752	-0.0320781	-0.00244667	-0.100626	0.0482263	-0.0129537	0.00961845	0.0283386	-0.0262416	0.0891434	0.0273452	0.0194018	-0.0199946	0.0159287	0.00627665	0.000893448	0.0178253	-0.0271012	0.0249527	0.0266981	-0.0165014	0.0136812	-0.0154098	-0.0063188	-0.07466	0.0822978	0.0246265	0.0443845
ssc.s47	Pig	-9.30669	-6.74959	4.31677	-0.962187	-0.681379	0.990095	-1.30877	0.229338	0.148336	-0.063176	-0.00218782	-0.23323	0.0333844	0.0314327	-0.136528	0.0771093	-0.0298283	0.0816001	-0.0189531	-0.0195539	0.00912614	0.0122749	-0.00878563	0.00312358	-0.0502114	0.0751439	0.0018667	0.0423297	-0.0613953	0.106572	0.0331122	0.0630272	0.00734455	0.00141083	0.0576605	0.0519307	-0.00537495	-0.0650627	0.0119918	-0.0119937	-0.0796257	0.0112975	-0.0281339	0.00380648	0.00391294	0.00812007	-0.0502338	0.0137979
ssc.s114	Pig	-8.19697	-6.6209	4.3065	0.287114	-0.699396	0.449563	0.885549	0.275267	-0.167392	-0.103538	0.0649526	0.207747	-0.0102858	-0.125359	0.0975889	0.00884734	-0.00321447	0.00274448	0.0472095	-0.0377075	0.0364364	0.00560244	0.0443866	0.0116206	0.0339042	-0.00990601	-0.0878865	0.00617028	-0.016765	0.0349788	-0.0355578	-0.0771071	-0.0314378	-0.0133334	0.0475226	0.00387639	0.0249579	0.0403942	0.01948	-0.0222585	-0.0261836	-0.0239767	-0.00497997	0.0133328	0.00910232	-0.0369913	-0.00169762	0.0245956
ssc.s335	Pig	-7.80679	-6.20386	4.39233	0.282913	-0.694493	0.458884	1.00589	0.240029	-0.224862	0.28184	0.0198223	0.0661672	0.00177606	-0.201313	0.129198	-0.00143223	0.0269706	-0.062483	-0.0605157	-0.0757648	-0.0613768	0.0304089	0.00672441	-0.011424	-0.0369012	0.0110991	-0.0535725	-0.0409083	0.0250263	-0.0163139	-0.0332215	0.0962291	-0.0407956	-0.0112028	0.000546384	-0.0279648	0.0170017	0.0037927	-0.0143878	0.00738561	0.039917	-0.0633103	-0.0314627	0.00141391	-0.0301174	0.0193983	-0.0204438	0.0179417
ssc.s227	Pig	-8.943	-6.59501	4.23479	-0.593404	-0.819504	0.845922	-0.384958	-0.119597	-0.205636	-0.0859538	0.107885	0.175545	-0.0347309	-0.0338236	0.0250709	-0.0165757	0.022309	0.0459051	0.0299404	-0.040044	0.0699293	-0.0911459	0.052938	-0.00152021	0.0519241	0.0334871	0.0530098	-0.00450694	0.0265588	-0.0386364	-0.00808201	-0.00454406	0.0729514	-0.0254722	0.0428849	-0.0554723	-0.00516178	0.00284594	0.0111596	-0.00290746	0.0744681	0.00399336	-0.035226	0.0237954	-0.00561259	-0.0391108	0.0178082	-0.0279409
ssc.s347	Pig	-8.10439	-6.30032	4.34623	0.184568	-0.732181	0.467153	0.806152	0.21437	-0.114297	0.233563	-0.0422953	0.143341	0.0333416	-0.167692	0.0924657	0.0487159	0.0018243	0.0314547	-0.00193125	0.0531517	-0.0525104	-0.00358472	-0.0336364	-0.0462048	-0.0387726	-0.0370096	-0.0333149	0.0515455	0.00355507	0.013859	-0.0196913	0.0271485	-0.00299231	-0.00447364	-0.0063279	0.00537595	0.0124548	0.0263372	-0.00956021	0.0207495	-0.00298616	-0.0329443	-0.00423641	0.00748111	-0.0131949	-0.0133223	-0.0208014	-0.0160001
ssc.s37	Pig	-8.91192	-6.46323	4.21286	-0.816384	-0.812737	1.01374	-0.764664	-0.176265	-0.114238	0.144585	0.111715	0.0271449	-0.0368223	-0.0298295	-0.050113	-0.0330782	-0.00604242	0.0681431	-0.0512203	-0.023339	-0.0560426	-0.0271744	-0.0707355	-0.0298546	0.0415445	0.00322608	-0.0233436	0.00422122	0.0172703	-0.0557851	-0.103333	0.0117786	0.0252845	-0.0739254	-0.0303003	-0.0600827	-0.0571275	-0.0658121	0.00245195	0.0200596	0.0542343	0.0168854	-0.046919	0.0356086	-0.0161297	0.0227951	-0.0458111	0.0770976
ssc.s112	Pig	-8.61488	-7.08872	4.19358	0.330009	-0.722333	0.444453	0.97924	0.471277	-0.0151731	-0.607768	0.0530206	0.106999	0.0826981	-0.060228	-0.0391213	0.0717639	-0.0550584	0.0807674	0.148647	0.0583864	0.014723	-0.0147769	0.0195995	0.0169196	-0.0470444	0.114574	-0.0904011	0.073355	-0.0863253	0.0986616	-0.0543977	-0.0508842	-0.025774	-0.015163	0.0341615	-0.0140519	-0.0284831	0.00486582	-0.0132012	-0.0176838	0.01755	-0.0308586	0.0693735	0.00990184	-0.00920206	-0.0143542	0.0212765	-0.0798797
ssc.s92	Pig	-8.99652	-6.33665	4.14429	-0.842571	-0.822243	0.868421	-0.754147	-0.221023	0.155717	0.160077	0.0866113	0.0833812	-0.0912634	0.0131138	0.0128428	-0.0282045	0.00269455	-0.0671852	-0.0233341	-0.0105305	0.0313056	-0.0244069	0.0292311	-0.080473	-0.00420989	0.00558391	0.0530989	-0.0271382	0.00998459	0.0404732	0.112334	-0.0126119	-0.0436923	0.0176648	-0.00359937	0.00992063	-0.0247321	-0.0420454	-0.000226018	-0.030594	0.00851751	-0.0107012	0.00435768	0.0180422	0.0125282	-0.0074733	-0.0183466	0.0238373
ssc.s120	Pig	-8.61528	-7.26997	4.33009	0.474369	-0.65554	0.497609	0.943254	0.801063	-0.172835	-0.730965	-0.0542504	0.141042	0.0901378	-0.132452	0.026152	0.00991679	-0.0560764	0.0556819	0.109092	-0.0924248	-0.0215874	0.0341199	-0.0225528	0.0919311	-0.0113409	0.00411768	0.0177035	0.0982099	0.0309129	0.0155506	0.000372685	-0.0346923	-0.0241891	-0.0137391	0.0665082	-0.00287922	-0.00900676	0.0779957	-0.0282068	-0.0514625	0.0196162	-0.0299126	0.0543311	-0.00611805	-0.0170156	-0.00483259	0.0239062	-0.0677001
ssc.s179	Pig	-8.76282	-7.56574	4.26542	0.684257	-0.74779	0.56524	1.1261	0.895006	-0.475112	-0.961971	0.0093305	0.405074	0.0709963	-0.0640465	0.0698253	0.155957	-0.103899	-0.144227	0.0661093	-0.0723841	-0.00571206	-0.0444009	-0.0913197	0.00639967	0.133073	0.0801084	-0.041034	0.0462474	-0.0144362	-0.00989702	0.0135247	0.00359195	0.0711985	0.0070527	0.0315069	0.0440686	0.0773417	-0.0155691	-0.0591486	-0.0471453	0.0411764	0.0342592	-0.0876171	-0.00827291	-0.00516343	0.00472725	0.0319506	-0.0234644
ssc.s293	Pig	-8.91945	-6.32471	4.17911	-0.889663	-0.82566	0.828892	-0.569411	-0.304218	-0.0377882	0.163917	0.14897	0.128387	-0.0237071	-0.00544626	-0.0116196	-0.0570055	0.104613	-0.0840679	-0.0497617	-0.0133264	-0.0613905	-0.00132168	-0.0467713	-0.0283767	-0.0213388	-0.030814	-0.0577463	-0.0350437	0.0239297	-0.0334223	0.0250082	-0.0329419	-0.0100273	0.0214813	0.0138634	-0.0446117	0.0156502	0.00553766	-0.00838729	-0.0142203	0.018197	0.0137936	-0.0310136	0.0276695	-0.0207741	0.032386	-0.0108202	0.0206755
ssc.s62	Pig	-9.51721	-6.49161	4.0111	-1.44664	-0.646446	1.15166	-1.65885	-0.243727	0.487913	0.0178958	0.0320465	-0.061977	0.0253698	0.113368	0.0313669	-0.0395352	0.0347795	-0.0459675	0.0204412	-0.0895849	-0.0109526	0.0559819	-0.022855	-0.000743728	-0.0563217	-0.0567037	0.0151792	0.00103664	0.039668	0.00820136	-0.0435504	0.0445748	-0.0357908	0.067249	-0.0571417	-0.0100837	-0.050113	-0.0237513	-0.00726633	-0.00983331	-0.0276703	-0.0385583	0.0663327	0.0329969	-0.0323999	0.0180436	0.0118053	-0.0290241
ssc.s139	Pig	-8.96053	-6.30313	4.20794	-0.884702	-0.873159	0.784997	-0.477799	-0.313934	0.0622514	0.133848	0.0544875	0.0549684	-0.0541656	-0.0151514	0.00522939	0.067455	0.0532381	-0.0203476	-0.0657768	0.0985472	0.110544	-0.0848643	0.0430135	0.0207743	-0.056706	0.0435981	-0.0725024	-0.0116034	-0.07906	-0.00993564	-0.0158299	0.0262735	0.0142098	-0.00404791	-0.015943	-0.0476669	0.00194217	0.0117886	0.0339621	0.0198224	0.030433	-0.0157808	0.00585237	0.032113	0.0122955	0.0116216	-0.0517392	0.0128658
ssc.s111	Pig	-9.35806	-6.78463	4.23421	-1.02998	-0.720094	1.06509	-1.41102	0.170784	0.223042	-0.081169	0.0220531	-0.0364483	0.0267945	-0.0283375	-0.0634199	-0.0298599	0.0292916	0.0798891	-0.0480116	-0.0782755	-0.00202841	0.0264694	0.0566073	0.0480116	0.0693053	0.0774678	0.0657857	0.0765427	-0.0226754	0.0455183	-0.0329604	0.00376729	0.0102127	-0.0341564	0.0670766	-0.0184863	0.0618301	0.0118613	-0.0178018	0.00135029	0.0319524	-0.00149904	0.037758	-0.0165274	0.025543	-0.0393809	-0.0159371	-0.00268137
ssc.s384	Pig	-8.00038	-6.06427	4.4385	0.475971	-0.728277	-0.270472	1.88916	-0.18572	0.329696	0.0148779	-0.246596	-0.332001	0.0643689	0.185517	-0.0661539	-0.0737362	-0.0430903	0.0412339	-0.0403215	-0.0357263	0.0139872	0.0351569	-0.0476462	-0.0214655	-0.0191853	0.0108566	0.0331088	-0.0169577	-0.0182396	0.0366662	-0.0589729	0.0449537	0.045934	0.0107513	0.0297961	-0.041566	-0.0482108	-0.0212118	0.0163112	-0.0458831	-0.0737365	0.000630572	0.0310174	0.0209934	0.0370876	0.0141494	-0.0474995	0.0111863
ssc.s105	Pig	-8.09521	-6.22388	4.38089	0.0852089	-0.785802	0.446204	0.709197	0.130889	-0.193767	0.264563	0.0131322	0.129735	-0.010455	-0.230793	0.0238411	-0.0844213	0.0200338	-0.0973333	0.0459074	0.10423	-0.0494205	0.00224265	0.0249857	-0.12758	-0.0346296	-0.0324008	-0.0343746	0.0511779	-0.0354175	-0.0206026	-0.0123275	0.0147331	0.0303729	-0.0321201	0.00506666	-0.00936142	-0.0406921	0.0262124	-0.0496246	0.0383243	0.00710685	-0.0325135	-0.0182044	-0.0179924	0.0447735	-0.0524098	-0.0340747	0.0422145
ssc.s121	Pig	-8.84146	-6.45974	4.22046	-0.773587	-0.679713	0.920451	-0.778676	0.00487174	0.00173531	0.184508	0.0633487	0.034601	0.0140741	0.0299889	0.0314044	0.0263505	0.0888412	-0.0452791	0.012637	0.0703393	-0.0191053	0.0749073	0.0287594	0.00916302	0.045742	0.0445084	-0.0781719	0.0642892	0.0479659	-0.0428793	0.0357533	0.0348237	-0.086786	-0.0357526	0.0616197	0.0200651	0.0441524	0.0332849	0.0567115	0.0463902	-0.00172284	0.0511511	0.0288846	0.0116933	0.00833189	0.0197021	-0.00918946	0.0291226
ssc.s253	Pig	-7.75743	-5.86215	4.59347	0.619647	-0.804453	-0.452827	1.9613	-0.167863	0.344526	0.245421	-0.289105	-0.50845	0.112774	0.135005	-0.147819	-0.0789493	0.0264675	0.0374891	-0.00325954	-0.0389498	0.0166054	-0.00220287	0.0176815	0.0539937	-0.00940523	0.0221241	0.0251295	-0.0242964	-0.0132062	-0.0310564	-0.023128	-0.0367017	0.0534044	0.0590261	-0.0296237	-0.0197052	0.01785	-0.0174201	0.0216087	0.0532769	-0.00809561	0.0128035	-0.00765706	0.0288476	-0.0299326	-0.00458187	-0.0326516	0.00932595
ssc.s319	Pig	-9.3097	-6.78605	4.25295	-1.04802	-0.740316	1.09006	-1.20834	0.0624741	0.145097	-0.0941091	0.10088	0.0465425	0.0766871	0.000191142	-0.146113	-0.0479816	0.0478483	0.0781263	0.0842022	0.0118156	-0.0297625	-0.0437328	0.00659813	0.0813	0.0258644	0.0544741	0.0990941	0.0305225	0.0452101	-0.00350074	-0.0396085	0.020952	-0.00578787	-0.0181258	0.00768672	-0.0396451	0.0100437	-0.0323059	-0.0565164	0.00939923	0.0424944	-0.0175034	-0.0474139	0.0269275	0.00647053	0.0330409	0.0138954	0.0234767
ssc.s129	Pig	-9.05011	-6.82645	4.36952	-0.760384	-0.83888	1.11688	-1.08864	-0.0860411	-0.848073	-0.00697771	-0.0949505	-0.17288	0.124828	0.0402705	-0.00607046	0.128475	-0.0373253	-0.0749519	0.0625138	0.0504783	0.0499055	-0.0501819	-0.0330181	0.138684	0.0732036	-0.112427	0.00398491	-0.0726071	-0.051332	-0.0512651	-0.0180164	0.000605204	-0.0139639	-0.0149109	-0.0317656	-0.0746672	-0.0278152	-0.00220889	0.0240524	0.0306088	-0.0284106	0.00667684	-0.0593525	-0.0119113	0.02699	0.0274535	0.0103178	-0.019781
ssc.s134	Pig	-8.95942	-6.28239	4.17868	-0.851742	-0.786949	0.792937	-0.667777	-0.268741	0.0991566	0.117092	0.0257008	0.062777	-0.027549	0.0711572	0.062008	-0.0134432	0.0393747	0.000231649	-0.0433149	0.103354	0.0364094	0.0131203	0.0143003	0.0104602	-0.0391414	-0.0308959	-0.0805889	0.000641384	0.00459938	-0.0294151	0.00941723	-0.0366605	0.00782561	0.0600734	-0.0272352	0.0439164	-0.0255158	-0.0135665	0.0096719	0.0474053	-0.0051513	0.0501977	-0.00881431	-0.0199243	0.0380394	0.000779642	-0.00793457	-0.0719487
ssc.s385	Pig	-8.06882	-6.04884	4.33894	0.430162	-0.826814	-0.182869	1.83633	-0.280953	0.218841	-0.0461213	-0.148056	-0.197077	0.0167544	0.180032	-0.0426378	-0.0106136	-0.0156915	-0.00165157	-0.0696293	0.00423014	-0.0634037	0.0237664	-0.0703336	-0.0216677	0.0433168	0.0300043	0.00279751	-0.0507106	-0.0123429	-0.025458	-0.00951676	0.00576473	0.0346291	0.0419102	0.03139	-0.0120949	-0.0226202	-0.034521	-0.012924	-0.0177873	-0.0492462	0.0369381	0.0184292	-0.000436629	0.00870208	0.0247126	-0.00626639	0.0181271
ssc.s327	Pig	-7.82354	-6.30178	4.41698	0.386807	-0.686873	0.351632	0.980261	0.351359	-0.0635465	0.283266	0.00367425	0.10927	0.0211201	-0.181238	0.0729073	0.0200222	0.0234051	-0.0396597	0.0526988	-0.0396519	-0.115925	0.0270062	0.113524	0.0119762	0.00543267	0.069493	0.0173712	-0.00887422	-0.0735189	0.00375805	0.0112422	-0.0074622	-0.0584228	0.0279893	0.0416709	-0.0200575	0.0257013	0.033575	0.0222488	0.0805562	0.0306233	-0.0233185	0.0653122	-0.0333889	-0.000640271	-0.0313654	-0.0204812	0.0343967
ssc.s258	Pig	-7.95506	-5.89306	4.44338	0.489877	-0.747271	-0.4368	2.02681	-0.371234	0.421798	0.0294778	-0.366718	-0.36879	0.0704104	0.177914	-0.0887063	-0.0964731	0.0382251	-0.0128468	0.0197008	-0.0741852	-0.0171023	0.0256966	-0.0277726	-0.0343985	0.0304367	0.0302296	0.0137902	-0.0733639	-0.0108357	0.0239397	-0.0395681	-0.0540283	-0.0260361	0.00694287	-0.0408324	-0.00414091	-0.00152142	-0.0759553	0.067748	0.00910194	0.00247122	-0.0278201	0.0536316	-0.0414548	0.0476944	0.0186698	0.0251969	0.0380014
ssc.s216	Pig	-8.04309	-6.32832	4.3263	0.336485	-0.730566	0.363536	1.13771	0.248948	0.0293274	0.159295	0.0473248	0.123376	-0.049753	-0.14791	0.18141	0.0304691	0.0733982	-0.00728511	-0.0657563	-0.01218	-0.00768289	0.00836637	0.0279238	-0.031076	0.00398218	-0.0274894	0.0176171	0.0137713	-0.0192832	0.0801871	0.000924828	0.0212171	0.0454209	0.0120324	0.018021	0.0183623	0.01605	-0.056193	-0.0173205	0.0507542	0.01112	-0.0543345	-0.0303702	-0.0261781	0.016308	0.0368268	-0.0107604	-0.0018918
ssc.s140	Pig	-7.90579	-6.17553	4.32101	0.257924	-0.706593	0.441664	0.904177	0.195415	-0.182985	0.347618	-0.0187824	0.161946	-0.0609487	-0.257978	0.103058	-0.0213902	-0.053567	0.0238131	-0.046192	-0.0305862	-0.00756895	0.007855	0.0371232	-0.0136674	-0.0253667	-0.0457434	0.0130033	0.00997489	0.00936955	-0.0253089	0.0783875	0.0474347	0.00862104	-0.0267312	0.0101726	0.0165302	0.00274669	-0.00989528	0.0507306	0.0123524	-0.0115005	0.0446431	0.00171878	0.0389813	-0.00387648	-0.0219464	0.0312118	0.0220667
ssc.s33	Pig	-7.93708	-6.24234	4.35003	0.254524	-0.745137	0.465086	0.919174	0.040272	-0.31686	0.177262	0.0621778	0.201587	-0.0473537	-0.171454	0.161067	0.0794142	0.0621429	-0.0411778	-0.0516468	-0.115165	0.0229895	-0.00378471	0.0377876	-0.0099561	-0.0680153	-0.0142538	-0.0349833	-0.00425872	0.0110197	-0.0518118	0.00356865	0.00470654	-0.0482196	-0.00176253	0.0264177	-0.00215008	0.00964408	-0.0700005	-0.0090699	0.00885786	-0.00927504	0.048519	0.011707	0.00994078	0.0163875	-0.0419328	0.0447218	0.0324683
ssc.s84	Pig	-8.96622	-6.27747	4.22354	-0.827731	-0.87353	0.761297	-0.583505	-0.288102	-0.0551194	0.180001	0.0378224	0.00942557	-0.0183521	0.0529079	-0.0417149	0.0312908	0.0674701	-0.0510502	0.0206629	0.0809325	0.00902644	-0.0760785	-0.0231799	0.000679829	0.0129153	0.00498274	-0.0331401	-0.0162337	-0.0278679	0.0147182	0.0418241	-0.100673	0.0446285	0.0380358	0.0268676	0.0284594	-0.0297316	0.118361	0.016884	-0.0477281	-0.000705099	0.0209756	-0.015806	-0.0261617	-0.0193639	0.0599365	-0.0128716	-0.00231217
ssc.s366	Pig	-8.31914	-5.8882	4.22926	-0.0502156	-0.806601	-0.0811375	1.45131	-0.554232	0.731151	0.00576181	-0.117552	-0.269988	-0.108585	0.22532	0.0412034	0.00476408	-0.0141953	0.069435	-0.00518615	-0.0574979	-0.0264302	-0.0327181	0.0621278	-0.044876	-0.0155449	0.0491326	0.0123445	-0.0017208	0.0476484	-0.0281649	-0.0409016	0.027832	-0.0425242	-0.00508404	-0.006936	-0.0268284	0.0468134	0.0282352	-0.0057405	-0.0473008	0.0306349	-0.0216938	-0.0439899	0.0545418	0.0127035	0.0113082	-0.0207138	0.0107251
ssc.s2	Pig	-9.42433	-6.53506	4.12015	-1.26211	-0.764985	1.18366	-1.62143	-0.152939	-0.192251	0.0450303	0.0422369	-0.171517	-0.0997715	0.0837668	0.0032234	-0.0702794	-0.0821809	0.0467304	-0.0312443	-0.0717832	0.0279287	0.026605	-0.0169118	-0.0411337	0.0223036	-0.00251645	0.0382499	-0.000727079	-0.0623479	-0.0128669	0.0314331	0.0897257	0.0512023	0.0450924	0.0265723	-0.0166738	0.0163927	-0.0124799	0.0149326	0.0110969	-0.0807391	-0.0116456	0.0364525	0.00931846	-0.00141877	-0.00218037	-0.0347421	0.015295
ssc.s217	Pig	-8.0507	-6.42995	4.35415	0.420729	-0.792788	0.403885	1.01408	0.254312	-0.149981	0.143848	0.0576137	0.160149	-0.029403	-0.137874	0.0610508	0.0716095	0.0173659	-0.0336604	0.00807819	-0.0157002	-0.0392889	-0.00391919	0.0231095	-0.000997123	0.0498498	-0.0181972	-0.0294191	0.0644521	0.0083539	0.0052222	0.0182398	-0.0418374	-0.0123378	0.00508243	-0.0336033	0.0175863	0.0142379	-0.0313317	0.0184809	-0.000802361	-0.000328732	0.0129046	0.0163067	-0.0285535	-0.0594729	0.0047645	-0.0169786	0.0260098
ssc.s150	Pig	-8.9456	-6.26007	4.20396	-0.851355	-0.892016	0.925925	-0.611043	-0.232081	-0.151825	0.238459	0.0965251	0.00713768	-0.103889	-0.0157099	-0.0267159	0.0440803	0.0270531	-0.0789607	-0.0585309	0.0815056	0.023036	0.0040352	0.126862	-0.0235391	-0.00429741	-0.00551769	-0.00799251	-0.0101236	0.00777736	0.061335	-0.0587335	0.0118363	0.0485258	-0.0428432	-0.00746519	0.0510963	-0.0139844	0.0681759	0.00717118	0.0211581	0.0282063	-0.0126362	-0.0146404	0.000605837	-0.019995	-0.0523366	-0.0149937	-0.04617
ssc.s76	Pig	-8.102	-6.32861	4.32597	0.233782	-0.808797	0.446782	1.00862	0.0913605	-0.214035	0.155244	0.122902	0.210253	0.00618543	-0.113122	0.0268339	0.0797483	0.00883191	-0.00665453	-0.0366482	0.0980932	-0.0180764	0.0360068	0.0264856	-0.0738758	-0.015734	0.0315853	-0.044006	-0.0228821	0.0156286	0.0325321	0.0334003	-0.0524704	-0.0014342	-0.0279182	0.0217837	0.0164952	-0.00234338	-0.0375338	0.00939368	-0.0257874	-0.0560454	-0.0102299	0.0461838	0.0381102	-0.000503553	0.0321333	0.00244873	0.00940251
ssc.s4	Pig	-9.45368	-6.50882	4.10899	-1.31766	-0.782262	1.1952	-1.62945	-0.251679	-0.127228	0.0176517	0.0290234	-0.115477	-0.0803582	0.0567095	0.0266809	-0.0593059	-0.0791079	0.155251	0.0274013	-0.0389357	0.0767353	-0.00817632	-0.0211163	-0.0434623	0.0361119	-0.0883742	-0.0425829	-0.00966605	0.0145548	0.00165227	0.0148707	0.0254952	0.0436861	0.0412779	0.018892	0.0324295	-0.0141677	-0.0416257	-0.0254956	-0.0112548	-0.0295037	-0.0127924	0.043473	-0.0029528	0.00791546	-0.0215068	0.0215706	-0.00858186
ssc.s173	Pig	-8.20264	-6.40345	4.20224	0.292534	-0.738606	0.393196	1.06772	0.121935	-0.197159	-0.090367	0.0822001	0.251865	0.0495926	-0.0885591	0.11472	0.0369529	0.00323308	-0.0627838	-0.032027	0.0932102	0.0208401	0.102077	-0.0136094	-0.0206224	0.0443456	-0.0420643	-0.013329	-0.0323198	0.0556952	0.0481087	0.0357477	0.0963981	0.0523168	-0.0539006	-0.0122604	-0.00285972	-0.0356601	-0.0348942	0.00653586	0.0214773	0.0604405	-0.00825378	-0.0507014	-0.0467204	0.0349959	0.084013	0.0147368	-0.0228057
ssc.s400	Pig	-9.32662	-6.75582	4.17406	-1.05501	-0.785874	1.04762	-1.18317	0.106829	0.199878	-0.10552	0.0629011	-0.025707	-0.0222916	-0.0410098	-0.172464	0.0191178	-0.0136619	0.095564	0.044761	-0.0369293	-0.0565499	-0.0588596	-0.027123	0.0320543	0.00440246	-0.0016822	0.000183288	0.0160772	0.00590467	0.0140631	-0.0328708	-0.024817	-0.0319617	-0.0106918	-0.036362	-0.0365649	-0.0334678	-0.0495179	0.0190954	0.0296086	0.0413737	0.0143064	-0.0480657	-0.0320652	-0.024942	0.0629247	-0.0297246	-0.010827
ssc.s54	Pig	-9.31027	-6.49916	4.15235	-1.29413	-0.751869	1.10564	-1.61506	-0.211447	0.0597432	0.1665	-0.0139644	-0.0694755	0.00337883	0.1276	0.0385725	-0.0564707	-0.0708764	0.10617	0.0195566	-0.0290755	0.0383659	0.0730122	0.0314892	-0.0250045	0.00656581	-0.0792612	-0.0550778	0.0639958	-0.00783926	0.00396305	0.038928	-0.0432088	0.0446803	-0.0104306	-0.0185793	-0.0128156	-0.0661303	-0.0525129	0.0296693	0.018375	-0.0184967	-0.0292952	0.00875319	-0.0160574	0.0346266	-0.0749413	0.0421581	-0.0060963
ssc.s17	Pig	-9.02612	-6.56817	4.20167	-0.895775	-0.662129	0.963696	-0.980652	0.0560427	0.324481	0.038991	0.0283444	0.0729641	0.0434463	0.0410579	-0.0923118	-0.0726587	0.0246226	-0.0174111	-0.0132448	0.0848725	-0.0531247	-0.0238074	0.00103501	-0.065638	-0.0279205	-0.0188872	0.00727338	0.0154927	0.000796231	0.0353453	-0.0398285	0.0159389	0.0422866	-0.0735187	0.0138877	-0.0117161	0.0127782	0.0496729	-0.048584	0.011191	0.0496898	0.0502967	0.0549112	-0.035713	0.0200827	0.0357653	0.00811183	0.00517643
ssc.s48	Pig	-9.17613	-6.47302	4.18969	-0.959027	-0.884087	0.997331	-0.923595	-0.222469	-0.180841	0.0293006	0.0756315	0.153063	-0.000113495	0.0211186	-0.0479666	-0.0235013	0.0122313	-0.00902443	0.000398605	0.103176	0.014383	-0.0767966	-0.0471574	-0.00660156	0.00291643	-0.05692	-0.00108074	-0.0385824	0.0525454	0.0137933	0.0236434	-0.0216682	-0.0305963	0.029268	-0.0193372	-0.0236171	0.00433599	-0.00507115	0.0119465	-0.0024815	0.02426	-0.0141868	0.00464711	-0.00978299	0.0208924	0.014185	0.013315	0.00162721
ssc.s202	Pig	-9.31218	-6.64415	4.17851	-1.06762	-0.875561	1.04426	-1.13534	-0.124387	0.191925	-0.131254	0.1301	0.116994	-0.0194651	-0.0012722	-0.0574528	-0.0117085	0.036254	0.0070692	0.000206771	-0.0425254	0.0286232	-0.00702941	0.0100393	0.0716516	0.0257257	0.00689624	0.0971498	-0.051793	-0.0057329	-0.0197188	0.0549063	-0.0515414	0.0280567	-0.0427782	-0.0361135	0.0270648	0.027352	0.00351423	-0.000182308	-0.0455824	0.0388703	-0.028465	-0.0338878	0.00164421	0.0018192	0.0133798	-0.00751486	0.0568009
ssc.s88	Pig	-9.06706	-6.19969	4.02897	-0.944194	-0.920896	0.863646	-0.581839	-0.480446	0.175991	0.102919	0.205807	0.157615	-0.13409	0.0235578	0.0264541	0.0392987	0.01098	-0.0733665	0.0513208	0.0475291	0.0187972	-0.00080078	0.0932609	-0.029986	0.00299228	-0.00437936	-0.113924	0.00384588	-0.00250546	0.0377456	0.0601632	-0.10656	-0.031055	-0.0163764	-0.017003	0.0141002	0.0188494	0.0695609	0.00604337	-0.0640571	-0.0788481	-0.0306369	-0.0168725	0.0380792	0.049776	0.028493	0.00944548	0.00726782
ssc.s83	Pig	-8.8777	-6.32744	4.29054	-0.764671	-0.89255	0.837689	-0.633056	-0.155412	-0.355814	0.147754	0.0398235	-0.0616765	-0.0615415	0.0816517	-0.0352686	0.0239618	-0.0134682	-0.124217	0.0269027	0.0794297	0.0142531	-0.03115	0.0108178	0.0364362	-0.106433	0.049064	-0.106274	-0.0463094	-0.0109862	-0.0431136	-0.0254394	0.0112487	0.038809	0.00290053	0.0699543	0.034101	-0.0252044	0.0876115	0.00235691	-0.00567817	0.00670061	0.0301037	0.0197839	-0.0478105	0.00950816	0.00472437	-0.0519495	0.0117626
ssc.s50	Pig	-9.19236	-6.38765	4.11112	-1.0634	-0.92691	0.980088	-0.87125	-0.382839	-0.198486	0.0299757	0.163703	0.0828758	-0.0719968	0.0599155	-0.0389707	-0.00478404	0.00603671	0.0102608	-0.0580528	0.086808	0.060468	-0.0478382	-0.0121124	-0.0321975	-0.0175408	0.0603191	-0.0516682	-0.0463038	-0.0325817	-0.00513345	-0.0360058	0.0108786	-0.0568668	0.0110634	-0.0231604	0.000947163	0.0229267	0.0151287	0.00970486	0.00119327	0.00742144	-0.05661	-0.00480991	0.0402867	0.0459865	-0.00728618	0.0432334	-0.0231102
ssc.s9	Pig	-9.30975	-6.5444	4.21537	-1.22708	-0.758556	1.16762	-1.63131	-0.165595	-0.0938159	0.0612161	0.0408496	-0.110154	-0.0133315	0.104481	-0.00231668	-0.0451483	-0.0836015	0.0432807	0.0234538	-0.0623052	0.0133533	0.0768289	-0.0997552	-0.0586042	0.0732628	0.0286001	0.0688128	-0.0525116	0.00474181	-0.0450192	0.00484638	0.0447151	-0.00885399	-0.0115278	0.020649	0.0200478	0.0172523	0.0508391	0.0225078	-0.0413941	-0.115348	-0.0574644	0.00560634	-0.0151793	0.0238169	-0.0410734	-0.0402849	0.0369469
ssc.s308	Pig	-9.06777	-6.52547	4.22138	-0.843297	-0.812268	0.950413	-0.721988	-0.0985013	-0.426786	0.0462653	0.0889666	0.079342	-0.093132	-0.0321988	0.0426102	0.0649805	0.00515706	-0.054531	-0.107911	0.0851618	0.00704751	-0.0840348	0.0124749	0.0481984	-0.0602932	0.0104583	0.0113467	-0.0357551	-0.00840652	-0.122095	0.00808369	-0.00625025	0.0130621	0.0708892	-0.0741925	-0.0061272	0.0436829	-0.00100852	-0.0248954	-0.0317365	-0.0211947	0.0492876	0.0483115	-0.00452971	-0.00456712	0.0403449	-0.00276962	-0.00901079
ssc.s260	Pig	-7.90285	-5.8681	4.43708	0.384158	-0.714026	-0.236257	1.69133	-0.357078	0.378919	0.163818	-0.241259	-0.228222	0.00955346	0.133455	0.0251859	0.0144731	0.0502099	0.0603537	-0.0151557	-0.0846629	0.0309133	-0.0479329	-0.0679511	-0.00212059	-0.00616148	-0.00840091	0.0701623	-0.0609245	-0.0349101	-0.0320742	0.0079974	-0.0961466	-0.0270268	0.000861186	-0.0175717	0.0110637	0.0720724	-0.0144309	0.0284341	0.0100353	0.00728995	0.0176709	0.00754039	-0.0148731	0.0490736	-0.0364962	-0.00211852	0.0520844
ssc.s182	Pig	-9.37299	-6.95209	4.22321	-1.0586	-0.681704	1.06037	-1.392	0.165462	0.169784	-0.187764	-0.041922	-0.0501085	0.0681765	-0.0152067	-0.125034	0.0265743	0.027551	0.0396879	0.0546439	-0.0181428	0.0103949	-0.0302752	0.0224678	0.090224	0.0850177	-0.016773	0.0695115	-0.0243922	-0.0148575	-0.0143983	0.00701319	-0.0111576	0.0174777	-0.00783646	-0.0110842	-0.0209656	0.00141628	-0.0400726	-0.0233022	0.0220024	0.0443889	0.0209698	-0.0672225	-0.0375267	0.0106856	0.0312981	-0.0212065	-0.0303882
ssc.s96	Pig	-7.98283	-6.21587	4.38868	0.298908	-0.841501	0.38796	1.05852	0.196623	-0.274703	0.291102	0.0278086	0.252207	-0.0284201	-0.220799	0.07309	-0.0120295	-0.00906679	-0.0644378	0.016184	0.0415859	-0.0233734	-0.054275	0.0131918	-0.0567558	0.00155356	-0.0313017	0.0311803	0.0271909	-0.00300115	-0.0109645	0.0389628	0.0272057	0.00127721	-0.0564146	0.0546163	0.0320782	-0.0569613	0.0152859	-0.0568192	0.0407283	-0.062118	-0.0220315	0.0217291	0.0131414	0.0027404	-0.00353315	0.0260161	-0.016923
ssc.s104	Pig	-9.60452	-6.90265	4.105	-1.24732	-0.429662	1.00734	-1.64503	0.392977	0.94514	-0.256774	0.0284413	-0.164717	-0.0236347	0.0153592	-0.123704	0.105729	0.0394646	0.0100321	0.00721184	-0.112718	-0.0146626	-0.0531599	0.0204591	0.0982102	-0.0855532	0.107348	0.00754961	0.00838322	-0.0226304	0.0331267	0.0289491	0.0538386	0.0262532	0.0721658	0.0210143	0.090465	-0.0101726	0.0290155	-0.0284022	-0.0453885	0.0270016	0.0296648	0.0528329	-0.0132335	-0.0139276	-0.0320391	0.0286031	-0.0850549
ssc.s359	Pig	-7.92783	-5.87146	4.37194	0.197102	-0.715272	-0.151659	1.4685	-0.300592	0.573086	0.295614	-0.151617	-0.339577	-0.0310069	0.0256352	-0.0389525	-0.102528	-0.0133889	0.00904217	-0.00367304	0.0502963	-0.040554	-0.00906949	0.0805559	-0.0873366	-0.0577297	0.0345451	0.0486249	0.0320368	-0.0324641	-0.027753	-0.0328881	0.0934697	0.00621278	-0.0258399	0.0235417	-0.0589159	-0.0278964	0.0318429	0.0190041	0.00250072	-0.0520389	0.0223818	0.0238392	-0.0429978	-0.0188103	0.0101501	-0.0064879	0.0682214
ssc.s345	Pig	-8.11267	-6.25684	4.37541	0.0434518	-0.717254	0.610861	0.571928	0.0984209	-0.361995	0.29344	0.0123251	0.20935	0.0529452	-0.0582017	0.0698518	-0.0583522	0.0608406	-0.0512119	-0.0164509	0.0410505	-0.0487248	0.0131446	-0.0919587	-0.102165	-0.0887114	-0.0210809	0.0486697	0.0476899	0.0369525	0.00563038	0.0241269	-0.0061794	0.0363927	0.0350804	0.055446	-0.0159122	0.0229558	-0.0331797	-0.00207999	0.0233203	0.0534362	0.0493498	0.0294361	0.00222206	-0.0165519	-0.0307244	-0.0265618	0.0364617
ssc.s290	Pig	-8.89315	-6.6411	4.31318	-0.778931	-0.729905	0.894525	-0.861123	-0.0518635	-0.397299	0.12455	-0.0415339	-0.0473795	0.0613137	0.0379197	-0.0324465	0.0672025	0.138088	-0.112546	-0.036177	0.0205998	-0.0279945	0.0750767	0.00475015	0.00118334	0.0295895	-0.0236936	-0.0274589	-0.0739607	-0.0194689	-0.032726	0.0324087	0.0248283	-0.0222969	-0.0383273	0.0225272	-0.107823	0.0519172	-0.00584656	0.0621454	-0.0148936	0.0143073	0.0143713	-0.0111529	-0.0244944	0.00467478	-0.0573344	-0.0163627	0.0149462
ssc.s12	Pig	-9.4027	-6.51578	4.13674	-1.2875	-0.739212	1.23381	-1.68112	-0.194194	-0.194365	0.0416453	0.0419844	-0.0594111	-0.0138136	0.0482259	0.0618473	-0.0550866	-0.0686786	0.0594351	0.0496903	-0.0636598	0.0417373	0.0259379	-0.0591279	0.0142558	-0.0211196	-0.0161247	-0.00348109	0.0110208	-0.00270681	-0.0328837	0.00351323	0.00442718	0.00546004	0.0340409	-0.0542553	0.00260908	-0.0480354	0.0363752	-0.00204324	0.0205807	-0.035814	0.03147	-0.0272378	0.00634321	0.00588541	-0.0130461	0.00394324	0.00538138
ssc.s398	Pig	-9.29044	-6.61898	4.19045	-1.03259	-0.837807	0.947683	-1.10645	-0.0159791	0.125389	-0.0274445	0.0973848	0.00737591	0.0801601	0.00559521	-0.180678	-0.0419952	0.029382	0.0050473	0.0152092	0.0924035	-0.0370673	-0.00705655	-0.0250074	0.0298893	0.00323392	0.0304362	0.0971808	-0.0295394	0.057005	0.0463439	-0.0305448	-0.0643972	0.0200919	-0.0205436	-0.0559611	0.0307246	-0.0214533	-0.0190261	-0.00153702	0.035285	0.0397139	-0.0040201	-0.0163787	-0.00986234	-0.0609568	0.0100311	0.0154576	-0.0130272
ssc.s204	Pig	-8.07384	-6.53172	4.33166	0.226457	-0.565064	0.441425	0.856216	0.405052	0.00449355	0.0194673	0.00230271	0.098869	-0.00151414	-0.123913	0.073446	-0.0234883	0.028101	0.0161158	0.00390783	0.00552548	-0.036583	0.0436905	0.0466541	-0.0244168	-0.054024	0.081581	-0.0295497	0.0643107	0.0259958	0.0220537	0.0411352	-0.0435266	-0.0861632	-0.0152667	-0.0236751	-0.0579561	0.00893325	-0.0449525	0.0385925	-0.02026	-0.0188841	0.00894605	-0.0377548	0.0431112	0.0279408	-0.00778427	-0.00616507	-0.0298303
Rottweiler04	Dog	3.34464	6.41315	7.50107	-0.346322	-0.842691	-0.937436	-0.103635	0.0430896	0.207929	0.127523	-0.0198236	0.113127	0.176611	0.0602799	-0.0344688	-0.0181208	-0.0669509	0.0114515	-0.0320344	0.0210321	0.0197136	-0.020269	-0.0649549	0.0318697	-0.0346453	0.0378384	-0.0157259	-0.0246421	0.00559133	-0.0140975	0.0353683	0.00105187	-0.0736395	0.0740087	-0.00950098	0.0251527	-0.0312715	-0.0025959	-0.00482146	-0.0440828	0.0868873	-0.0224979	-0.0228212	0.105348	-0.0756772	-0.0392454	-0.00569377	0.0243763
149323_S6	Dog	3.28111	6.50048	7.44518	-0.38349	-0.870152	-0.96855	-0.0477974	-0.105408	-0.019515	0.0106331	-0.0331641	0.0797666	0.120088	-0.0611348	-0.0568041	0.00337689	0.0170663	0.0568558	-0.0116811	0.00431289	0.0757331	0.0330297	0.00529821	0.0440334	-0.0328633	-0.00583842	-0.126767	-0.0226525	-0.136291	-0.0501283	0.0658778	-0.0680963	0.0147147	-0.0584121	0.00895568	0.0694651	-0.0438573	0.0207987	-0.0583001	-0.00527042	-0.00869293	-0.0118107	-0.0263028	-0.0237517	-0.00345306	0.030926	-0.0258769	-0.0364874
FinnishLapphund01	Dog	2.98186	6.51691	7.21197	-0.525099	-1.2198	-1.08557	0.0454589	-0.290672	0.0700404	-0.0110412	0.186663	0.0936563	-0.0908675	0.117634	-0.070069	-0.067175	0.0359246	-0.0637585	0.0250211	0.119765	0.126439	0.013536	0.0896376	-0.0244017	0.0368911	-0.0676273	-0.0940787	-0.0346451	0.0402493	0.0145282	0.0379319	-0.123178	0.0345209	-0.0980737	-0.00315727	-0.0390842	0.036253	-0.093824	-0.0274189	0.0346515	0.0225164	0.0185751	0.037788	-0.00295849	-0.0221055	-0.0238308	-0.0265834	0.0171356
DH126	Dog	3.27647	6.43171	7.45008	-0.338603	-0.965694	-0.86439	0.0412836	-0.0432002	0.0733027	-0.0040349	-0.0190971	0.0720291	0.0769276	-0.0305033	-0.0727966	0.049029	0.0039953	0.0433183	-0.0286139	-0.0126972	-0.0542001	-0.00768934	0.0378821	0.00606924	0.110108	0.0860112	0.0427323	-0.0876105	-0.100736	0.0878354	0.0133034	0.0389997	-0.027216	-0.0315612	0.0027786	0.0151232	-0.0161356	0.0368889	-0.0629322	-0.00479789	0.0313877	0.0622648	0.0244812	0.0378979	-0.031889	0.0390324	0.00324835	-0.0192773
CockerSpanielAmerican04	Dog	3.17113	6.43646	7.34966	-0.186509	-0.82359	-0.964715	-0.0773146	0.353368	0.143973	0.0718837	-0.0821029	-0.24255	-0.287798	-0.118382	0.0251029	-0.051441	-0.0786628	0.127232	-0.0583703	0.00233624	-0.0340612	0.0343067	0.0115504	-0.0761421	0.0828401	-0.0294455	-0.00949403	0.0210458	-0.0167231	0.0504462	-0.0105393	-0.00448247	0.0866727	-0.0118444	-0.00875044	0.0649512	0.101557	0.0122069	0.0130247	0.0302023	-0.0349771	0.00678357	0.0682563	-0.00549038	-0.027585	-0.046627	0.0499601	0.0180178
CFA.117995	Dog	3.31997	6.45708	7.45655	-0.395997	-0.916769	-0.811835	-0.129947	-0.0670508	0.0985508	0.0493249	-0.0487344	0.167708	0.20395	-0.073238	0.00849176	-0.0340235	-0.101023	0.160569	0.0146159	-0.158435	0.00311702	-0.00900063	0.0664603	-0.0301316	-0.0480738	0.00823866	0.0595445	-0.0423459	0.0257696	-0.0104427	-0.0448732	-0.0411948	0.0461879	0.0339553	0.0538902	-0.0350992	-0.063542	-0.0295547	-0.0878863	-0.00377573	-0.029252	0.0215274	-0.0150952	-0.00274136	0.00912653	-0.0412046	0.00397214	-0.0623932
GoldenRetriever04	Dog	3.07702	6.48157	7.2175	-0.171277	-0.872927	-1.14648	0.0975599	0.505803	0.0390199	0.0783695	-0.143298	-0.540482	-0.837571	-0.268147	0.117486	-0.149259	0.178451	0.0572204	-0.125285	-0.0751488	0.127633	-0.037666	0.0499291	0.0608386	0.0483798	-0.0395206	-0.00954304	-0.00462389	-0.0493793	0.0625688	0.0815186	-0.0380243	-0.0172467	-0.032717	0.0172064	-0.032791	-0.0192923	-0.0326932	-0.0620724	0.00151717	0.00120986	-0.0402365	-0.0506934	-0.0414383	-0.00909408	0.01742	0.00221763	-0.0102863
ChineseIndigenousDog04	Dog	3.14125	6.24731	7.25405	-0.287967	-0.773046	-0.940116	-0.00301298	0.253198	0.157851	0.0653942	0.0687537	0.00793841	0.149772	0.0313881	-0.0380291	0.128803	0.0496736	-0.230273	0.01746	-0.0866107	0.0430173	-0.187274	-0.0436343	0.0101803	-0.078269	0.0070337	0.0399415	0.0282637	0.00383404	0.0920426	0.0248012	-0.0198409	0.0811979	-0.000264701	-0.0587035	0.0450967	-0.0201443	0.0607652	0.0399382	0.0731015	-0.0167828	-0.0434801	0.00863804	0.0072005	0.0691136	0.0151664	0.0155492	-0.0404261
BAN00143	Dog	3.03631	6.50212	7.34796	-0.216943	-1.02924	-1.02783	0.0276415	-0.193066	-0.286634	-0.083361	-0.0135104	-0.149321	-0.0954133	0.0310289	-0.00680802	-0.0141558	0.0299532	-0.0067445	-0.0373175	-0.0956721	-0.0612946	-0.0262283	0.0141152	-0.0151051	0.113797	-0.0826008	0.0645566	0.00795273	-0.00574843	-0.252283	0.00660345	-0.070506	-0.0227059	-0.0246631	0.0168669	-0.0497719	-0.0275857	-0.018108	-0.00181199	0.0891492	-0.000952473	-0.0306052	-0.0414461	-0.022776	-0.0525476	0.0294034	0.0276519	0.0176756
LabradorRetriever02	Dog	3.01053	6.47663	7.29455	-0.241046	-0.985379	-1.02647	0.00611002	0.151796	-0.281594	-0.0679334	-0.0852147	-0.303288	-0.310585	-0.175337	0.00734436	-0.0230319	-0.0221627	0.131316	0.056709	-0.033867	0.076595	-0.0274746	0.0417392	-0.0383589	-0.0371119	-0.0743863	0.00919602	0.0374731	-0.0554522	-0.037762	-0.0251855	0.00919604	0.0277098	0.0191388	0.0331259	0.0888227	-0.00891583	0.0660912	0.0732842	-0.0582981	0.0416778	-0.0130373	-0.0082951	-0.0304429	-0.0645534	-0.00632943	-0.0318657	-0.00614874
LabradorRetriever08	Dog	3.23522	6.50551	7.3826	-0.325385	-0.864889	-1.06178	-0.114687	-0.0393963	0.0157651	0.178409	-0.041668	0.0304162	0.119308	-0.104019	-0.0519106	0.0012968	0.0404979	0.120758	0.0211718	0.050403	0.0807001	0.0217219	-0.0788246	-0.0794918	-0.0207864	0.0523607	-0.0318816	-0.0796425	-0.0667118	-0.0361318	0.0225833	0.0420838	-0.023813	-0.0194347	-0.0407012	0.0198981	-0.0667413	-0.00524989	-0.0297611	-0.0209356	0.0149767	-0.0362971	0.0214531	0.00301691	-0.0317221	0.0216234	-0.0385287	0.0342729
ItalianGreyhound01	Dog	3.28915	6.3965	7.41378	-0.25783	-0.670125	-0.993009	-0.147964	0.174294	0.267719	0.155969	-0.213691	-0.0391524	0.0368429	-0.0479327	-0.049769	-0.0309649	-0.123178	-0.0641536	0.0652516	0.0397012	-0.0647923	-0.0690643	0.0535377	-0.0827004	0.0313975	0.0219515	0.00468544	0.0126457	0.00111522	-0.0175894	0.0717797	0.0689105	0.0106009	-0.117859	-0.00816226	-0.0109551	-0.0430139	-0.00746438	0.0149362	-0.00457546	-0.0617638	0.0082773	-0.0490373	0.00922637	0.0663986	0.0304704	0.038556	-0.0726165
VillDog_China29	Dog	3.12055	6.28839	7.25109	-0.209434	-0.943829	-0.958612	0.0680116	0.237899	-0.296068	-0.112278	0.19982	0.116859	0.0430531	0.0565984	-0.0474443	-0.118309	-0.00155984	-0.0991184	0.0680733	-0.0439106	-0.0279711	-0.0056239	-0.0723146	0.0581645	-0.0766892	0.127915	0.140294	-0.0300483	0.0780271	0.00562866	-0.0525967	0.0756358	-0.0356611	0.041993	0.0162839	-0.0504406	-0.0237354	-0.0818755	0.036679	-0.0781251	0.00290074	0.0237266	0.0275158	0.0350302	0.0161587	0.0145049	1.42625e-05	0.0144161
Bern_AlpineDachsbracke	Dog	3.31298	6.49196	7.41005	-0.275859	-0.950291	-0.856304	-0.0802338	0.0818094	0.0706623	0.0638247	-0.0831436	0.0323883	0.108403	-0.0417259	0.0338571	0.0732817	-0.0381795	0.0631364	-0.0412565	-0.134888	-0.0255506	0.049185	-0.0253802	0.02847	0.024532	-0.0557247	-0.0332039	-0.0379845	0.0422347	0.0185722	-0.0307348	0.0297394	-0.00783344	0.0242524	-0.0465352	0.145593	0.0456984	0.0466205	-0.00137662	0.0206833	-0.00606932	-0.0397122	-0.0212624	0.0154079	-0.020805	0.0552214	-0.0476594	-0.00670082
BelgianMalinois02	Dog	3.16859	6.47359	7.32615	-0.39855	-1.03518	-0.908442	0.0208514	-0.157345	-0.0758878	-0.0854555	0.0405718	0.0421058	-0.063462	-0.00724602	-0.00431471	0.0472492	-0.0658123	-0.0340731	-0.0297209	-0.0991518	0.0709942	0.0831855	0.0289963	0.0425889	-0.038604	0.035317	0.0204404	-0.0538915	0.0426722	0.0441203	0.0609882	-0.0698703	-0.0563933	-0.049508	-0.00749954	-0.0641073	-0.0494076	0.0385864	-0.00587702	-0.0726369	-0.0487212	0.0538799	-0.0591241	-0.0121247	-0.0397347	-0.00396103	-0.0101056	0.0169351
PER00361	Dog	3.25501	6.54202	7.39382	-0.384686	-0.869092	-0.861594	-0.0371242	-0.174249	0.140881	0.0270503	-0.028743	0.0628121	0.180664	-0.0925813	0.037844	0.0419941	0.0300294	0.163899	0.0238059	-0.0484762	-0.0222394	0.0549694	0.0135197	0.0173183	0.0260525	-0.0414731	-0.0181107	-0.0222876	-0.0629831	-0.0130009	-0.0180244	-0.0494629	0.00228985	0.0450248	0.0301424	-0.0537627	0.0270728	0.0130344	-0.0599542	0.00308287	-0.0145545	0.0538008	-0.0151459	0.021342	0.0282128	-0.0139641	-0.0313728	-0.0161525
C3549	Dog	3.33881	6.57861	7.48803	-0.270678	-0.972296	-0.980928	-0.0428852	-0.101773	-0.250002	0.0397518	-0.118621	0.0328602	0.160007	-0.0198398	-0.075967	-0.000655241	-0.0844868	0.0496254	0.0271806	0.0713024	-0.0177719	0.0538527	0.107743	-0.0235791	-0.0027811	-0.101252	0.00386884	0.0400569	-0.0416915	-0.000484547	-0.0976366	-0.038873	0.0501187	-0.00856009	-0.00939285	0.00420673	-0.0102907	0.00474585	-0.0138556	-0.0333787	0.0737987	0.0570477	0.0396671	-0.0145517	-0.0402336	0.0236487	0.0130899	0.00267331
BelgianSheepdog04	Dog	3.08779	6.27081	7.37383	-0.500925	-0.978019	-1.00323	-0.113931	-0.191826	0.288828	0.0494756	0.0587097	0.148525	0.188497	0.0623931	0.0444185	-0.0172564	-0.0513951	-0.0718582	-0.048567	0.10769	0.0272397	-0.0276578	0.0485773	0.0865457	-0.0710972	0.155728	0.00240194	-0.0176801	0.00138943	-0.00125804	0.010274	0.0716994	-0.00231454	0.0361999	0.0623098	-0.0257261	-0.0699426	-0.00449227	-0.0449382	-0.00703411	0.00585334	-0.0480755	0.00473345	-0.118225	-0.0632596	-0.119895	0.0053784	0.0421004
IndigenousDogNigeria02	Dog	3.31741	6.27026	7.3839	-0.254292	-0.557572	-1.05408	-0.146402	0.388789	0.30772	0.254425	-0.0573171	0.0947932	0.22351	-0.0602026	0.0676424	-0.00452995	0.0957578	0.00805552	0.0532647	-0.0563589	0.0514243	-0.0751312	-0.0415041	0.0626493	-0.139442	0.00527278	0.00586565	0.0218562	0.0127246	-0.010852	-0.0719351	0.0901338	0.13236	-0.0419529	-0.100612	0.000808154	0.0485807	-0.0161282	0.00945545	0.0501569	0.0368722	0.0730713	-0.0945727	0.0172353	0.0465455	0.0400798	0.0267162	-0.0115234
MS04593	Dog	3.01617	6.46129	7.35396	-0.434158	-1.10272	-1.00308	-0.0586425	-0.226621	-0.0849985	-0.167202	0.017066	-0.00440771	0.0110552	0.133785	0.0456805	-0.00495965	0.0371437	-0.0992239	0.00732952	0.0126765	-0.0140487	-0.0231222	0.0970592	0.0354303	0.041556	-0.0415997	0.104624	0.00356953	-0.0249478	0.038114	-0.00516713	-0.00652147	-0.00839082	-0.0750065	-0.0110268	0.0792082	-0.00823755	0.0631789	-0.10635	0.0144801	-0.0608087	-0.00962721	0.0256787	-0.0519488	-0.0436064	-0.0695441	-0.0200764	-0.0421291
BostonTerrier01	Dog	3.29378	6.40489	7.44798	-0.381972	-0.777508	-0.967153	-0.19246	-0.0432688	-0.000449236	0.127533	-0.0622525	0.0701066	0.231975	0.0643677	-0.0580539	0.0887657	-4.75305e-05	0.0156909	-0.0553865	0.0318187	0.00547789	0.100945	0.0786998	0.00881796	0.0241311	-0.0239375	0.0421892	0.108108	-0.0906841	-0.0162023	0.0198089	0.0185901	0.0275764	0.0476298	0.0130701	0.0408941	0.0460912	-0.0587855	-0.00796283	-0.0114373	-0.00892921	-0.0980594	0.0388994	-0.0203959	0.0304641	0.0337642	0.0155097	0.00539976
Greyhound06	Dog	3.21641	6.38953	7.31789	-0.222026	-0.878619	-1.06839	-0.147206	0.415636	0.0154248	0.0719477	-0.0286732	-0.272109	-0.357647	-0.0265564	-0.0455178	0.00910203	-0.104395	0.0536273	0.125708	0.118338	0.130827	0.0332456	-0.0229881	0.0305716	0.0173526	0.0370168	-0.0256609	0.0648337	0.16726	-0.038391	-0.0765871	0.0190105	-0.155449	-0.0728235	0.00731054	0.0386639	-0.0752536	0.00383497	0.0314509	0.0198933	0.111546	-0.0219386	-0.0215922	0.0247121	-0.051038	-0.0233854	0.0105302	0.0361133
BelgianSheepdog06	Dog	3.21835	6.3603	7.37281	-0.439214	-1.00388	-0.944382	-0.0730149	-0.209688	0.140115	0.0105187	-0.0238894	0.175483	0.0975509	-0.018758	-0.00866257	-0.00236101	-0.145341	-0.00678033	0.014388	0.00701852	0.0151061	0.0321551	-0.0160705	0.0945038	-0.0932743	0.045718	-0.00819625	-0.0496224	-0.0384904	0.0607497	-0.0655261	0.0678721	-0.0157609	0.0558479	-0.00958467	-0.105005	-0.00993384	0.0258459	0.0350965	-0.0233726	-0.0238957	-0.0309523	-0.00279206	-0.013911	-0.0151186	-0.0379776	0.0124391	0.0563703
CFA.105990	Dog	3.41993	6.36393	7.38628	-0.3976	-0.747447	-0.96981	-0.186226	0.239892	0.12823	0.0612458	-0.12564	0.0974934	0.133495	0.0356667	-0.0431156	-0.0889762	-0.0378786	0.079072	0.119283	0.0342161	-0.0114914	0.132756	-0.00947121	0.000848615	-0.0111822	-0.0144304	-0.0881397	-0.00468614	-0.0467043	-0.0188552	0.0400188	0.00270701	-0.00210496	-0.0466876	0.031331	0.0285677	0.0848939	-0.101811	0.0278424	-0.0799668	-0.0119068	-0.000147082	0.0663137	0.00356469	-0.00863787	0.0312396	0.0147063	0.0421576
PER00650	Dog	3.13975	6.49341	7.48644	-0.351664	-0.997441	-0.930824	-0.0528803	-0.240961	-0.1173	0.0232461	-0.0307999	-0.0494991	0.123341	0.0369493	0.0322324	0.0896372	0.0687554	0.155886	0.0338846	-0.0203786	-0.0328393	0.0143035	0.0128673	-0.0627281	0.081047	-0.037513	-0.0283086	0.0330597	0.0432718	0.0117448	0.0177518	-0.0667351	-0.0264784	0.0230048	0.0195024	-0.0570716	-0.00725263	0.0620598	-0.10702	-0.0304503	0.0234868	0.0679226	-0.0498769	-0.0179649	0.0357209	0.0267235	0.0241523	0.0105766
Saluki02	Dog	2.76931	6.38048	7.11857	-0.506099	-1.15872	-1.01259	0.10948	-0.222924	-0.0700263	-0.265825	0.198143	-0.00316714	-0.0845225	0.144736	0.023096	-0.0540721	0.0854963	-0.240811	-0.080325	0.0192065	-0.07164	-0.00961337	-0.0266968	0.0333998	-0.0257407	-0.0922703	0.0550648	-0.0177302	-0.00332883	0.0443955	0.0629614	0.0715958	0.0149716	-0.0112448	0.06096	0.0713171	-0.0237968	-0.0636104	-0.0701893	0.0517701	-0.0492455	0.0111216	0.0045776	-0.00501802	0.000414567	-0.0460094	-0.0306219	-0.0419929
VillDog_Namibia01	Dog	3.15259	6.39637	7.38199	-0.419852	-0.910432	-1.06413	-0.112798	0.00591604	0.0789516	0.113729	-0.0397443	-0.0549239	0.15008	0.0947585	0.114107	0.178011	0.179169	-0.058705	0.0320746	-0.0954321	-0.0214211	-0.0598703	-0.000279421	0.149831	-0.0065044	0.0497994	0.0516611	-0.0938719	0.0103908	-0.0264375	0.0100938	0.0701396	-0.10416	-0.00139059	0.0213201	0.0193331	0.0386073	-0.000463456	0.0315094	0.0398187	-0.00441454	0.0297284	-0.0663259	-0.0120593	0.0200504	0.0703366	-0.00355151	0.00552183
EnglishPointer01	Dog	2.74665	6.48067	7.17829	-0.460723	-1.12638	-0.942465	-0.00738915	-0.442123	0.0354757	-0.239928	0.173021	0.11173	-0.135205	0.0267007	0.114493	0.0345685	0.0969301	0.00813242	0.0315841	0.0462697	-0.0377147	0.0824098	-0.0764521	0.0932935	-0.0601281	-0.115269	0.163559	0.0393184	-0.0221269	0.0593799	0.106944	-0.0196199	-0.0164348	-0.0312768	0.0910886	0.00201937	-0.00563655	-0.00536011	0.0174556	-0.0383482	-0.0105909	-0.0308011	0.0199864	-0.00189073	0.0516142	-0.091369	-0.119	0.00797795
BullTerrier04	Dog	3.18541	6.26917	7.36998	-0.397769	-0.802982	-0.998031	-0.233319	0.0812385	0.444611	0.11981	-0.0965204	0.168718	0.0692003	0.08374	0.100489	0.074371	-0.0899377	0.0510847	-0.0568325	0.0890617	-0.0625261	0.0228305	-0.0253585	0.0119971	-0.0123939	0.0581157	-0.0116061	-0.0624225	-0.0198056	-0.0418903	-0.00518708	0.0718677	0.00999691	-0.00227712	0.0710054	0.0538892	-0.07351	0.0209946	0.0784237	0.0188218	-0.0418439	-0.0318609	0.0049578	0.0235981	0.0216913	0.0408646	0.10077	0.0459655
Basenji03	Dog	3.40171	6.12056	7.34227	-0.0997509	-0.588452	-1.22913	-0.210244	0.530825	0.0632406	0.187891	-0.0822527	0.089118	-0.0572563	-0.0588906	-0.0503924	-0.213319	0.170363	-0.0831005	0.0212207	0.0653135	-0.0813552	-0.0698635	-0.0456967	0.0687932	-0.0174648	0.197986	-0.0774503	0.182577	-0.0311265	-0.0901286	0.0726425	0.122113	0.0658865	-0.0166643	-0.123586	0.0327902	0.0826186	-0.106882	0.00181894	-0.00266844	-0.0181657	0.00508281	0.0035408	-0.104763	0.135942	-0.0397627	0.0287125	0.0780413
GoldenRetriever01	Dog	2.98914	6.5301	7.27483	-0.47743	-1.15963	-0.934167	-0.061695	-0.151361	-0.117808	-0.126408	0.035743	-0.079045	-0.171072	0.0240602	0.0263455	-0.0554189	0.0271443	-0.0622587	-0.0616403	0.0398772	0.0417505	0.0284702	0.120927	-0.0450853	-0.0274368	-0.0727735	-0.0721507	0.131126	-0.0208406	-0.0248951	-0.0504648	-0.102682	-0.14683	-0.024252	0.139471	0.0167401	-0.0284805	-0.0498298	-0.107704	-0.0302799	-0.0386152	0.0488073	0.0219514	-0.0193277	-0.0211995	-0.00898028	-0.0430555	0.0135463
VillDog_Vietnam01	Dog	2.55951	6.22539	6.97839	-0.515954	-1.45898	-1.06271	0.256882	-0.48719	-0.456797	-0.521752	0.418566	0.100562	0.000168	0.222737	-0.0958385	-0.0945141	0.050963	-0.243743	0.0542667	-0.0539581	-0.00899961	-0.0440434	0.126272	-0.029217	0.0763189	0.0657574	-0.0172241	0.11475	0.123256	0.10335	-0.0111992	-0.0466408	0.108229	0.0802957	-0.0362597	-0.0148342	0.0459972	0.0316243	0.0744234	0.0663414	-0.0533028	-0.0172553	-0.0352753	-0.0604762	-0.00222251	-0.028973	-0.0736099	-0.0301264
TibetanTerrier01	Dog	3.1871	6.46665	7.37185	-0.277576	-0.827421	-0.887076	-0.0835762	0.277593	0.2428	0.0514018	-0.0219985	-0.066769	-0.0727207	-0.173604	-0.0492419	-0.078568	-0.14284	-0.0165479	0.0105941	-0.0610911	-0.0728626	-0.100647	-0.0280702	-0.0987213	-0.0624579	0.0373862	0.0546435	0.00849373	0.0326625	0.139756	0.0185507	-0.0167892	0.0216545	-0.056375	-0.00383018	-0.0469503	-0.00413702	0.053116	0.0211729	-0.061918	-0.000272779	-0.0162961	-0.000782324	0.0175864	0.00761187	0.0103215	-0.0332302	-0.0440989
ShetlandSheepdog02	Dog	3.22841	6.38453	7.37738	-0.374835	-0.834278	-0.894264	-0.177567	0.195115	0.385698	0.151392	-0.0540357	0.163401	0.0231472	-0.0217795	0.0614611	0.0266924	-0.0118124	0.156648	0.00264923	0.00626431	-0.0307154	0.00566623	-0.0613097	0.0497813	0.102	0.104849	0.00800794	0.000281783	-0.0353559	0.0626426	-0.0374411	-0.0587259	-0.0078064	-0.00172674	0.0570084	0.0878936	-0.0124323	0.0340994	-0.0116369	0.0278325	0.0199798	0.0478666	0.0214937	0.0138993	0.0344155	0.0302396	-0.00277964	0.00357341
Pekingese01	Dog	3.09547	6.26366	7.28676	-0.0849112	-0.856271	-0.871975	-0.188887	0.418172	-0.351594	-0.0914905	-0.00734214	-0.253753	-0.285089	0.0403905	0.132557	-0.0182588	-0.0157987	0.0111358	0.163082	-0.0488515	-0.0985908	-0.0743223	0.0126266	0.0176596	0.0268448	0.0607282	0.0412787	-0.115384	0.0922696	0.00482753	-0.028476	-0.00548228	0.0386223	0.0826351	-0.0289296	0.0662606	-0.0418828	0.000278382	0.0699582	-0.0733064	-0.00553074	-0.0332202	-0.104388	0.074782	-0.0519172	-0.0162119	-0.0292899	-0.0462471
AF14-170_S13	Dog	3.22949	6.51641	7.38912	-0.400534	-1.06685	-0.895909	0.0584452	-0.214715	-0.0789533	-0.071937	0.0354638	-0.0109532	0.0892514	0.00666337	-0.0139089	0.110836	-0.00517883	0.044698	-0.00333195	0.0335014	-0.0229311	0.0943669	0.0418598	0.0439197	-0.0490033	0.0104525	0.0127533	-0.00351626	-0.0134877	0.040951	0.0559086	0.094043	-0.0484599	0.107743	0.00127421	0.0740813	0.0457627	-0.0420788	-0.0207447	-0.00748505	0.0144905	-0.010933	-0.046686	0.0624585	-0.0316785	-0.0490867	0.00429837	-0.0187141
Kromfohrlander01	Dog	3.18763	6.36833	7.39018	-0.224	-0.826355	-0.914797	-0.264794	0.123676	-0.0282435	0.0461318	-0.112738	0.00600693	-0.0199112	0.0201542	0.00533862	-0.025592	-0.119426	0.0581562	0.0462052	-0.0578068	0.0689894	0.0598822	0.0520234	-0.0455047	0.12824	-0.0123275	-0.0052026	0.0526273	0.0156625	0.0121951	0.038588	-0.0594577	-0.0419062	-0.0373279	-0.0596835	-0.00844494	0.0142029	-0.0367931	0.0608902	0.0500898	0.00206729	0.0497767	0.00142603	0.0209396	-0.0487695	-0.00135413	0.0430232	-0.0437704
DO242	Dog	3.10452	6.4089	7.23675	-0.254289	-0.922288	-1.02379	-0.0238087	0.202939	-0.136456	-0.158133	-0.0483583	-0.138887	-0.30556	-0.0848571	-0.00693658	0.0438071	0.0727772	0.0921127	-0.0735732	-0.0778301	-0.0712282	0.00104482	-0.0217191	0.0544527	0.0483213	0.160637	-0.00135017	-0.0176753	-0.0836507	-0.0194141	0.0272362	-0.0669048	0.0611761	-0.0657646	-0.0740838	-0.0988007	0.0207239	0.0373899	0.113478	0.0102713	-0.0475725	-0.0413315	0.0317818	-0.0286814	0.0583825	0.0610931	-0.0642568	0.00848512
PER00314	Dog	3.09881	6.51409	7.2962	-0.264533	-1.01747	-1.02751	0.0278814	-0.0368325	-0.315542	-0.0309698	-0.0379501	-0.204172	-0.196139	-0.107899	0.0530524	0.00244965	0.149949	0.164208	-0.0328191	0.0257391	0.0768146	0.0520684	0.0350925	-0.0113779	0.103275	0.00790062	0.03279	0.0370133	0.113439	-0.0698522	-0.0326951	0.0387939	0.00385746	0.0300197	-0.0142987	-0.0311841	0.0332988	0.0425393	0.0021411	0.0118507	0.00686649	0.0649754	-0.0247012	-0.0177031	0.0480192	-0.0180726	0.00120575	-0.0495029
Sloughi02	Dog	3.0529	6.43314	7.2599	-0.250926	-0.926809	-1.00493	0.00803823	-0.0984592	-0.167108	-0.109105	0.0303483	0.0697619	0.0866674	0.0335986	-0.0774468	-0.0553972	-0.0182125	-0.082605	0.0287963	0.0585438	0.0525834	-0.0658659	0.0324949	-0.0504631	-0.040213	0.00377781	0.0964951	0.060604	-0.0872615	0.0764887	0.0139158	-0.0274099	-0.00369511	-0.00243731	0.00805527	-0.00102317	-0.0569876	-0.0387042	0.0445072	-0.0338404	0.0340504	-0.0468521	0.0188724	0.00308472	0.0470665	0.0318209	-0.0422512	0.0625394
Rottweiler02	Dog	3.16114	6.45747	7.42224	-0.439806	-1.11069	-0.934214	-0.035416	-0.333488	-0.184782	-0.173086	0.0801552	0.128589	0.174697	0.102748	-0.0123073	0.0527799	-0.158136	0.111547	-0.00660225	-0.0115714	0.00381635	0.00341357	-0.0100805	-0.0124499	0.0175795	-0.0518611	-0.112824	-0.0576659	-0.0284775	0.0157581	0.0665151	0.0959815	0.0859072	-0.0608069	-0.0138338	-0.0920239	0.0363771	0.0211464	-0.0352067	-0.0125813	0.067626	-0.0130158	0.00734747	0.0212313	-0.00512996	-0.0100713	-0.0163903	0.0252045
VillDog_Egypt01	Dog	2.80466	6.4334	7.12387	-0.498241	-1.24327	-1.01179	0.145211	-0.196703	-0.260419	-0.190521	0.144755	-0.0710953	-0.112675	0.197595	-0.0791994	0.177931	0.131729	-0.290222	0.106939	-0.027906	0.0714923	0.0326505	0.022238	0.00281631	0.0212028	0.0435097	-0.0420658	0.0757654	-0.02053	0.049201	0.0115305	-0.0172401	-0.0365369	0.0957009	-0.0632161	0.0229861	-0.0519341	-0.0555905	0.0629571	-0.0955078	-0.011343	0.0411031	-0.000299903	-0.0750701	-0.00205567	0.0509353	-0.084461	-0.000324027
AiredaleTerrier02	Dog	3.16504	6.3052	7.36403	-0.249737	-0.705341	-0.977923	-0.245668	0.242012	0.385778	0.0832327	-0.127584	-0.00441587	-0.190206	-0.0556488	0.150443	-0.0834924	-0.00752081	0.0391721	0.0473237	0.0877936	-0.0364373	-0.076825	-0.106764	0.0538662	0.054289	-0.105657	0.0817072	-0.024721	0.027532	0.056286	0.0282027	-0.00178522	0.00661578	0.0147175	-0.00766741	0.0939789	0.0433542	-0.0630117	0.01487	0.072045	-0.00365219	-0.0116846	-0.00731181	-0.00463055	0.00912756	-0.0407853	0.00899342	0.0177895
VillDog_China35	Dog	3.10985	6.30825	7.24959	-0.275382	-0.891219	-1.03871	-0.0222458	0.134805	0.0699492	-0.0803391	0.110765	0.00197065	0.0262935	0.13883	0.0219647	-0.0240595	0.159185	-0.131552	0.0118105	-0.126206	0.0155294	0.00424513	-0.0845338	-0.00947238	0.0370953	-0.0407406	0.00956538	-0.011762	0.114509	0.0208375	0.0164696	-0.0395136	0.0433089	-0.0415187	0.00138066	-0.0653476	0.0381098	0.0117079	0.00706157	0.107476	0.0386468	0.0260911	0.0487348	-0.0642397	-0.0217537	0.0659351	0.018072	0.0331407
ScottishTerrier01	Dog	3.13788	6.37953	7.37841	-0.221192	-0.80314	-0.969135	-0.102395	0.23676	-0.0879086	-0.0260225	-0.164195	-0.203088	-0.159171	-0.0241358	-0.0173287	-0.0793973	-0.0265488	-0.091442	-0.0425718	-0.0146134	-0.0333312	0.00461534	0.00497411	-0.0328302	-0.0333629	-0.0368042	-0.0996893	0.0186484	-0.0113142	-0.0148938	0.00298301	-0.0600771	0.0192551	0.0678959	0.01631	0.00847233	0.00520302	0.0259286	0.0452796	-0.0234036	0.060855	0.0846716	0.00902103	0.0441688	-0.0017754	-0.0300179	0.0782975	-0.0251671
GreatPyrenees01	Dog	3.04002	6.40843	7.28539	-0.330631	-0.996189	-1.01981	-0.0292087	-0.0455122	0.0959816	0.00369105	0.051255	0.0509573	0.0491576	-0.0396533	-0.0142001	0.0433565	0.0345628	-0.060664	0.0390225	0.0236439	0.0153408	-0.00689496	-0.0433711	-0.047845	-0.083697	-0.0235003	0.124791	0.0669831	-0.0229761	-0.104534	0.0509899	0.00572827	0.00754157	0.0943094	0.069197	-0.0229488	-0.0124018	-0.0326174	0.0492213	-0.0504874	0.048206	-0.0124009	-0.0724842	0.0231099	-0.0736032	0.01867	-0.0416374	0.00129181
Samoyed01	Dog	3.20267	6.33029	7.23892	-0.342811	-0.974125	-0.939647	-0.0299129	-0.000264974	-0.0897911	-0.0139147	0.148219	0.18195	0.137871	0.00954377	-0.0382227	0.134394	-0.126291	-0.0361583	0.110819	-0.0462612	0.00960382	-0.0831733	0.0230761	-0.128776	-0.038994	0.20498	-0.0679147	-0.0341509	0.0677797	-0.0233067	0.0594943	0.0741589	-0.00720388	0.0154394	0.0287554	0.006258	-0.0347564	-0.0685044	0.0759474	0.0995617	0.0274816	-0.0296298	0.00149919	-0.0455482	0.0297527	0.0160791	0.0134721	-0.040323
BerneseMountainDog04	Dog	3.06089	6.46817	7.29196	-0.488834	-1.10042	-0.887654	-0.0634909	-0.247017	-0.0278184	-0.246475	0.0565126	0.150625	0.0927732	0.143927	0.016542	0.0384278	-0.0992977	0.0771586	-0.0140108	0.0614023	-0.132003	-0.0103148	-0.0500361	-0.065906	0.0121167	-0.0264172	-0.00286251	-0.0228824	0.0181159	0.0181512	-0.00695146	0.0306452	-0.122543	0.0423236	0.0449146	0.015293	0.0191883	-0.0275196	0.022685	-0.0305888	-0.0044907	-0.110389	0.0828064	0.0492321	0.0231131	0.00380311	0.0065038	0.012691
PortugueseWaterDog01	Dog	3.29262	6.5176	7.43216	-0.2793	-0.885249	-0.828262	-0.000419597	-0.112259	-0.0455638	-0.0536232	0.0191988	0.0874514	0.0866963	-0.143817	0.0342271	0.102505	-0.0269354	0.12254	-0.126358	-0.0366553	0.0280606	0.0471727	0.096207	0.0343277	0.0398475	-0.0729442	0.027523	0.00753836	-0.0520569	0.0330386	-0.0219633	-0.0278962	-0.0129572	0.0292214	0.0107077	0.0570263	-0.00347262	0.0132854	-0.0691615	0.00372056	-0.0115752	0.0491646	0.0673689	0.045687	0.00526498	0.0190022	0.0704655	-0.00411296
GermanShepherd02	Dog	3.28526	6.38065	7.45388	-0.331007	-0.730299	-0.997032	-0.130136	0.198541	0.46306	0.166802	-0.104958	0.0231717	0.0555234	-0.0598219	0.0999988	-0.0245625	0.00454336	0.0935583	0.073726	0.0300848	-0.0660761	-0.0777564	-0.0133957	0.0556657	-0.101772	-0.046903	-0.0095151	-0.0170883	0.103992	-0.0282723	-0.0115538	-0.0384282	0.0655348	0.00405983	0.0227564	0.0172677	0.0601446	-0.0248711	-0.0213099	0.0303995	-0.0301408	-0.0276923	-0.02806	0.0534335	0.0988768	0.0382918	0.00957419	-0.0671992
VillDog_China01	Dog	3.42408	6.30234	7.55886	0.102208	-0.764027	-1.21177	-0.263089	0.73959	-0.887452	0.212681	-0.367171	-0.565006	-0.186778	-0.0960142	-0.0479104	0.0195416	0.157477	-0.179071	-0.0208136	0.0253431	-0.0230743	-0.0252133	0.0687883	0.0898136	-0.0342259	0.00116405	0.0029426	-0.0976653	0.0177297	-0.044964	0.0181415	-0.0166516	0.0282455	0.0215676	-0.14062	0.0129727	0.0159593	-0.0449936	0.00404389	-0.111076	-0.0397616	-0.0150192	0.0467153	-0.037614	0.0711738	-0.0165349	0.129646	-0.0412568
PortugueseWaterDog10	Dog	3.1513	6.47388	7.33856	-0.34291	-1.11822	-0.85585	0.0086134	-0.341789	-0.304849	-0.197294	0.086907	0.134521	0.107228	0.115287	-0.0530884	0.0247756	-0.0259349	0.0251986	-0.0956477	-0.0630133	-0.148132	-0.00382248	0.00365598	-0.0793886	0.0691065	-0.0451286	0.0215113	0.00488097	-0.0340452	-0.0318659	-0.0173012	0.0198989	0.013024	0.00973264	-0.0233769	-0.0149729	0.0356922	0.0167703	-0.0622558	-0.00983418	-0.0527865	-0.026752	0.0674314	0.0339633	0.0274348	-0.00912441	-0.0215618	0.00184637
BerneseMountainDog02	Dog	3.31737	6.43024	7.4514	-0.28748	-0.841058	-0.954283	-0.169856	0.0185098	0.0347076	0.0243335	-0.0290702	0.0234097	0.132723	-0.0105956	-0.0935399	0.0909669	-0.0549465	0.169965	-0.0559894	0.110442	-0.0912864	0.0293458	0.0222326	-0.0967985	-0.0156445	-0.0506598	0.0333637	0.0106991	0.00333997	0.0285053	-0.0589497	0.00643187	-0.109068	0.0430308	-0.0397089	0.00427067	0.00417999	0.00850227	0.0350513	0.00236204	0.0546289	0.00880938	0.0276593	-0.0252264	0.025066	-0.0198403	0.0575682	0.0318616
PetitBassetGriffonVendeen01	Dog	3.23998	6.29061	7.43479	-0.300489	-0.80183	-1.02034	-0.175824	0.193118	0.0988847	0.210431	-0.162294	-0.0402653	0.0446604	-0.0676928	-0.0132247	-0.111895	0.00608385	0.00659289	-0.0269161	0.110151	0.0539621	0.0103608	-0.0436672	-0.00621229	-0.0378782	-0.0825644	-0.0501219	0.0194475	0.0277503	0.0292332	-0.0229429	0.0425621	0.0666659	0.0496135	-0.0280842	-0.0022493	-0.0723925	0.0227272	0.00707232	-0.00633951	-0.0372782	-0.0257533	-0.0301392	-0.0433242	0.0202694	-0.0530602	0.019261	0.0363237
WW362	Dog	3.3469	6.45478	7.52578	-0.39258	-0.977165	-0.918844	-0.144831	-0.0631995	0.0580548	0.214349	-0.076007	0.108089	0.227064	-0.0241032	-0.120737	0.0199529	0.0366764	0.101545	0.0449809	0.0395155	0.0505608	0.133445	0.0332208	-0.0464745	0.0724456	-0.035143	-0.0579084	-0.0670345	-0.0639589	0.0315914	0.0247456	-0.0424569	-0.0347652	-0.0212691	-0.0430626	-0.0414548	-0.0194937	-0.0179381	-0.0656875	-0.0111754	0.0207974	0.00974481	0.0621462	0.0707545	0.00283849	0.00455494	-0.026293	-0.00533946
BerneseMountainDog12	Dog	2.88011	6.4433	7.16228	-0.464294	-1.14897	-0.88989	0.00719928	-0.424909	-0.0848065	-0.339403	0.226335	0.115932	0.0723254	0.181329	-0.0167533	0.093196	-0.0755231	-0.013722	-0.0954484	0.127758	-0.121745	-0.0493373	-0.0320598	0.0240282	-0.0619492	0.0351475	0.0390026	0.0561679	-0.0666013	0.000659309	0.0219689	-0.00573411	-0.127623	0.0617402	-0.0434912	-0.0214484	0.0117587	0.0036449	0.0288385	0.054608	0.0654965	-0.0540345	0.0634866	-0.0254917	0.0119486	-0.031075	-0.0146269	0.0153668
EntlebucherSennenhund02	Dog	3.1189	6.35474	7.34359	-0.429074	-0.84705	-0.933974	-0.159102	-0.088245	0.350146	-0.00898784	0.0471731	0.0966648	0.00600831	0.0298385	-0.00718313	-0.006796	-0.0252194	-0.0916293	-0.0270901	0.0247698	0.0510565	0.0661074	4.91832e-05	-0.0436776	0.0402891	0.0720583	0.0368687	0.0218462	-0.033859	-0.0458885	0.0681683	-0.0390892	0.0232635	-0.07216	0.100901	0.0688483	0.012855	-0.0356144	0.0234153	-0.0203552	0.00215515	0.00554592	-0.0591091	0.0462373	0.0302121	-0.00563568	0.0300249	0.0571001
172384_S14	Dog	3.22182	6.45603	7.38892	-0.363593	-0.851322	-0.963579	-0.0769067	-0.0846869	-0.0179806	0.0383584	-0.0162065	0.0775592	0.146831	-0.0321174	-0.0524869	0.123426	-0.0470362	0.0226113	-0.0947005	0.0155266	0.0082304	0.0601352	0.0620159	-0.0913146	0.0625396	0.0106102	-0.073877	0.0112302	-0.065264	-0.124209	0.0808205	-0.00317654	-0.0703215	0.0788035	0.0266727	0.0282548	-0.0468038	0.049451	0.0231573	0.0084818	0.00532602	0.00810799	0.0508796	-0.0491412	0.0530064	0.00680155	-0.00600552	0.0418039
TA001	Dog	3.35054	6.36312	7.433	-0.354591	-0.644489	-0.904379	-0.211107	0.133244	0.817427	0.24699	-0.054911	0.285148	0.157667	-0.00264073	0.145741	-0.0229291	-0.014135	0.0609486	0.0943559	0.0201341	0.0250473	-0.0586987	-0.0500743	0.094807	-0.0423904	-0.00979329	0.0862833	-0.0160176	-0.0637228	0.07367	0.0342359	-0.0351137	0.0187566	0.0471783	-0.0099361	-0.0297679	-0.0164632	-0.0238401	0.00532807	0.0305775	0.0294339	0.0271236	0.0214781	0.0021729	0.0275296	-0.0133806	0.00488936	0.0699556
AlaskanHusky01	Dog	3.15406	6.34589	7.39877	-0.322494	-1.06698	-0.89021	0.0683562	-0.110203	-0.219366	-0.0662747	0.11927	0.139608	0.101321	-0.0485061	-0.102273	-0.112757	0.00408068	-0.0644666	0.0310419	-0.0780368	0.0810748	-0.0983058	-0.0130494	-0.0022127	0.0169267	0.00586235	0.00864002	-0.0365513	0.0492498	0.0730207	-0.0366253	0.11116	0.0630106	-0.0316798	-0.0276961	0.00407532	-0.02255	0.0416233	-0.034327	0.0297428	0.0237619	0.0860583	0.0203638	0.0228755	-0.0395349	0.0184766	0.0201745	0.0193263
FlatcoatedRetriever01	Dog	2.99749	6.43418	7.2413	-0.365727	-1.02015	-0.915208	-0.0146457	0.227461	0.014756	-0.104363	-0.0232053	-0.258972	-0.37058	-0.0816221	-0.0979159	-0.0400969	-0.0469063	0.0776892	-0.118002	0.0721699	-0.0962069	-0.101264	-0.0781917	-0.0825303	-0.0373417	0.00973653	-0.155813	0.0252519	-0.0314399	0.127373	-0.0229764	-0.0414864	-0.0418751	0.0311965	0.013798	0.023097	0.0334626	0.0241084	0.0829037	0.0070962	0.00132257	0.0481362	0.00237589	-0.00848917	-0.0116299	0.0621853	-0.05614	0.017703
CFA.107838	Dog	3.21345	6.38646	7.32574	-0.460754	-1.13686	-0.863205	-0.179992	-0.218755	-0.428146	-0.0977132	0.0463613	0.1333	0.172335	0.0954418	-0.0777186	-0.0116978	-0.190708	0.0683968	0.0520988	-0.077604	-0.0964375	-0.0200228	0.0683789	-0.0663898	-0.0442155	0.111004	-0.156703	0.0463578	-0.00605321	-0.0943277	0.0468815	0.0327511	0.0144656	0.0419426	-0.015395	-0.0384826	-0.120679	0.0247265	-0.102616	-0.0335212	-0.0910189	0.0365494	0.0234308	-0.0314286	-0.0669804	-0.047122	0.0394984	0.00968463
ScottishTerrier03	Dog	3.29361	6.41941	7.43323	-0.167668	-0.838942	-0.934853	-0.0945111	0.193681	0.0554365	0.0911944	-0.0121242	0.00228607	-0.129986	-0.0435769	0.00149966	0.0449329	0.00944781	0.0354026	-0.0571287	-0.093822	-0.0890327	-0.0537026	-0.00301147	0.140951	-0.0625273	-0.0715139	-0.0667794	-0.0401707	0.0364677	0.00730417	-0.0295117	-0.0553244	-0.0154288	0.0173781	0.073436	-0.00195027	0.027188	0.0303031	0.0362134	0.0291952	0.0156237	0.0276407	0.0529695	0.177307	-0.039236	0.000139049	0.0116605	0.00906795
LagottoRomagnolo03	Dog	3.29325	6.39944	7.41314	-0.32739	-0.691507	-0.964213	-0.06124	-0.00160407	0.346428	0.132612	-0.00264737	0.12149	0.204369	-0.0243351	0.0223896	-0.07764	0.0613339	0.0551703	0.0528284	0.0138055	-0.0231587	-0.0143809	-0.0294723	0.0061128	0.0521086	0.0323603	0.0698471	-0.0462474	-0.0346891	-0.0670563	-0.0369251	0.024989	-0.092963	-0.0273061	-0.112849	-0.0719242	0.0239146	-0.0136088	-0.00496543	0.0103547	0.0408336	-0.0572086	-0.10369	0.0205542	-0.0110388	-0.0287553	0.00961406	-0.0196495
ToyPoodle01	Dog	3.26013	6.44331	7.37869	-0.24101	-0.862788	-0.983367	-0.100259	0.345592	0.04236	0.101693	-0.0742598	-0.243981	-0.239752	-0.117163	0.0343681	0.0206917	-0.0608926	0.0374267	-0.00474681	0.0235747	-0.05976	-0.0234412	0.0759021	-0.00459823	-0.0195909	-0.0137878	-0.0931917	-0.0744419	-0.0113538	0.0260708	-0.112326	0.0636021	-0.00117348	-0.0681254	-0.0289579	0.0563489	0.0751914	0.0263794	0.0158651	-0.0389845	-0.0261108	-0.0293533	-0.0246532	0.0249932	-0.064493	-0.000712426	-0.0155694	-0.0340609
BelgianTervuren06	Dog	3.2441	6.39326	7.36572	-0.412514	-0.892717	-0.915623	-0.0228085	-0.135029	0.283074	0.0683758	-0.0117139	0.174605	0.175843	-0.0537401	0.023315	0.0233449	-0.0800958	-0.0370311	0.0596218	-0.0455757	0.0437269	-0.0258559	0.013537	-0.0334499	-0.0709879	0.00469653	-0.0208125	0.0478065	-0.0532743	0.0360476	-0.019363	-0.005393	0.015128	-0.0107089	-0.0595213	-0.127403	0.104624	0.0230223	-0.0689126	0.00241793	0.00648572	-0.0410937	-0.0143926	-0.00642121	-0.00131631	-0.037673	0.00915669	0.00571315
AfghanHound04	Dog	3.0376	6.32926	7.28618	-0.225647	-0.929255	-1.07252	0.0347925	0.158554	-0.187961	-0.0339158	0.0217686	-0.0994469	-0.188371	-0.061771	-0.0366988	-0.0725244	0.0329234	-0.113298	0.0462648	0.0407399	0.0598389	-0.0393886	-0.0985899	-0.0597921	0.0395559	0.0204319	0.0855764	-0.0402162	-0.00493974	-0.0739463	0.0250515	0.0116946	-0.0125707	-0.00126886	-0.0243775	0.00975927	-0.03775	0.0213779	0.0479525	-0.0305045	0.0518046	-0.00692887	0.0202736	0.0114766	-0.0551851	-0.0125209	0.034837	0.0391412
TibetanMastiff04	Dog	3.21828	6.27386	7.30011	-0.171634	-0.837852	-0.998822	0.00988024	0.231353	-0.158306	-0.0134924	0.0906484	0.000337515	0.0351941	0.0267689	-0.0631652	-0.0171713	0.083781	-0.116704	-0.0680901	-0.00916356	0.032546	0.0662156	0.020347	0.0354448	0.00127647	0.050083	0.0448815	0.0269936	0.0642616	-0.00935086	-0.00926598	0.0504516	0.0465598	-0.05717	-0.0265675	-0.0718616	0.0689355	0.0321986	0.037666	-0.0242364	-0.0924477	0.0310197	-0.00768681	0.0537808	0.0345602	0.0149664	0.0247567	-0.0572097
CR039	Dog	3.30661	6.43788	7.41095	-0.310637	-0.867736	-0.935503	-0.146957	0.107865	0.31328	0.161745	-0.0384514	0.103044	0.135677	0.00216076	0.00705881	-0.0390764	-0.0422136	0.00567573	-0.0834897	-0.00477186	0.0527834	0.108758	0.0417772	0.0511464	0.0369753	-0.024681	-0.0191386	-0.0224691	0.0693714	0.0466695	-0.0158918	-0.0271407	0.0312997	0.0343665	-0.0384761	0.00891021	0.0116513	-0.0446942	-0.0708199	0.0156759	-0.0596527	-0.00948988	-0.0098433	-0.0609559	-0.0130439	-0.00690017	-0.0289416	-0.0655509
TibetanMastiff03	Dog	3.15395	6.22951	7.26747	-0.197689	-0.99311	-0.977843	0.0213312	0.114622	-0.188889	-0.00279485	0.111114	0.00646556	0.0310155	0.0372032	-0.085758	-0.0256486	0.0161298	-0.222634	0.0255828	-0.0344847	0.137048	-0.00317099	0.0169024	0.0125969	-0.0149755	0.0160498	-0.0221067	-0.0460772	0.107993	-0.0478596	-0.114389	-0.00601062	-0.00968577	-0.0264698	-0.0115783	-0.0624928	0.0716199	-0.0339866	0.0183699	-0.0265471	-0.00718504	0.00402543	0.0224978	0.0123793	-0.00638215	0.0369724	0.0463227	-0.0413722
VillDog_China12	Dog	3.25924	6.35435	7.28586	-0.247471	-0.735272	-1.03788	-0.199975	0.144915	0.134427	0.031707	-0.031424	-0.00241644	0.15775	0.0241727	0.073722	0.00164979	-0.0300833	0.0422868	-0.0318052	-0.0146206	0.0394488	0.0222486	-0.0595247	0.0169822	-0.0934203	-0.0350135	0.0386503	0.0589657	0.0926587	-0.0664242	0.0137239	-0.0342146	-0.0223895	-0.00307944	-0.0213109	0.0819973	0.0819296	-0.0187804	-0.0289961	0.0226219	-0.0533292	-0.0293292	-0.0286538	0.0134832	0.080967	0.0172229	0.000805917	-0.0158909
VillDog_China42	Dog	3.08981	6.34137	7.29266	-0.218507	-0.961522	-1.06439	0.073485	-0.00137692	-0.306569	-0.195728	0.107552	0.010082	0.0451616	0.0566372	-0.0371292	-0.0441158	0.182261	-0.167295	0.0238749	-0.0144518	-0.0500944	-0.000533925	-0.144073	-0.050732	-0.0143438	0.0372119	-0.0189365	-0.0957853	0.112699	-0.0453436	-0.0178759	-0.0216427	0.0482696	-0.0229551	-0.0358157	-0.0270674	0.0400606	0.005547	0.0334708	0.00840363	0.0325416	0.00768929	-0.0209812	0.0082923	0.0231549	-0.0231196	-0.0029787	-0.0204402
AF14-297_S10	Dog	3.01856	6.43632	7.2764	-0.497841	-0.995679	-0.90977	-0.0100054	-0.371405	0.264947	-0.14447	0.0677443	0.14714	0.10617	0.17334	0.0633453	0.188583	0.0121494	0.128401	0.0216602	0.126344	-0.0548108	0.0626952	-0.0595948	0.0253824	0.112647	-0.0342294	-0.100751	0.0321627	-0.0543215	0.0115943	-0.0443858	0.0315338	-0.0347774	-0.0601089	0.111318	0.00398144	0.063909	-0.0714173	0.00941623	0.0169187	-0.00164445	0.0318296	-0.0864406	-0.0454246	0.0121091	-0.0552295	0.0416986	0.025557
VillDog_China25	Dog	3.15502	6.24723	7.21949	-0.310883	-0.964979	-0.981013	0.125545	0.0273154	0.0376561	-0.102686	0.0902422	0.192762	0.116475	-0.0331146	-0.00604079	-0.123649	0.0352568	-0.135251	-0.138671	-0.0672111	0.00516833	-0.0823747	0.0146694	-0.111287	-0.0934931	-0.0675071	0.0295379	-0.0960044	0.0849458	0.0530283	-0.0320171	-0.00208043	0.0644241	-0.115489	-0.102429	-0.0225323	0.0385005	0.0609882	0.00632287	0.0135678	-0.0810752	0.0214499	0.0233837	-0.0341983	-0.0103847	0.0581447	0.00874546	0.030857
PT49	Dog	3.0017	6.4145	7.23632	-0.303067	-1.06586	-0.97734	-0.036193	0.087169	-0.269329	-0.158586	0.00410692	-0.336308	-0.375468	-0.0411854	-0.0361103	0.00838838	0.0730055	0.0472401	0.021467	-0.000329481	-0.0666089	-0.0764611	0.0289922	-0.0204356	0.0334322	-0.0157472	0.120188	0.087885	-0.0670451	0.0687901	-0.0262115	0.0593763	0.0445814	0.0124738	0.000292697	0.0438379	-0.0294738	-0.0402957	-0.0854923	0.0580422	0.0137815	0.0996442	0.0295262	-0.011031	-0.0189121	0.0399467	-0.083298	-0.00341641
LabradorRetriever13	Dog	2.77495	6.4182	7.23486	-0.360002	-1.19901	-0.99593	0.0224614	-0.310419	-0.369415	-0.302314	0.0820944	-0.121056	-0.238929	-0.115821	0.0947935	-0.0141794	0.0251685	0.0653649	-0.0742255	0.0276655	0.143944	0.0439657	-0.0510894	0.0520723	0.00830663	-0.106347	-0.0275309	0.0810175	-0.0818824	-0.0499551	-0.0176323	0.0210544	-0.0762944	-0.0548822	0.109858	-0.041049	-0.024713	0.079126	0.00121811	0.0761787	0.00938885	-0.0452034	-0.0174468	-0.0208322	0.0320074	-0.000234706	-0.0155613	-0.00525369
91317_S7	Dog	3.24156	6.43837	7.41967	-0.352702	-0.831166	-0.938428	-0.0986147	-0.0905113	0.123022	0.0567642	-0.0155724	0.1229	0.252512	-0.0250515	0.0586281	0.00651296	0.0111115	-0.0398895	0.0289709	-0.0534777	0.0115166	0.0421271	-0.103996	-0.0848252	-0.0965579	-0.0177564	0.000987458	0.0114149	-0.145546	-0.110304	-0.110954	-0.0121564	0.0467014	-0.00340359	-0.000563229	-0.0534601	-0.0735464	0.0598366	0.0353836	-0.0132986	0.0600867	-0.104456	0.00911012	0.0112014	-0.0441105	0.0389675	0.000448793	-0.0299583
BullTerrier01	Dog	3.06057	6.31202	7.19966	-0.36461	-0.890616	-1.00284	-0.180054	0.224948	0.125222	-0.0533497	-0.0982434	-0.0865056	-0.24146	0.057416	0.107998	0.00934343	-0.1241	0.0203772	0.0276919	0.0898717	-0.0157417	0.0018906	-0.0437358	0.0159481	0.0836697	0.0587952	-0.0137783	-0.0429446	0.0349516	-0.0635059	0.00173361	0.0487199	0.0422185	-0.0544461	0.0185454	0.0460658	-0.121997	0.0316649	0.0747014	-0.0572213	-0.0646449	-0.0417545	0.0282133	0.048715	-0.0490126	0.00732119	0.0367938	0.0176521
PER00658	Dog	3.0942	6.52655	7.31317	-0.335377	-1.08743	-1.07543	0.111456	-0.143791	-0.356106	-0.115991	0.0757159	-0.196463	-0.232333	-0.117323	0.0574409	-0.133092	0.135594	0.0104809	-0.0608964	0.0385257	0.0740837	0.0480362	0.0987983	0.0674258	0.0593455	-0.016933	-0.0257309	-0.0195978	0.0428868	0.0444026	0.0107554	-0.0896672	0.0299188	0.049479	0.00575196	-0.151563	-0.0189572	0.0177801	-0.0748125	-0.0411642	0.0724678	0.0208961	0.014325	-0.0298171	-0.0532127	-0.0117202	-0.00704787	-0.0027321
PER00152	Dog	2.6544	6.3455	7.13409	-0.646719	-1.33619	-0.841789	-0.000858785	-0.653434	0.071869	-0.399804	0.148068	0.105545	0.0668746	0.192445	0.0929862	0.141518	-0.0263694	-0.0966098	0.0418203	-0.0275634	0.0147006	0.054832	-0.138543	-0.0690497	-0.0112376	-0.149538	-0.00596377	0.0501496	0.0667775	-0.028827	-0.0662795	-0.101003	0.0114837	0.103679	0.143198	-0.030946	-0.06566	0.0850174	0.0224557	0.0542476	-0.016208	-0.00975977	-0.0329906	-0.0353143	-0.00654292	0.00676651	-0.0674503	-0.0126537
HG03756	Human	8.08888	-5.1066	-1.4946	-4.38331	-1.42615	0.517029	0.0703624	-0.0693545	-0.0208932	-0.0669537	0.0138565	-0.0168412	-0.117662	-0.203171	-0.0127366	-0.0585284	-0.0129742	-0.133682	0.0436238	0.0167553	0.0874262	0.0844084	0.060144	-0.0456402	0.0462192	-0.0174609	-0.0522934	0.0442532	-0.0489797	-0.0117758	-0.0389858	-0.00394915	-0.0157111	0.0479911	0.0134941	-0.00138186	-0.0919123	0.0118737	0.0527827	-0.0231675	-0.0104636	-0.0351551	-0.0398002	0.138188	0.0101848	-0.134634	0.0222403	0.0309996
NA12872	Human	7.99137	-5.1704	-1.41389	-4.49567	-1.1936	0.402958	-0.0687795	-0.110112	-0.0200417	-0.0974123	-0.089143	-0.071233	0.0659554	0.0474585	0.0963607	-0.148887	0.149069	0.0630323	0.0957407	-0.0682244	0.025343	0.0676104	0.0343501	-0.0480989	0.0504618	0.0677605	-0.0339509	0.031363	0.03931	-0.0322174	0.0236326	0.0831249	-0.0686269	-0.0213925	0.0191437	-0.0541511	0.0562463	0.0677237	0.0157496	-0.09412	-0.0244376	-0.0450436	0.0591888	0.00501331	0.0582222	0.022144	0.0835093	-0.0518123
HG00103	Human	8.01919	-5.11362	-1.51274	-4.47206	-1.33967	0.451387	-0.0586929	-0.0146059	-0.207875	0.0257806	-0.0261009	-0.0500684	0.124322	0.100521	0.146485	-0.017138	0.154958	0.166594	-0.00441103	0.0183809	-0.0335815	0.0235307	0.0840795	-0.134128	-0.024648	0.0866236	-0.0794497	-0.0340913	-0.027531	0.0529029	0.00197203	-0.0981089	0.0131539	-0.107046	0.0355863	-0.0678859	0.0389954	0.0218407	-0.0962386	0.0641009	-0.0306429	-0.0491737	-0.0110849	-0.00260933	-0.0252256	0.00936377	-0.0274719	-0.0747883
HG02337	Human	8.10985	-4.99777	-1.47937	-4.18353	-1.28784	0.508591	0.169218	0.146552	0.0930122	0.1516	0.0317438	-0.114769	-0.105425	-0.0394656	-0.219219	0.120011	0.0381833	-0.00604878	-0.0431451	0.146858	-0.00498393	0.0341231	-0.127572	0.0497281	0.0721013	-0.00613068	-0.00817644	-0.0951954	-0.0737521	0.0768227	0.0552226	-0.0657328	0.0353042	-0.00994613	0.0875241	0.0117601	-0.0233197	-0.0268466	-0.0116559	-0.05425	0.0702172	0.0404403	-0.129762	-0.0134832	-0.0600595	0.0174644	0.0724845	-0.0617536
HG00116	Human	8.01167	-5.16392	-1.53897	-4.44782	-1.35526	0.41937	0.0581487	-0.0845951	-0.137516	0.00272947	-0.136141	-0.0284297	0.0572371	0.0689748	0.10966	-0.17499	0.104743	-0.0940077	0.177382	0.0898345	0.023827	0.113992	0.178979	0.0129746	0.00929953	-0.0487496	-0.0122661	0.0546704	-0.0436663	0.126686	0.00785702	0.0656046	-0.0415524	-0.0584399	-0.0738214	-0.0705584	-0.133627	0.0756859	0.00572081	0.0577903	0.0104087	-0.033257	0.0618844	0.0331759	0.0441402	0.0766845	0.00610381	-0.0578818
NA12891	Human	8.03101	-5.22253	-1.60259	-4.45568	-1.4443	0.510837	-0.0393951	-0.0492236	-0.355221	-0.0606295	0.0483171	-0.120777	-0.0559482	0.0847286	0.0785595	-0.0791179	0.108168	0.000354273	0.138918	0.00642922	0.031427	-0.0831112	-0.00777781	0.0179467	0.00648757	0.161015	-0.0177172	-0.0509453	-0.0624427	-0.00426048	-0.049994	0.0304049	-0.115246	0.0583711	0.0445951	0.0583582	0.0105328	-0.0314409	-0.0174185	0.0488105	-0.0493384	0.045155	-0.0102708	0.0301829	0.0424645	0.0723517	-0.0243017	-0.0280206
HG02236	Human	7.96978	-5.17533	-1.44645	-4.46871	-1.1169	0.457221	-0.0514324	-0.0371428	0.198063	-0.013821	-0.0511494	-0.0995748	0.0877717	-0.0317409	0.045511	0.00472867	0.0034736	-0.0329886	0.0967918	-0.106124	-0.114711	-0.140465	0.011588	-0.0592832	-0.116832	0.0684873	0.0267178	-0.0336967	-0.137729	-0.0863841	0.0848824	-0.0080601	0.00379702	-0.0686602	0.0687171	-0.0348945	-0.0666775	0.0477529	0.0427047	0.0187423	0.0161439	0.0226002	-0.123573	-0.0169172	-0.00739651	0.0154318	0.0446247	0.0475766
HG02017	Human	8.0629	-5.23513	-1.61542	-4.45488	-1.37014	0.422108	0.0202411	-0.0634876	-0.088418	-0.170071	-0.024741	0.0530177	-0.112271	-0.0851597	0.0196362	-0.0429302	-0.145244	0.0887154	0.0341906	-0.114381	0.140928	-0.0880667	0.0113948	0.14895	0.016967	0.0631802	-0.0117342	0.0390988	-0.0701626	-0.0640517	-0.0237738	-0.00139068	0.115237	0.0432721	0.0208143	0.0206449	-0.031477	-0.0160875	0.0448665	0.0671094	0.0995019	-0.125033	0.060234	-0.0857712	0.0393258	0.0184323	-0.0014138	0.0716056
HG02409	Human	8.07864	-5.20317	-1.59761	-4.35247	-1.41604	0.396104	-0.0146452	-0.0623189	-0.0396277	-0.110703	-0.0741986	0.0737017	0.00024844	0.00278643	0.0130306	-0.0352781	-0.0682383	-0.105028	0.0990471	0.13702	0.0103458	-0.0121616	0.167721	0.0209518	0.149948	0.0120586	0.00804776	0.0737646	0.0328248	-0.0188035	0.0517024	-0.0549397	-0.0215545	0.0421683	-0.105275	0.0360861	-0.00294472	-0.0611951	-0.0517468	-0.0390018	0.121173	0.00937125	-0.00756873	0.0254044	0.0526957	-0.016214	-0.0349356	0.0228271
NA19350	Human	8.11223	-5.05781	-1.43051	-4.23424	-1.27758	0.335264	0.234915	0.0607611	0.0715253	0.0162586	0.0438922	-0.0350366	0.0654576	0.00762087	-0.0458413	0.0783042	0.0463679	-0.0857673	-0.112809	-0.0793487	0.0420929	-0.0508597	-0.118834	0.050066	0.0197032	-0.0775005	0.0438469	-0.0201148	0.0410204	0.00913052	0.151541	0.0389667	0.0177255	-0.0915464	0.00718656	0.00592387	-0.0839001	0.0399967	0.0560397	-3.40351e-05	-0.042569	-0.0382512	0.0466427	-0.0371188	-0.0181949	-0.0373797	-0.0304969	-0.0735612
HG03787	Human	8.05737	-5.22089	-1.60232	-4.40191	-1.47406	0.371262	0.0287432	-0.14187	-0.128321	-0.130463	0.0461486	-0.0381832	0.0137248	-0.0978667	0.0949284	-0.0829788	-0.106674	0.0422913	-0.116107	-0.0146692	0.0101996	0.00244853	0.187284	-0.0181949	-0.0459925	0.104969	0.0606499	0.0495918	0.0287835	0.000778456	-0.000295389	0.129499	0.0538019	0.0865563	0.0277144	0.0810648	-0.0307883	-0.0761086	0.00767139	0.0784396	-0.0464301	-0.00971095	-0.0388334	-0.0692161	0.0011922	0.0232813	-0.00659453	-0.013592
HG00111	Human	8.00939	-5.15023	-1.55239	-4.46277	-1.27602	0.450765	-0.0594829	-0.117582	-0.244665	-0.140311	0.0500858	-0.0296007	-0.00620589	0.056425	0.0660798	-0.143261	0.0450211	0.08894	-0.0194488	0.142531	-0.162402	0.00930076	-0.0490347	0.0111242	0.0792435	0.0192236	-0.0770171	-0.0117358	-0.104416	-0.0308512	0.0602866	0.0545964	-0.0343773	0.0822709	-0.0824331	-0.0526647	0.0846592	-0.0258156	-0.0158234	-0.000660599	0.0120293	-0.046109	0.00893178	-0.0257111	0.000948916	5.81335e-05	-0.0040857	0.012282
HG00657	Human	8.03846	-5.10359	-1.62518	-4.39443	-1.43928	0.482075	-0.0362611	7.28514e-05	-0.0238649	-0.0917432	0.0813384	0.112582	-0.0999529	0.0271304	-0.0177512	0.0496986	-0.255935	-0.0177472	-0.152041	-0.0711585	-0.0105544	-0.025043	-0.0692808	0.0933748	-0.00760562	-0.0258153	0.0146267	-0.0153684	-0.0148987	-0.060133	-0.0248969	-0.0853834	-0.0622093	-0.0695451	-0.0118236	0.0897542	-5.85128e-05	-0.0534289	-0.00352298	0.073179	-0.0824192	0.0190408	0.000999839	-0.0297124	0.0806664	0.0816243	-0.0122018	-0.0102354
NA19072	Human	8.00428	-5.19296	-1.53799	-4.37963	-1.26088	0.465532	-0.00207305	-0.0163878	0.391481	0.0124065	-0.0592274	0.128292	0.0116278	-0.205785	0.104188	0.0516767	-0.121347	-0.120456	-0.0175649	0.0884417	0.205529	0.0232928	-0.0574269	-0.0233362	-0.0770378	0.00471868	0.0453086	-0.0414915	-0.0125921	-0.0146592	-0.0147957	-0.0375491	0.0824703	0.00293323	-0.15485	-0.0383021	-0.0147781	-0.0138305	0.0290575	0.0118252	-0.0524106	-0.0276462	0.0045472	-0.0188615	-0.0148246	-0.0182099	-0.0505549	-0.0165911
HG01519	Human	8.0007	-5.14321	-1.47607	-4.47564	-1.25706	0.567832	-0.155811	0.0184407	0.0544413	0.0387741	-0.0822143	-0.0374698	0.0891627	0.0761764	0.229467	-0.0582854	0.139625	-0.0407214	-0.0137149	0.0763752	-0.0764758	0.0201907	-0.0319622	0.00719895	-0.00983777	0.0620839	0.0309959	-0.00559116	-0.0806013	0.0137919	-0.000265682	-0.0507387	-0.0713618	-0.0764906	-0.0186917	0.07674	0.0819234	0.0808788	-0.0671884	-0.0118281	-0.0185411	-0.0197177	-0.0105374	-0.00807852	-0.063679	-0.00522313	-0.0199148	-0.0124335
NA18983	Human	8.05006	-5.19838	-1.53646	-4.2993	-1.28674	0.471445	0.0117839	-0.0556391	0.169429	-0.0728001	-0.0141803	0.112892	-0.0223913	-0.0804905	0.0407481	-0.106734	-0.015043	0.00438303	-0.0441004	-0.0587074	0.0294857	0.00787236	-0.0641229	-0.0617892	0.12843	0.0325602	0.143089	0.000716051	0.0119513	-0.0730626	0.0407852	0.0409567	0.0179134	-0.0389665	-0.0710917	-0.0721804	-0.0361021	-0.0879135	-0.0515791	0.0172681	0.00108141	0.0188189	0.0319542	0.0385295	0.00622821	-0.0957368	-0.0204582	0.0306953
HG03802	Human	8.04487	-5.13495	-1.54851	-4.35268	-1.33435	0.427694	0.0422815	-0.101875	0.0619245	0.0646033	0.0211185	0.127336	0.0582443	-0.0274999	0.0170228	0.120971	0.0118066	0.075941	-0.0013738	0.0797806	-0.157423	-0.110903	0.0996271	0.0657969	-0.109155	0.0685674	0.00454374	-0.104405	0.00950115	-0.0281151	-0.0031103	0.00376865	0.0701417	-0.0478294	-0.016772	0.0542083	0.0101935	-0.0727937	-0.0243796	0.0381694	-0.0247431	0.150247	-0.0327362	0.012331	-0.0613935	0.0229656	-0.0662718	0.10451
HG01862	Human	8.1275	-5.19128	-1.606	-4.371	-1.41642	0.487671	0.0183131	-0.0292887	-0.0663918	-0.135648	0.0356296	0.0885815	0.00507382	0.0245912	-0.024332	-0.000762249	-0.0141216	-0.0613423	-0.0601788	-0.0294054	-0.0175782	0.0542599	0.0209991	0.0314556	-0.0385657	0.0235407	0.00930482	0.114002	-0.0132756	0.0365263	-0.0814621	-0.0716695	0.00701938	0.0276462	-0.0306244	0.0412595	-0.109387	-0.0695466	0.0427579	-0.0376761	0.141831	0.0671023	0.115619	-0.0345344	0.00915382	0.00977129	0.0429383	-0.0359676
HG01880	Human	8.10107	-5.00307	-1.43251	-4.30896	-1.29579	0.325969	0.214364	0.135531	0.127464	0.164462	0.036243	0.0261872	0.0362185	0.0517867	-0.0692224	-0.0908353	0.0300244	-0.0129918	0.0673571	0.0777421	-0.0923929	-0.00575805	-0.0319067	0.175316	-0.00682828	-0.0440838	-0.0337564	-0.0124468	0.107186	-0.00697188	-0.0562189	0.0217347	-0.107335	0.0221695	0.0320267	-0.0337797	0.0267322	0.00724825	0.0669066	0.102291	-0.00763762	-0.00941163	0.130313	-0.0161311	-0.0813824	0.0546861	0.0218885	-0.00888441
HG01756	Human	7.94374	-5.10185	-1.56481	-4.49035	-1.346	0.606374	-0.0224104	-0.0657902	-0.309928	-0.129757	-0.0263112	-0.0485049	0.0245568	0.170128	0.0695439	-0.12496	0.0842381	0.0189401	0.122386	-0.134164	0.052427	0.0980796	-0.00344113	-0.0660968	-0.10233	0.0239432	-0.034946	0.0225882	-0.0684788	0.0997877	-0.004752	-0.0860323	0.00887099	-0.120544	-0.00101476	0.00774332	0.0353409	0.0274952	0.0756837	0.0156971	0.0685865	0.0451497	-0.0326906	0.0282776	-0.0322121	-0.00414215	0.0480393	-0.027545
HG02611	Human	8.17002	-5.0497	-1.43441	-4.20299	-1.30171	0.254762	0.182191	0.069202	0.260027	0.182874	-0.0268	-0.0143096	0.0957549	-0.0318187	-0.0371305	0.0393694	0.0580742	-0.0288857	-0.122673	-0.0569907	0.0533046	-0.0414016	0.0393828	0.0753547	0.0531802	-0.0275168	-0.0683723	-0.0286748	0.0164188	0.0908765	0.154778	0.122706	-0.032995	0.0178801	-0.0409818	-0.0697495	-0.0132544	0.109302	-0.0357927	0.00113337	0.026248	0.0221785	-0.0613902	0.167264	0.101911	-0.0562118	0.0186701	0.0563874
HG02546	Human	8.22708	-5.09501	-1.50654	-4.26519	-1.36467	0.432331	0.175901	0.0410927	0.0218354	0.0889634	0.0420761	-0.0476762	0.0986976	-0.0229031	0.0533762	0.0254858	0.262002	0.108407	-0.0422349	-0.160802	-0.0655188	0.228572	-0.105793	0.106473	0.0820508	0.0733938	-0.0665555	0.0449123	0.104161	0.117277	-0.0608513	-0.0176284	-0.00231421	0.0317397	-0.0677331	0.0416296	-0.0106857	0.124361	0.00589188	0.0498599	-0.0859056	0.116905	0.0183839	0.0545167	0.00458905	-0.0865422	0.00340044	0.064362
HG01705	Human	7.9852	-5.20296	-1.59219	-4.36222	-1.21809	0.374967	0.0308374	-0.139171	-0.16501	-0.0967658	0.10392	-0.104897	0.0777163	0.0802711	0.102452	-0.130133	0.160824	0.157405	0.273152	0.141002	-0.0756272	0.0898318	0.0425129	-0.0522249	-0.0255757	0.102155	0.0885395	0.0500263	0.0267419	-0.0419629	0.00781109	0.00734804	0.0908746	0.024821	-0.0579648	-0.0122508	-0.0121368	0.0410733	0.0849326	0.00524422	-0.0615024	0.022219	0.0223499	-0.0400248	-0.0273607	-0.036402	0.070241	-0.0449326
HG02869	Human	8.13553	-4.99595	-1.39662	-4.22099	-1.27567	0.307039	0.167762	0.0833746	0.335223	0.214948	0.0409346	0.0825777	0.155447	-0.112211	-0.201125	0.00419535	0.0310121	-0.075867	-1.16013e-05	0.0137133	0.0863981	0.0481432	0.0983719	-0.090237	-0.0403288	-0.0235943	-0.0448546	0.055932	0.0889319	-0.0151154	0.0708874	-0.0244878	-0.0481463	0.0674604	-0.0807084	-0.0161454	0.164657	0.0467988	0.0287714	0.0712744	-0.0049025	0.119197	0.0144956	0.0444718	-0.0286994	0.00538062	-0.00728277	-0.0333912
HG00699	Human	8.00704	-5.10468	-1.56045	-4.33319	-1.30868	0.45763	0.0254112	0.0954798	0.28975	-0.0593895	-0.0153463	0.0716026	-0.0988998	0.0268531	-0.0163607	0.0515942	-0.223453	-0.055107	-0.0823088	0.0524624	0.0317418	-0.0375361	0.150753	0.0992936	0.0384447	0.00216599	-0.00309652	-0.0223974	-0.0579764	-0.0375733	0.0175174	-0.0693219	0.0429119	-0.0510805	-0.0230987	0.0235173	0.0303398	0.102995	0.0450411	0.0343902	0.0658555	0.00676895	0.029151	0.00370749	0.00378652	-0.00760426	-0.00721649	-0.0135002
HG03785	Human	8.06634	-5.21061	-1.50891	-4.32905	-1.38978	0.520727	0.124521	-0.127619	0.106248	-0.122913	-0.139472	0.0476949	-0.0126116	-0.0811909	0.0426233	-0.0678767	-0.101049	0.0469326	0.130015	-0.13871	-0.00206615	-0.0483291	0.0808299	-0.0219428	0.0163672	-0.121462	-0.0349897	-0.010797	-0.022446	0.00395873	-0.0677369	0.0855411	0.0531409	0.104958	0.0220919	0.0558073	0.015266	-0.0361776	0.00768901	0.01372	0.131623	0.0169191	-0.0128826	0.016801	0.0351608	0.00218327	-0.0178022	-0.0187442
NA18610	Human	8.03573	-5.20258	-1.57705	-4.35635	-1.30626	0.451214	0.0436999	0.0292731	0.113681	-0.105779	0.0461679	0.0449794	-0.101348	-0.142976	0.0135532	0.0191798	-0.0356847	0.0281794	-0.0838949	-0.0108766	0.0242601	0.013235	-0.0344333	0.0299008	-0.151094	0.0864729	0.0120729	-0.00407176	0.0866976	-0.0302383	0.00903863	-0.0266733	0.159022	0.0376891	0.0193198	0.0278342	-0.0983661	-0.00656427	0.0100136	-0.070418	0.0527512	-0.0360362	0.0549792	-0.00242016	0.0136145	-0.0126882	-0.0459012	-0.000878775
HG02408	Human	8.12059	-5.23351	-1.54432	-4.3449	-1.4651	0.643492	0.0585531	0.0599582	0.102565	-0.161332	0.0806881	0.0610532	-0.0875908	-0.0311109	0.113489	0.0841549	-0.162215	-0.0537082	-0.0100872	-0.0459792	0.0672111	-0.0156069	-0.0136178	0.0780547	-0.0292278	-0.056183	0.041605	-0.0880079	-0.0137974	0.165321	-0.108852	0.0163128	-0.114016	-0.0179681	-0.0379201	-0.0490674	0.0486149	-0.0153746	0.0198301	0.0203866	-0.029895	0.0181448	-0.00312436	-0.00907956	-0.0179607	0.005346	-0.00825559	0.0184046
HG00881	Human	8.05014	-5.18243	-1.63954	-4.40391	-1.39585	0.474761	0.0537461	-0.155513	0.00958189	-0.171953	0.0142315	0.140695	-0.0179002	0.0516311	0.0945552	0.0885825	-0.0430944	-0.0784995	-0.0472596	-0.0443662	0.0467915	0.00248301	0.0822407	0.00364489	-0.00591016	0.081652	0.021745	-0.07673	0.103186	0.0683998	-0.108833	-0.0559922	0.0351813	-0.0467715	0.023828	0.0239302	0.0152247	-0.054303	0.0378899	0.0313222	0.0585858	-0.030446	0.00438932	0.0058632	0.0999194	-0.0566302	-0.0965815	-0.00594198
HG00361	Human	7.99552	-5.09394	-1.59452	-4.39103	-1.29935	0.42616	-0.00275216	-0.0218631	-0.234417	-0.0369226	0.0180006	-0.0593848	-0.0159021	0.0606982	0.1309	-0.05211	0.134193	-0.00271762	-0.0862886	0.0875405	-0.060687	0.0576371	-0.148041	-0.0285395	0.0875154	0.020804	-0.0307309	0.032659	-0.087412	0.00561335	-0.0192308	-0.0605796	0.0444103	0.0590129	0.0156287	-0.00186636	0.0325175	0.0276031	0.0596	0.0782597	-0.0303152	-0.00177963	-0.0514815	0.0658313	-0.00852009	0.0258694	0.0456249	-0.045609
HG01501	Human	7.98776	-5.2029	-1.48786	-4.50056	-1.24252	0.508287	-0.0466854	0.0707689	-0.0266171	-0.015941	-0.0207948	-0.185385	0.0702209	0.0643966	0.237985	-0.119584	0.110559	-0.0748702	0.123253	0.122273	0.0592105	0.0587736	0.084411	0.0730141	-0.0159947	0.14616	-0.0173973	-0.000880153	-0.0567561	-0.0426268	-0.10858	0.0523986	0.0430735	-0.0547654	0.0136773	0.0824753	-0.0624769	0.00907757	-0.126164	0.0737927	-0.0895964	-0.00807014	-0.0991803	-0.000311975	-0.0132086	-0.0193853	0.00538307	0.0790387
NA19982	Human	8.28468	-5.1348	-1.50849	-4.17256	-1.36806	0.357165	0.0839493	0.0101883	-0.042326	0.31158	0.0494241	0.0735726	0.217655	0.0301398	-0.100524	0.0666568	0.22242	0.0850273	-0.0982941	-0.104357	-0.166225	0.0403565	-0.088558	-0.113151	0.0648048	-0.0107693	0.0379723	0.0799097	0.136622	0.0572355	-0.125292	-0.08884	0.0172801	0.0509658	-0.0664533	-0.0521091	-0.0438021	-0.0530045	-0.038928	-0.00890145	0.0336156	-0.118817	0.0212605	-0.0459912	-0.0132201	-0.0206432	-0.012874	0.0766975
HG02588	Human	8.0871	-5.01364	-1.41037	-4.16638	-1.17947	0.403498	0.0718021	0.200657	0.291113	0.148411	0.0812192	-0.104326	-0.164165	-0.102705	-0.183214	0.190587	0.0160959	0.0594593	0.0589033	-0.0902883	0.0260355	-0.122183	-0.130603	-0.0308792	-0.151956	-0.0127212	-0.0597573	-0.00233671	0.0114028	-0.0525059	0.00509623	0.0259564	-0.0201287	-0.0739189	0.0626005	-0.0922765	0.0632149	-0.00189258	0.0754294	-0.0740134	-0.0227167	0.0645168	0.00320347	-0.00629435	-0.0130171	-0.0645582	-0.0245485	0.00713302
NA11931	Human	8.09538	-5.20744	-1.45979	-4.48629	-1.3033	0.509536	-0.14561	-0.017725	-0.116073	-0.00862507	0.0165941	-0.0582164	0.12963	0.147268	0.0862251	-0.0447395	0.030688	0.0445672	-0.0130932	0.0279064	0.037061	-0.0412056	-0.0993667	-0.0505383	-0.00690872	0.00572661	0.0240657	-0.0236309	-0.0304862	-0.0354087	-0.0723272	0.0331789	-0.022536	0.0558288	0.0149087	0.0365112	0.0388392	-0.0313431	-0.0543083	-0.0766383	0.0378756	-0.0327138	-0.00521329	0.0942102	0.0283731	0.0511666	0.00715587	-0.019502
HG00099	Human	8.03489	-5.12194	-1.51543	-4.40469	-1.27399	0.512781	-0.00147788	-0.00433169	-0.0225693	0.0542703	-0.0605718	0.0699474	0.0414438	-0.0240583	0.117145	-0.0740265	0.106023	-0.022503	0.111921	0.248365	0.0753071	-0.196077	-0.118021	0.0323923	-0.115084	-0.0265799	0.112611	-0.0131301	-0.175097	0.0657465	-0.0753017	-0.0651485	-0.068897	0.0394583	0.0145953	0.00138964	0.0923436	-0.0364148	-0.0420512	0.0552756	0.0151802	-0.0248901	0.0399845	0.0460447	-0.0385078	-0.022221	0.0530292	0.0473803
HG03007	Human	8.09619	-5.22821	-1.47178	-4.31201	-1.28215	0.493808	-0.0365628	-0.133958	0.020226	-0.0902736	-0.111346	0.0777399	-0.0189969	0.023678	0.0814226	0.00574625	-0.0452015	-0.0191154	-0.0489861	-0.0455157	-0.151459	-0.0589314	0.0463599	0.0373242	0.0459335	-0.0786763	-0.00472068	-0.108019	0.149545	0.0920822	0.0796715	0.00899981	0.0833976	-0.0456461	-0.0337803	-0.000824083	0.0410126	0.0302612	-0.108246	-0.135119	0.0369986	-0.00968721	0.0193428	-0.00531508	0.00865569	-0.000786738	0.0349841	0.111126
HG03639	Human	8.04216	-5.13641	-1.57106	-4.45252	-1.32413	0.348225	0.109694	0.0777184	0.0481452	0.0167487	-0.068395	0.0619098	-0.0496047	-0.033751	0.000662274	-0.162681	0.0791226	-0.0438428	-0.0419631	-0.0247591	0.0394051	-0.0328591	-0.0814508	0.0799442	-0.0759062	0.018553	0.0579079	0.0111451	0.0139374	-0.0474386	-0.0320693	-0.0681294	0.069162	-0.0508342	-0.0629196	0.0964193	-0.0407588	0.0929056	0.0388049	-0.0174288	-0.0563451	-0.0713027	0.0803131	0.0943041	-0.0412944	0.0592083	-0.0278271	0.0497744
NA18966	Human	8.10985	-5.2257	-1.56127	-4.35372	-1.25766	0.482211	0.0467249	-0.0824746	0.22311	-0.15936	0.121523	0.114123	-0.0282948	-0.0337553	0.0540215	-0.0145353	-0.0749256	-0.0438869	-0.0632813	0.0278305	-0.0155101	0.222438	-0.0166969	0.114334	0.0710824	0.0307923	-0.00296785	-0.115312	0.0534576	-0.123793	-0.00919948	0.118624	-0.0386274	0.0497507	0.0602189	0.00628454	0.0517213	0.0570539	0.0243851	-0.0303367	0.0293284	0.0467483	0.0119864	-0.0305101	-0.025984	0.0275742	-0.0149836	-0.0395374
NA19331	Human	8.18179	-5.00182	-1.49172	-4.24328	-1.29053	0.391125	0.3042	0.090891	-0.00609921	0.261174	0.00296482	0.0289547	0.0932378	-0.037756	-0.228661	0.0945177	0.143796	0.0711429	0.0373518	0.0689274	-0.0489946	-0.00863331	-0.00639768	-0.035195	-0.0487996	-0.0251992	-0.0568229	0.00204034	-0.073817	-0.0209562	0.0527589	-0.0759263	0.151763	-0.0902253	0.0341035	0.0209658	-0.0138722	0.0308762	-0.029602	0.0556281	0.0983453	-0.0263495	0.0272343	0.0265064	0.0256375	-0.0808113	-0.0313702	-0.0979223
HG03727	Human	8.10427	-5.12651	-1.62571	-4.40532	-1.41947	0.523116	0.011695	-0.0329877	-0.193839	-0.00817797	-0.0414704	-0.020645	0.0218661	0.0737066	-0.028075	0.0919415	-0.067675	0.0490504	0.199197	-0.0378488	0.0604909	-0.0316955	0.0306189	-0.0357134	0.167199	-0.0262265	0.0948897	-0.0167033	-0.0136425	0.0168683	0.0657757	0.00825974	-0.0670227	0.0199337	-0.0515022	0.0589682	0.0276726	0.00755615	-0.0195582	-0.016995	-0.0362407	-0.0168712	-0.0793782	-0.0145372	-0.0457836	-0.0379257	-0.0562283	0.0936606
HG00766	Human	8.00101	-5.13639	-1.57068	-4.39423	-1.3271	0.438776	0.0820623	0.0520584	0.250767	-0.114381	0.113264	0.0110546	-0.07682	-0.0690816	-0.0225995	0.0745033	-0.115534	0.0883075	-0.128109	-0.0617537	-0.0303869	0.043213	-0.076308	0.0400404	0.0154751	-0.0347938	-0.0457987	-0.115384	0.0906054	0.0321724	0.00652165	-0.06048	-0.00409699	-0.00726228	0.022578	-0.0471404	0.00297731	-0.0218661	0.0829584	0.0202797	0.0163469	0.0415199	0.0244652	-0.0872745	0.014499	-0.011419	-0.0466328	-0.00829963
HG04059	Human	7.96146	-5.13303	-1.66698	-4.41873	-1.44831	0.600418	0.0177083	-0.0727905	-0.365364	-0.207888	0.0646547	0.0621536	-0.0701975	-0.0674877	-0.0337591	-0.0423097	-0.0747874	0.0744543	0.0816484	0.0663538	-0.0300061	0.0657203	-0.0940888	-0.151632	0.020121	0.00993088	0.00326054	-0.00852944	0.0162425	-0.0749982	-0.0345296	0.103924	0.0119116	-0.0615201	-0.0955848	-0.0243396	0.0178563	-0.0859047	0.00698777	-0.049416	-0.0410791	0.0497394	0.0679836	-0.00789427	-0.0767277	-0.0284771	-0.110181	0.0564415
HG00956	Human	8.09612	-5.17544	-1.57901	-4.48521	-1.4313	0.452233	0.0671105	-0.0250555	0.0406683	-0.140224	0.00224754	0.0351864	-0.119473	-0.0322272	-0.0798061	0.0189137	-0.208475	0.048469	-0.0975107	0.0863381	0.146993	0.0940957	0.00139176	0.0159063	0.0459756	0.0752783	-0.0866346	0.032288	0.0755751	0.00978324	0.0819499	0.0843983	0.0502786	-0.0326882	0.0196063	0.0382779	-0.00387934	-0.144283	-0.021403	0.0201558	0.0012749	0.0272486	0.0209187	0.0345248	0.0454703	0.0385193	-0.0106762	-0.00286112
HG03905	Human	8.00799	-5.2416	-1.50526	-4.3673	-1.32054	0.405851	0.0538819	-0.0625208	0.096268	0.0504952	0.00842354	-0.0102972	0.0495927	0.0190715	-0.0057847	-0.0551196	0.00331462	-0.0416433	-0.0897253	-0.00832969	0.00649741	-0.0468733	-0.0644302	-0.010952	0.02118	-0.0155045	-0.0472734	-0.116777	-0.0279342	0.0626731	0.00239248	0.00252588	-0.00777765	0.0411208	0.047552	-0.0181486	0.000204267	-0.00872215	-0.0316697	0.0365716	-0.00276835	0.0245934	-0.0719119	-0.0358208	-0.0380955	-0.0492787	-0.00347151	-0.0267973
HG03558	Human	8.05538	-4.94559	-1.37477	-4.17169	-1.35566	0.448746	0.254474	0.196601	0.0515859	0.0780218	0.0377407	-0.172174	-0.0109876	0.0365445	-0.210375	0.0464874	-0.0637469	-0.0933376	0.0224535	-0.0566642	-0.0926156	-0.0908017	0.0844242	-0.199665	0.0775837	-0.0555955	0.115836	-0.0292446	0.111236	-0.00259209	0.140295	-0.0408801	-0.100476	-0.164161	-0.0197837	0.0269855	-0.000114827	0.0543555	-0.0180688	0.0544151	-0.0365825	0.0128933	0.00959958	-0.0435201	-0.0366487	-0.0481662	0.0237753	0.0132071
NA19095	Human	8.22072	-5.03004	-1.45367	-4.15452	-1.19643	0.363835	0.157466	0.234458	0.0843536	0.164213	-0.116032	-0.184565	-0.0220351	-0.0522524	-0.283624	0.0042926	0.168699	-0.0368767	-0.0855503	0.0691492	-0.151201	0.115764	-0.135092	-0.00549534	0.0928076	-0.172359	0.0662517	0.168478	0.00171743	-0.0848548	-0.0738145	0.0750789	0.00408849	-0.0381009	0.114601	0.0486652	-0.0391184	-0.0483381	-0.00829891	-0.0314949	-0.0331655	-0.0478329	0.0491043	-0.0174713	-0.0180969	-0.0388421	-0.0567374	-0.0114333
HG03594	Human	8.05913	-5.13977	-1.58375	-4.375	-1.26455	0.542415	0.0122117	-0.0690238	-0.0236715	-0.0459129	0.0895462	0.0869369	-0.0617821	0.055259	-0.0191386	-0.0052063	-0.00492782	-0.0227239	-0.0463601	0.0319644	-0.0444119	0.0204359	-0.0117428	-0.00208337	0.0306881	0.0765249	-0.0997387	-0.0435299	-0.110471	-0.063511	-0.0228573	-0.00370662	-0.00563527	-0.0552234	-0.0153859	-0.0660081	0.0851421	-0.0241523	0.0538231	0.0673305	-0.0639547	0.115004	-0.0128573	0.0580068	0.00197829	-0.067426	-0.0542132	0.00758986
HG03225	Human	8.06787	-5.03297	-1.3999	-4.1606	-1.31693	0.328515	0.259683	0.14582	0.0618654	0.164755	0.0298028	-0.144628	-0.11421	-0.204178	-0.283134	0.0229564	0.0595687	-0.0672876	-0.119707	0.198434	-0.0541608	-0.0898182	-0.0315445	-0.0989873	-0.0127038	-0.170308	-0.0126028	0.0452178	0.0258389	-0.0295382	0.0097491	0.162534	-0.00593363	-0.0531632	0.11548	-0.00801117	0.0631494	-0.0193322	-0.0443799	-0.023771	-0.0123936	-0.0560492	0.0044872	0.0517782	0.0748549	0.00769055	-0.00994233	-0.0323972
HG03598	Human	8.03861	-5.21337	-1.6761	-4.42372	-1.42469	0.428044	0.0461612	-0.14959	-0.539302	-0.241969	-0.028718	-0.0107778	-0.0296096	0.051437	0.066402	-0.0583997	0.00800731	0.0364737	0.025958	-0.077352	0.0447615	0.152636	-0.0950966	0.0264571	-0.0457811	-0.122007	-0.0456563	0.0104235	-0.0016921	-0.00840628	0.158376	-0.0191446	0.0659389	-0.0608556	-0.0141328	0.0592348	-0.0124566	-0.113113	0.113172	0.0116463	0.0884594	-0.0590275	0.0115121	-0.0270546	0.0219991	0.0243475	0.0336495	0.0602048
HG00448	Human	8.03807	-5.20263	-1.60424	-4.37065	-1.32041	0.531963	-0.0176401	0.0632255	0.00114945	-0.122278	0.00416077	-0.00864338	-0.0309302	0.0290137	0.0734929	0.0725303	-0.0455298	0.0308037	-0.0325098	0.0442518	-0.130329	0.123252	0.0847962	0.114679	0.0290573	0.0998061	0.0871297	0.0229383	0.0652028	-0.0295227	-0.109147	0.0225265	0.0118228	-0.00162321	0.0514762	-0.0716667	-0.0510761	-0.0269011	0.0656241	-0.0583359	0.00277558	-0.0291198	-0.0243229	-0.0137003	-0.00623181	-0.0187427	-0.0238588	-0.0478223
HG02736	Human	7.95643	-5.15153	-1.56891	-4.38799	-1.36448	0.528527	0.116774	-0.0333527	-0.315252	-0.234012	-0.0941635	-0.0795168	0.0542937	0.168093	0.0617214	-0.0243853	-0.0802301	-0.0305486	0.0422234	-0.0104274	-0.0909684	0.0546132	0.0486329	-0.108582	-0.124707	-0.0686085	-0.0606041	-0.0158972	-0.0213111	0.086108	0.0492183	0.0717461	0.00952788	-0.0225521	0.0164088	0.00451411	0.0423456	-0.0308169	0.000974304	-0.0917853	0.0715955	0.0797563	-0.0692655	0.00312765	0.0770659	0.0431306	0.0673261	-0.0547376
HG00625	Human	8.09709	-5.18846	-1.47362	-4.33329	-1.30553	0.392885	0.00556853	-0.000139861	0.244373	-0.0384717	-0.0812506	0.0724473	-0.0342655	-0.101984	0.0446244	-0.0958723	-0.151206	-0.0401672	0.032422	0.0346509	0.0236447	0.033519	0.118616	0.117182	0.0418771	0.00844274	0.0408717	-0.00678902	0.148068	-0.0825099	0.00670457	-0.0608346	0.0158114	0.0655755	-0.023514	-0.0890103	-0.0327554	0.0296254	-0.0160234	-0.00810746	0.0261499	0.0116165	-0.0193035	0.0432753	0.0356484	-0.00047123	-0.0445434	-0.0185727
HG02040	Human	8.03399	-5.16941	-1.58097	-4.30813	-1.29125	0.567714	-0.0743474	-0.0251041	0.112771	-0.0687172	0.0837262	0.172635	-0.059628	-0.0959652	0.0708755	0.063407	-0.16685	0.0732359	0.00505514	0.038637	0.108236	-0.0382468	-0.0209785	-0.0228754	-0.0224273	-0.057346	0.144003	0.029825	-0.030543	-0.0121333	-0.101821	-0.0336952	-0.0499846	0.0379295	-0.0421391	-0.0877879	0.0775589	-0.0419459	0.0480153	0.00438851	-0.0376326	0.0264472	0.0284062	-0.0469742	0.057702	-0.0378136	0.051354	0.0148003
HG03862	Human	8.03719	-5.12636	-1.52606	-4.35635	-1.21148	0.44585	0.0191223	0.0327677	0.126905	-0.0816421	-0.107659	-0.0220491	-0.0426351	0.0609382	0.0434626	0.0506518	-0.0400868	-0.0411637	0.139326	-0.167331	0.102583	-0.0351387	-0.0021863	-0.0315844	0.00617396	-0.0360376	-0.0620629	0.0536017	-0.0386048	0.0168965	0.0778504	0.00521017	0.0348041	0.0278838	-0.0392745	0.0883758	0.0973966	0.0302062	-0.0265151	0.0228349	-0.0232126	0.000875719	0.00718761	0.0501246	-0.0207596	0.022775	-0.0511977	-0.00965674
HG00351	Human	7.98375	-5.13743	-1.57152	-4.50088	-1.26367	0.505972	-0.0383809	-0.0359318	-0.164921	-0.0077842	-0.0373455	-0.11016	-0.0572195	-0.0251085	0.0642861	-0.129738	0.0894174	0.027254	0.0876752	0.086999	-0.0589224	-0.00640286	-0.0410952	0.0202078	-0.0280373	0.0801359	-0.116692	0.0325538	0.00957083	0.122499	-0.0555492	-0.0328302	-0.0875519	0.0364701	0.00404387	-0.037994	0.0895547	0.00481356	0.00347306	-0.00666245	-0.0660554	-0.105721	-0.0396165	-0.0049148	-0.016153	0.0134724	0.00536479	0.00355689
HG03157	Human	8.14714	-5.03597	-1.51747	-4.18323	-1.40731	0.47107	0.203559	0.174177	0.0443714	0.275932	0.0341936	-0.0715847	-0.0189437	0.0299762	-0.194677	0.254365	0.0840865	-0.00260264	0.0772782	-0.000135107	0.0735611	-0.0456441	-0.0608472	0.0585858	0.0365549	0.0589102	-0.0109617	0.121525	0.0972066	0.0765378	0.0263668	0.0261752	-0.112731	-0.026697	0.0213462	-0.0505322	-0.0660412	0.0852583	-0.00265802	-0.00575274	0.0458989	-0.0324934	0.00547817	0.000270656	0.126106	0.0218467	0.0502416	0.00112519
HG02512	Human	8.15035	-5.18078	-1.57016	-4.34693	-1.33459	0.544219	-0.0342817	0.179142	0.168233	0.00271217	-0.0707751	-0.018469	-0.141169	-0.0143689	-0.0569396	0.101597	-0.198637	0.000458991	0.0187031	0.00949267	-0.0641929	0.0248782	0.0976215	0.0433781	-0.0152823	-0.0302004	-0.0459929	0.000566488	-0.11249	-0.167219	-0.0400159	-0.0103272	-0.0110611	0.0404066	-0.0795818	0.00438099	0.0373321	0.0103178	-0.014963	-0.0601462	-0.0702252	0.0690054	-0.0183708	-0.059274	0.0120486	0.0514924	-0.0277631	4.48109e-05
NA19395	Human	8.06114	-5.07649	-1.48752	-4.2126	-1.16838	0.383355	0.184284	0.108108	0.131322	0.194181	0.157102	0.0126093	-0.040788	0.00375549	-0.174482	0.0919046	0.0413159	-0.0469116	-0.129392	-0.0870692	-0.0355241	-0.0967421	0.039192	0.193857	0.192096	0.084931	0.00850487	0.0599588	-0.0403653	-0.0262787	0.0825508	-0.0797207	0.00821911	-0.0147892	0.0993674	-0.059883	0.030433	-0.0526191	-0.0671878	0.019891	-0.0444998	-0.116309	0.0179082	0.0322316	-0.114069	0.00826843	0.0557332	0.0213061
HG00629	Human	8.09163	-5.10872	-1.63223	-4.3404	-1.29995	0.515952	-0.0184982	0.126079	0.303547	-0.0434714	0.0537387	0.119495	-0.0486741	-0.0956855	0.0484315	0.0451356	-0.223088	-0.0057531	0.0485806	0.0886488	0.0844561	0.0617754	0.0067884	0.0365663	0.0542957	-0.0162807	0.00471637	-0.0990003	0.0237644	0.00214145	-0.03181	-0.086824	-0.0820347	0.0576532	-0.124398	-0.0312983	-0.0489019	-0.00792365	-0.0363668	0.0567371	0.0213552	0.0124101	0.0369654	0.0352341	-0.0120676	0.0835497	-0.00746529	-0.0277785
HG01885	Human	8.11451	-5.04172	-1.52005	-4.16608	-1.49027	0.271899	0.228737	0.113241	-0.0256208	0.246483	0.0972602	-0.0886591	-0.0651156	-0.020176	-0.21059	0.132035	0.0634422	0.0197682	-0.00810391	-0.143379	-0.134035	0.0183344	0.041814	0.0617799	0.0191301	-0.0622971	-0.0542096	0.0276533	-0.0826814	0.031151	0.119978	0.101857	-0.102897	0.0498212	-0.139066	0.000159803	-0.158088	-0.025555	-0.0132123	-0.010582	0.0502755	0.00543856	-0.0446599	0.0371542	0.0374868	-0.0152766	-0.0656569	-0.00393575
HG00704	Human	8.09087	-5.08943	-1.47907	-4.39096	-1.23651	0.418037	-0.0106778	0.169787	0.387774	-0.0622626	0.0453789	0.0564066	-0.116975	-0.0499598	-0.0535548	-0.0727021	-0.15883	-0.0374897	-0.132268	0.0430207	-0.026067	0.155016	0.0642203	0.0718962	-0.0627877	0.0116324	-0.115764	0.0801335	0.0385417	-0.0334403	-0.0657103	-0.0739456	0.0312057	-0.0138841	-0.00599071	-0.0257308	0.00355787	0.00346832	0.0139504	-0.0770357	-0.0286243	0.0248873	-0.0240821	0.0122795	0.0250189	0.109117	0.0234375	0.0366695
HG03196	Human	8.12905	-5.0488	-1.5094	-4.18432	-1.4176	0.36306	0.208722	0.128157	-0.0446011	0.253056	0.0916407	0.025915	0.0551409	-0.0206343	-0.198869	0.156187	0.0211	0.0488393	-0.117815	-0.0395048	0.0452586	-0.00597703	-0.0167856	0.0346253	0.0695637	-0.0391242	0.0754065	0.153227	-0.0742414	0.0213277	-0.0554212	0.051319	0.095188	0.0878269	0.0948005	-0.0487823	0.0756078	0.121213	0.0288525	-0.00881199	-0.0435672	0.0214882	-0.0820924	0.0362369	-0.00826054	0.0425339	0.0308923	0.0918184
HG03949	Human	8.02871	-5.17531	-1.53723	-4.32236	-1.39713	0.425017	0.00852241	-0.0626233	-0.000774662	-0.16768	-0.0570967	0.0903078	0.13971	0.222981	0.108923	-0.000467855	-0.0501428	-0.0639966	-0.0784206	-0.0801247	-0.0032992	-0.0248532	0.0301183	0.001965	-0.0389603	-0.0442327	-0.0157096	0.0441634	-0.00684491	0.0628018	-7.24483e-05	0.0143748	0.00812368	-0.0761235	-0.0877556	0.092696	0.112464	-0.0859264	0.0420716	-0.00996542	-0.0624878	-0.0443884	0.0213313	0.0343962	-0.100077	0.0297137	-0.0253037	0.00607727
HG03307	Human	8.11612	-4.98072	-1.45294	-4.22	-1.3352	0.282824	0.128281	0.161857	0.187536	0.240364	0.0451999	0.0624443	0.113642	0.0245082	-0.0921523	0.111414	-0.00480313	-0.0107755	-0.0675743	0.0977177	0.0294459	0.0828505	0.0133984	-0.0198981	0.0426917	0.00659903	0.0174822	0.0892739	0.0282425	-0.0957659	-0.064612	-0.0873224	0.113498	0.0297559	0.025201	-0.0304688	0.0544829	0.0791351	0.0919499	0.0253138	-0.0436933	0.00789645	-0.0849017	-0.0138346	-0.0550997	-0.0874789	-0.0717792	-0.0174679
HG02383	Human	8.13739	-5.27666	-1.64042	-4.38016	-1.4958	0.428266	0.0369527	-0.0884264	-0.0552583	-0.138893	0.0561843	0.012468	-0.0623575	0.00258611	-0.071352	-0.0108616	-0.117829	-0.113563	-0.250155	-0.0962638	-0.0219291	0.0141713	0.0631308	-0.0275069	0.000140162	0.0117908	0.0534318	0.00625861	-0.0055168	-0.00446663	-0.0968579	-0.0434969	-0.00227982	0.0504098	-0.0125305	-0.0131318	-0.0505818	-0.118391	-0.00883403	-0.00422326	0.0349614	-0.000394585	-0.0230861	-0.0590391	0.0937308	0.00662215	0.0381428	0.00910233
HG00366	Human	8.07281	-5.17115	-1.586	-4.36317	-1.24747	0.506469	-0.00225089	-0.0732724	-0.241472	0.0035645	-0.0284981	-0.00542662	0.0739752	0.118538	0.0548409	-0.0694969	-0.0584497	0.0292967	0.0687863	0.0925036	-0.0424205	-0.136836	-0.0124757	0.00359108	-0.0928752	-0.0557299	0.00592832	-0.044031	-0.106641	-0.00376318	-0.0138683	-0.0371301	0.0399578	0.00898842	0.0693935	0.000489603	-0.126205	0.0532459	-0.0269246	-0.0199613	-0.0570408	-0.0107891	-0.0117466	-0.0537737	-0.0314958	0.0107894	0.0581124	0.0340047
NA20773	Human	8.01171	-5.21843	-1.49738	-4.45908	-1.29451	0.391678	0.0197684	0.0235959	-0.270684	-0.0606407	-0.0774334	-0.0673973	0.0682458	0.089689	0.0932096	-0.117926	0.0591756	0.0580413	0.00708165	0.0924766	-0.0892791	-0.0839785	0.111893	-0.0523088	-0.0750344	-0.0620261	0.0507488	-0.00545019	0.0627281	0.0190622	0.0167969	-0.04692	0.0390693	0.0507768	0.0441218	0.0418603	-0.00939029	0.072619	-0.0731048	-0.0507282	0.0712163	0.0245084	-0.0500181	-0.011905	-0.0110479	-0.0124684	0.00601091	-0.0026754
NA19058	Human	8.09757	-5.2206	-1.51209	-4.30485	-1.273	0.50538	0.0717423	0.0122013	0.0451589	-0.0916048	0.00447645	0.00555387	-0.0930916	-0.0935278	-0.0147094	-0.049637	-0.0719314	-0.0170977	-0.110837	-0.0732028	0.0660099	0.0622297	-0.0652463	0.0343601	0.00456646	-0.0672313	0.0412527	-0.0351692	-0.0169706	-0.109849	-0.0153448	0.00836369	-0.030903	0.0390956	-0.0423304	0.0256734	-0.131594	0.0368329	0.0248691	-0.000924522	0.0394654	-0.0116051	-0.0488727	-0.05373	-0.0709485	0.00993917	0.100136	-0.0470554
HG04025	Human	8.05242	-5.21734	-1.54872	-4.34819	-1.46306	0.491217	0.0779783	-0.187199	-0.151683	-0.120203	-0.01823	0.11719	0.00490436	-0.106891	0.0557355	-0.0705533	0.020331	0.0159586	-0.123049	-0.0428	-0.0185519	-0.0733133	-0.0918334	-0.0533986	0.00502986	-0.0337932	0.0829007	-0.0684965	-0.0163774	-0.0458171	0.00923002	0.00226828	0.00218141	0.121511	-0.042435	-0.00583149	-0.0464084	-0.0441206	0.0746178	-0.0329955	-0.0434224	0.024417	0.0216095	0.0392568	-0.0221332	0.0780806	0.0477676	-0.0368023
HG00381	Human	7.86784	-5.16189	-1.57525	-4.37358	-1.34447	0.376665	-0.125409	-0.0365622	-0.166728	-0.0162097	-0.0713688	-0.0828291	-0.00564714	0.0629557	0.136029	-0.133116	0.0687193	-0.01681	0.0788006	0.0861592	0.0704581	0.0624398	-0.0459548	-0.0180734	-0.0910793	-0.00626893	0.0111021	0.0310904	0.0609609	0.048922	0.00752496	0.0134125	-0.0741079	0.0103391	0.174288	0.0292708	-0.000811724	-0.0987644	-0.0699101	-0.0396204	-0.00207886	0.083102	-0.0719291	-0.0675257	-0.0259701	0.0266698	-0.109239	-0.0374335
NA20505	Human	8.05867	-5.20434	-1.46977	-4.42701	-1.1153	0.425273	0.00536863	0.0579964	0.00480641	0.138581	-0.160736	-0.0697248	0.0244426	0.0439829	0.0304687	-0.0915353	0.10288	-0.0701535	-0.00991315	-0.000638454	-0.135085	-0.0444665	0.136443	-0.0537737	-0.0960653	-0.0473614	0.0213449	-0.110648	-0.0915869	-0.0280741	0.107947	0.0227573	-0.0211042	-0.0261677	0.0384566	-0.0370014	-0.0369812	0.0473746	0.00327929	-0.0270489	0.0506481	-0.0533563	0.075282	-0.0333027	0.0264831	0.0206924	0.0249834	-0.0388788
NA19436	Human	8.11873	-5.07891	-1.45159	-4.22872	-1.35319	0.43157	0.227396	0.089732	0.0647934	0.132612	0.0646355	-0.0466796	0.0270377	0.0129152	-0.185518	0.184809	-0.00399402	-0.169114	0.00282979	-0.0594064	0.192364	-0.137797	-0.0609591	-0.130595	-0.0592216	0.00170679	-0.0576798	-0.0195818	-0.011287	0.0182112	0.0425923	0.112492	-0.0682366	-0.00468336	0.000556288	0.0836756	0.0271886	-0.0331916	0.0128645	-0.0493167	0.0197567	0.0110359	0.035743	-0.0465193	-0.0551327	-0.0902186	0.0333986	-0.0328317
HG03195	Human	8.16594	-5.07327	-1.46376	-4.08347	-1.37074	0.375396	0.0672656	0.116855	0.000139525	0.340226	-0.0119774	-0.09045	0.0231816	-0.112135	-0.133212	0.2249	0.0459267	0.126416	-0.000237054	0.0262085	-0.0674108	-0.238555	-0.121963	-0.137928	0.0966827	-0.0714199	-0.0503448	0.0282491	0.0376802	0.0817228	-0.0997342	-0.00792464	0.0205787	0.0371351	-0.0539113	0.0228438	-0.0718356	-0.0269042	-0.070746	-0.022519	-0.0566794	-0.0376654	-0.0845019	-0.00704233	0.0935058	-0.065436	0.0702353	0.0455668
HG03572	Human	8.10977	-4.96224	-1.44163	-4.16666	-1.38074	0.374981	0.172037	0.155971	-0.083662	0.13385	0.014748	0.018111	0.00373326	-0.0723571	-0.13444	0.114006	-0.0804252	0.0968977	0.0929076	-0.060833	-0.14539	0.0485398	0.000791297	0.104524	-0.108139	-0.0353117	0.0042638	-0.058382	0.106962	0.00372232	0.0722816	-0.0804808	0.0111968	-0.0308129	0.0578765	0.0144445	-0.0176888	0.0309429	-0.024874	-0.0309474	-0.0497125	-0.0241298	-0.0181055	-0.0291941	0.0391649	0.00521152	0.0147994	0.022839
HG04063	Human	8.07467	-5.21012	-1.5575	-4.39241	-1.39158	0.497666	0.055115	-0.0559119	-0.151446	-0.0930526	0.0146852	0.00581012	0.0194856	0.0605584	0.0497507	-0.0277476	0.0349934	-0.0392223	-0.0429385	-0.200829	0.0142227	0.0379788	-0.018402	-0.0734352	-0.126994	0.0412338	0.0795682	0.0386604	0.0706941	-0.0621645	-0.03876	0.0224865	-0.0848485	0.063754	0.0727621	0.0369092	0.000622397	0.0549594	-0.0293902	-0.0150951	0.044428	-0.0949757	-0.0234144	-0.0240763	-0.0472074	-0.00708516	-0.0648835	0.00455062
NA12875	Human	7.98955	-5.21397	-1.49979	-4.40445	-1.2031	0.49459	-0.0897021	-0.0704652	-0.0294076	0.0711335	-0.0251648	-0.0845463	0.0727468	0.0869529	0.0826816	0.0419496	0.158468	0.0880158	0.0817729	-0.0548433	0.0193782	0.0347819	0.0379936	-0.187044	0.0786719	0.117894	-0.0293981	-0.0982491	-0.0224101	-0.0853341	-0.00198299	-0.11761	0.0645265	-0.0391437	0.057194	0.0203679	-0.017845	0.0447753	0.0325406	0.0152473	-0.00437982	0.0222841	0.0706125	0.00515209	0.0541061	-0.0252765	0.0537443	-0.0408313
HG00259	Human	7.97781	-5.20731	-1.42579	-4.46972	-1.28351	0.502846	-0.0254534	-0.0782809	-0.151928	-0.0699468	-0.0761167	-0.0913653	0.0255604	0.0384649	0.0537096	-0.0218789	-0.0117255	-0.0461117	0.110466	-0.107972	0.0950148	-0.0900525	-0.0103876	-0.0679873	-0.0982755	-0.0812057	-0.0436278	-0.0312854	-0.0634347	0.0343185	-0.101869	0.0717107	-0.0386142	-0.0554611	-0.0261662	0.0134083	-0.0126253	0.0702015	-0.0870528	-0.0641599	-0.00629589	-0.0467111	-0.0277236	-0.0479683	0.00523532	0.0278469	0.0314773	0.00317316
HG00150	Human	7.93153	-5.20673	-1.38821	-4.36616	-1.08398	0.41454	-0.0802211	-0.0335872	0.120073	0.0551246	-0.10112	0.0300804	-0.0294608	-0.0248384	0.165316	-0.154015	0.0786599	0.078297	0.059977	0.0897976	0.01457	-0.0328903	-0.0697842	-0.0169845	-0.0134154	-0.111421	0.0197531	-0.0262267	-0.0252941	0.00045068	0.11666	-0.044153	-0.0339592	0.0505784	-0.0254192	-0.0946987	0.026896	0.0511623	-0.030913	-0.024937	-0.00897684	0.0571489	0.0220856	-0.0990107	-0.0064056	0.0809802	-0.0058858	0.00433814
HG01682	Human	8.02326	-5.20055	-1.54284	-4.45532	-1.32766	0.452016	-0.0476405	-0.0941845	-0.355705	-0.105087	-0.0522055	-0.0923988	0.103012	0.0608107	0.201317	-0.110873	0.0566936	0.190073	0.144149	-0.0529724	0.097838	0.0331624	-0.062015	-0.0922303	0.0496883	0.0674108	0.0298841	0.0615888	-0.0167801	0.0282558	0.135568	0.0753397	0.047515	0.0429237	0.0792418	0.0109231	0.0507425	-0.062216	-0.000568163	0.00151359	0.00333257	0.0467606	0.121773	-0.0279026	-0.00833041	0.0793625	0.0342651	-0.0442747
HG02570	Human	8.16045	-4.99598	-1.39011	-4.22093	-1.30726	0.332024	0.246082	0.290845	0.201654	0.248017	0.0930635	0.0303722	-0.0400359	0.156234	-0.152441	0.180382	0.0186646	-0.0907336	-0.0441309	-0.0143483	0.226743	-0.178505	0.116848	0.0845398	0.0851506	-0.0221434	-0.0693989	0.0173039	0.0860302	0.0450661	-0.0757644	0.075286	-0.0140512	0.0103287	0.121902	-0.061123	-0.00292311	-0.0426635	-0.055822	0.0795025	-0.0786632	-0.0642311	0.0760875	0.0268512	-0.0787116	-0.0278004	0.00526118	-0.0205717
[truncated: 48 more columns]

## Sheet: Figure2B
by	l_context	muttype	r_context	nrmuts	rel_nrmuts	total_indv
Cow	C	A>C	C	-18.9351	-0.236689	80
Cow	C	A>C	A	70.3048	0.87881	80
Cow	C	A>C	G	-71.4782	-0.893478	80
Cow	C	A>C	T	-76.5351	-0.956689	80
Cow	C	A>G	C	-42.8279	-0.535348	80
Cow	C	A>G	A	-12.8121	-0.160151	80
Cow	C	A>G	G	-50.6755	-0.633443	80
Cow	C	A>G	T	42.9735	0.537169	80
Cow	C	A>T	C	-91.1157	-1.13895	80
Cow	C	A>T	A	-81.2036	-1.01505	80
Cow	C	A>T	G	-109.79	-1.37237	80
Cow	C	A>T	T	-92.1676	-1.1521	80
Cow	C	C>A	C	-67.2572	-0.840715	80
Cow	C	C>A	A	-49.2747	-0.615933	80
Cow	C	C>A	G	-37.4753	-0.468441	80
Cow	C	C>A	T	-56.5019	-0.706274	80
Cow	C	C>G	C	21.5436	0.269294	80
Cow	C	C>G	A	-12.0755	-0.150944	80
Cow	C	C>G	G	5.74358	0.0717948	80
Cow	C	C>G	T	21.7439	0.271799	80
Cow	C	C>T	C	-1.19381	-0.0149226	80
Cow	C	C>T	A	-2.24328	-0.028041	80
Cow	C	C>T	G	41.9588	0.524484	80
Cow	C	C>T	T	11.2662	0.140827	80
Cow	G	A>C	C	-11.1814	-0.139767	80
Cow	G	A>C	A	12.6966	0.158707	80
Cow	G	A>C	G	-42.5904	-0.53238	80
Cow	G	A>C	T	-51.2988	-0.641235	80
Cow	G	A>G	C	-57.5286	-0.719107	80
Cow	G	A>G	A	36.9166	0.461458	80
Cow	G	A>G	G	-32.1559	-0.401949	80
Cow	G	A>G	T	80.7175	1.00897	80
Cow	G	A>T	C	-81.697	-1.02121	80
Cow	G	A>T	A	-116.145	-1.45181	80
Cow	G	A>T	G	-105.046	-1.31308	80
Cow	G	A>T	T	-67.4677	-0.843347	80
Cow	G	C>A	C	-79.3779	-0.992224	80
Cow	G	C>A	A	-17.5241	-0.219051	80
Cow	G	C>A	G	32.4954	0.406193	80
Cow	G	C>A	T	-63.6123	-0.795154	80
Cow	G	C>G	C	2.08006	0.0260007	80
Cow	G	C>G	A	-45.5467	-0.569333	80
Cow	G	C>G	G	-45.7493	-0.571867	80
Cow	G	C>G	T	19.6598	0.245748	80
Cow	G	C>T	C	-29.9336	-0.37417	80
Cow	G	C>T	A	16.548	0.20685	80
Cow	G	C>T	G	31.2909	0.391137	80
Cow	G	C>T	T	-12.8703	-0.160879	80
Cow	A	A>C	C	90.6146	1.13268	80
Cow	A	A>C	A	109.852	1.37315	80
Cow	A	A>C	G	13.1926	0.164908	80
Cow	A	A>C	T	69.0944	0.86368	80
Cow	A	A>G	C	-26.604	-0.332551	80
Cow	A	A>G	A	76.2915	0.953644	80
Cow	A	A>G	G	-28.229	-0.352862	80
Cow	A	A>G	T	92.8947	1.16118	80
Cow	A	A>T	C	-90.3519	-1.1294	80
Cow	A	A>T	A	16.61	0.207625	80
Cow	A	A>T	G	-87.0647	-1.08831	80
Cow	A	A>T	T	-24.8392	-0.31049	80
Cow	A	C>A	C	-59.1681	-0.739602	80
Cow	A	C>A	A	-62.6116	-0.782645	80
Cow	A	C>A	G	-80.1282	-1.0016	80
Cow	A	C>A	T	-109.932	-1.37414	80
Cow	A	C>G	C	64.0107	0.800133	80
Cow	A	C>G	A	-18.9705	-0.237132	80
Cow	A	C>G	G	-33.2847	-0.416059	80
Cow	A	C>G	T	32.7895	0.409869	80
Cow	A	C>T	C	47.8432	0.598039	80
Cow	A	C>T	A	65.4819	0.818524	80
Cow	A	C>T	G	21.6303	0.270379	80
Cow	A	C>T	T	-1.54005	-0.0192506	80
Cow	T	A>C	C	83.0555	1.03819	80
Cow	T	A>C	A	55.6909	0.696136	80
Cow	T	A>C	G	43.9744	0.54968	80
Cow	T	A>C	T	44.5023	0.556279	80
Cow	T	A>G	C	-27.2431	-0.340539	80
Cow	T	A>G	A	55.4834	0.693542	80
Cow	T	A>G	G	0.867245	0.0108406	80
Cow	T	A>G	T	77.3369	0.966711	80
Cow	T	A>T	C	35.0317	0.437896	80
Cow	T	A>T	A	62.696	0.7837	80
Cow	T	A>T	G	-5.10942	-0.0638677	80
Cow	T	A>T	T	43.0826	0.538532	80
Cow	T	C>A	C	-51.4945	-0.643681	80
Cow	T	C>A	A	25.2712	0.31589	80
Cow	T	C>A	G	-51.2761	-0.640951	80
Cow	T	C>A	T	26.0479	0.325599	80
Cow	T	C>G	C	41.0045	0.512556	80
Cow	T	C>G	A	0.752443	0.00940553	80
Cow	T	C>G	G	-39.6028	-0.495035	80
Cow	T	C>G	T	66.0818	0.826023	80
Cow	T	C>T	C	-21.5219	-0.269024	80
Cow	T	C>T	A	21.6364	0.270455	80
Cow	T	C>T	G	3.2039	0.0400487	80
Cow	T	C>T	T	6.43653	0.0804566	80
W. Buffalo	C	A>C	C	19.3798	0.245314	79
W. Buffalo	C	A>C	A	-32.4547	-0.410819	79
W. Buffalo	C	A>C	G	107.211	1.3571	79
W. Buffalo	C	A>C	T	-35.224	-0.445873	79
W. Buffalo	C	A>G	C	-16.2976	-0.206299	79
W. Buffalo	C	A>G	A	-59.8753	-0.757916	79
W. Buffalo	C	A>G	G	-64.7573	-0.819712	79
W. Buffalo	C	A>G	T	-84.2043	-1.06588	79
W. Buffalo	C	A>T	C	-13.9782	-0.176939	79
W. Buffalo	C	A>T	A	58.9182	0.7458	79
W. Buffalo	C	A>T	G	-11.0904	-0.140385	79
W. Buffalo	C	A>T	T	-8.92737	-0.113005	79
W. Buffalo	C	C>A	C	-48.5888	-0.615048	79
W. Buffalo	C	C>A	A	-81.5334	-1.03207	79
W. Buffalo	C	C>A	G	83.887	1.06186	79
W. Buffalo	C	C>A	T	-6.57788	-0.0832644	79
W. Buffalo	C	C>G	C	12.1408	0.153682	79
W. Buffalo	C	C>G	A	-34.0156	-0.430577	79
W. Buffalo	C	C>G	G	33.2412	0.420775	79
W. Buffalo	C	C>G	T	28.081	0.355456	79
W. Buffalo	C	C>T	C	-3.00326	-0.0380159	79
W. Buffalo	C	C>T	A	6.00454	0.0760068	79
W. Buffalo	C	C>T	G	66.5108	0.841909	79
W. Buffalo	C	C>T	T	-7.04865	-0.0892234	79
W. Buffalo	G	A>C	C	-59.7952	-0.756901	79
W. Buffalo	G	A>C	A	-44.4292	-0.562396	79
W. Buffalo	G	A>C	G	51.071	0.646468	79
W. Buffalo	G	A>C	T	-1.69554	-0.0214625	79
W. Buffalo	G	A>G	C	-13.4057	-0.169692	79
W. Buffalo	G	A>G	A	-79.2421	-1.00306	79
W. Buffalo	G	A>G	G	-38.0866	-0.482108	79
W. Buffalo	G	A>G	T	-62.0634	-0.785612	79
W. Buffalo	G	A>T	C	-83.4568	-1.05642	79
W. Buffalo	G	A>T	A	-71.784	-0.908658	79
W. Buffalo	G	A>T	G	-56.9216	-0.720527	79
W. Buffalo	G	A>T	T	-31.9588	-0.404541	79
W. Buffalo	G	C>A	C	-37.8576	-0.47921	79
W. Buffalo	G	C>A	A	-61.7203	-0.781269	79
W. Buffalo	G	C>A	G	93.0011	1.17723	79
W. Buffalo	G	C>A	T	-33.5212	-0.424319	79
W. Buffalo	G	C>G	C	-40.4628	-0.512187	79
W. Buffalo	G	C>G	A	-65.7307	-0.832035	79
W. Buffalo	G	C>G	G	4.457	0.0564178	79
W. Buffalo	G	C>G	T	-17.8275	-0.225664	79
W. Buffalo	G	C>T	C	-14.6025	-0.184842	79
W. Buffalo	G	C>T	A	33.2322	0.420661	79
W. Buffalo	G	C>T	G	66.5571	0.842495	79
W. Buffalo	G	C>T	T	5.4366	0.0688177	79
W. Buffalo	A	A>C	C	-41.8189	-0.529353	79
W. Buffalo	A	A>C	A	5.98056	0.0757033	79
W. Buffalo	A	A>C	G	68.5526	0.867754	79
W. Buffalo	A	A>C	T	61.9346	0.783982	79
W. Buffalo	A	A>G	C	0.193181	0.00244532	79
W. Buffalo	A	A>G	A	-57.5812	-0.728877	79
W. Buffalo	A	A>G	G	-67.0159	-0.848303	79
W. Buffalo	A	A>G	T	-55.2839	-0.699796	79
W. Buffalo	A	A>T	C	-65.5903	-0.830257	79
W. Buffalo	A	A>T	A	61.3071	0.776039	79
W. Buffalo	A	A>T	G	-45.0297	-0.569997	79
W. Buffalo	A	A>T	T	-0.240533	-0.00304473	79
W. Buffalo	A	C>A	C	-54.953	-0.695608	79
W. Buffalo	A	C>A	A	-18.1446	-0.229678	79
W. Buffalo	A	C>A	G	45.2526	0.572818	79
W. Buffalo	A	C>A	T	-87.5181	-1.10782	79
W. Buffalo	A	C>G	C	37.7468	0.477807	79
W. Buffalo	A	C>G	A	3.10325	0.0392816	79
W. Buffalo	A	C>G	G	34.0818	0.431416	79
W. Buffalo	A	C>G	T	-0.00860639	-0.000108942	79
W. Buffalo	A	C>T	C	25.0028	0.316491	79
W. Buffalo	A	C>T	A	31.753	0.401936	79
W. Buffalo	A	C>T	G	61.2991	0.775938	79
W. Buffalo	A	C>T	T	-6.69627	-0.0847629	79
W. Buffalo	T	A>C	C	-18.5481	-0.234786	79
W. Buffalo	T	A>C	A	33.9507	0.429756	79
W. Buffalo	T	A>C	G	90.5501	1.1462	79
W. Buffalo	T	A>C	T	26.6281	0.337065	79
W. Buffalo	T	A>G	C	-55.8392	-0.706825	79
W. Buffalo	T	A>G	A	-74.0616	-0.937489	79
W. Buffalo	T	A>G	G	-70.225	-0.888924	79
W. Buffalo	T	A>G	T	-55.2114	-0.698878	79
W. Buffalo	T	A>T	C	33.4289	0.42315	79
W. Buffalo	T	A>T	A	69.8534	0.88422	79
W. Buffalo	T	A>T	G	37.8946	0.479679	79
W. Buffalo	T	A>T	T	71.7003	0.907598	79
W. Buffalo	T	C>A	C	-45.4757	-0.575642	79
W. Buffalo	T	C>A	A	14.1786	0.179476	79
W. Buffalo	T	C>A	G	73.2883	0.9277	79
W. Buffalo	T	C>A	T	15.9497	0.201895	79
W. Buffalo	T	C>G	C	25.9109	0.327986	79
W. Buffalo	T	C>G	A	-21.0086	-0.265932	79
W. Buffalo	T	C>G	G	0.357539	0.00452581	79
W. Buffalo	T	C>G	T	29.3521	0.371546	79
W. Buffalo	T	C>T	C	19.5571	0.247559	79
W. Buffalo	T	C>T	A	55.1927	0.698642	79
W. Buffalo	T	C>T	G	60.7471	0.768951	79
W. Buffalo	T	C>T	T	53.9314	0.682676	79
A. Buffalo	C	A>C	C	153.181	1.91476	80
A. Buffalo	C	A>C	A	128.347	1.60434	80
A. Buffalo	C	A>C	G	63.9897	0.799872	80
A. Buffalo	C	A>C	T	70.8272	0.88534	80
A. Buffalo	C	A>G	C	22.8301	0.285376	80
A. Buffalo	C	A>G	A	-16.6184	-0.207731	80
A. Buffalo	C	A>G	G	-11.9006	-0.148757	80
A. Buffalo	C	A>G	T	-9.87868	-0.123484	80
A. Buffalo	C	A>T	C	3.30741	0.0413426	80
A. Buffalo	C	A>T	A	20.2853	0.253566	80
A. Buffalo	C	A>T	G	-3.41979	-0.0427473	80
A. Buffalo	C	A>T	T	-57.9253	-0.724067	80
A. Buffalo	C	C>A	C	6.05859	0.0757324	80
A. Buffalo	C	C>A	A	166.243	2.07804	80
A. Buffalo	C	C>A	G	-53.1571	-0.664464	80
A. Buffalo	C	C>A	T	151.465	1.89331	80
A. Buffalo	C	C>G	C	-61.0615	-0.763269	80
A. Buffalo	C	C>G	A	-93.4453	-1.16807	80
A. Buffalo	C	C>G	G	-92.123	-1.15154	80
A. Buffalo	C	C>G	T	-77.3589	-0.966986	80
A. Buffalo	C	C>T	C	-76.8774	-0.960968	80
A. Buffalo	C	C>T	A	-45.1169	-0.563961	80
A. Buffalo	C	C>T	G	12.8908	0.161136	80
A. Buffalo	C	C>T	T	-32.9458	-0.411822	80
A. Buffalo	G	A>C	C	-29.6963	-0.371203	80
A. Buffalo	G	A>C	A	30.3551	0.379439	80
A. Buffalo	G	A>C	G	-15.3684	-0.192105	80
A. Buffalo	G	A>C	T	3.47382	0.0434227	80
A. Buffalo	G	A>G	C	-70.2685	-0.878356	80
A. Buffalo	G	A>G	A	-47.2919	-0.591149	80
A. Buffalo	G	A>G	G	-46.8498	-0.585622	80
A. Buffalo	G	A>G	T	-65.4927	-0.818659	80
A. Buffalo	G	A>T	C	-46.1028	-0.576285	80
A. Buffalo	G	A>T	A	30.4136	0.380169	80
A. Buffalo	G	A>T	G	-17.7387	-0.221734	80
A. Buffalo	G	A>T	T	-47.998	-0.599975	80
A. Buffalo	G	C>A	C	12.6429	0.158036	80
A. Buffalo	G	C>A	A	180.34	2.25425	80
A. Buffalo	G	C>A	G	-72.4838	-0.906047	80
A. Buffalo	G	C>A	T	153.627	1.92034	80
A. Buffalo	G	C>G	C	-68.5726	-0.857158	80
A. Buffalo	G	C>G	A	-91.1087	-1.13886	80
A. Buffalo	G	C>G	G	-105.478	-1.31847	80
A. Buffalo	G	C>G	T	-75.6341	-0.945426	80
A. Buffalo	G	C>T	C	-81.9359	-1.0242	80
A. Buffalo	G	C>T	A	-38.4119	-0.480149	80
A. Buffalo	G	C>T	G	7.14035	0.0892543	80
A. Buffalo	G	C>T	T	-53.8241	-0.672801	80
A. Buffalo	A	A>C	C	2.37274	0.0296593	80
A. Buffalo	A	A>C	A	70.194	0.877426	80
A. Buffalo	A	A>C	G	-65.7277	-0.821596	80
A. Buffalo	A	A>C	T	64.4389	0.805486	80
A. Buffalo	A	A>G	C	-87.5896	-1.09487	80
A. Buffalo	A	A>G	A	-7.4518	-0.0931475	80
A. Buffalo	A	A>G	G	-46.8216	-0.585269	80
A. Buffalo	A	A>G	T	-20	-0.250001	80
A. Buffalo	A	A>T	C	4.74681	0.0593352	80
A. Buffalo	A	A>T	A	120.068	1.50085	80
A. Buffalo	A	A>T	G	29.194	0.364924	80
A. Buffalo	A	A>T	T	110.834	1.38542	80
A. Buffalo	A	C>A	C	-8.52549	-0.106569	80
A. Buffalo	A	C>A	A	153.679	1.92098	80
A. Buffalo	A	C>A	G	-101.009	-1.26261	80
A. Buffalo	A	C>A	T	130.281	1.62851	80
A. Buffalo	A	C>G	C	-13.6834	-0.171043	80
A. Buffalo	A	C>G	A	-6.85402	-0.0856753	80
A. Buffalo	A	C>G	G	-116.681	-1.45851	80
A. Buffalo	A	C>G	T	-62.4945	-0.781181	80
A. Buffalo	A	C>T	C	-42.8742	-0.535928	80
A. Buffalo	A	C>T	A	23.4928	0.29366	80
A. Buffalo	A	C>T	G	29.0678	0.363347	80
A. Buffalo	A	C>T	T	-12.1704	-0.15213	80
A. Buffalo	T	A>C	C	98.8463	1.23558	80
A. Buffalo	T	A>C	A	129.367	1.61708	80
A. Buffalo	T	A>C	G	108.256	1.3532	80
A. Buffalo	T	A>C	T	128.18	1.60225	80
A. Buffalo	T	A>G	C	-32.489	-0.406112	80
A. Buffalo	T	A>G	A	-19.3279	-0.241599	80
A. Buffalo	T	A>G	G	-47.3508	-0.591885	80
A. Buffalo	T	A>G	T	-37.9723	-0.474653	80
A. Buffalo	T	A>T	C	100.043	1.25053	80
A. Buffalo	T	A>T	A	100.725	1.25906	80
A. Buffalo	T	A>T	G	89.1494	1.11437	80
A. Buffalo	T	A>T	T	98.5768	1.23221	80
A. Buffalo	T	C>A	C	41.4869	0.518586	80
A. Buffalo	T	C>A	A	158.736	1.9842	80
A. Buffalo	T	C>A	G	-39.049	-0.488112	80
A. Buffalo	T	C>A	T	155.469	1.94336	80
A. Buffalo	T	C>G	C	-4.5325	-0.0566562	80
A. Buffalo	T	C>G	A	-40.245	-0.503063	80
A. Buffalo	T	C>G	G	-100.592	-1.2574	80
A. Buffalo	T	C>G	T	-0.140244	-0.00175304	80
A. Buffalo	T	C>T	C	-1.37266	-0.0171582	80
A. Buffalo	T	C>T	A	34.6037	0.432546	80
A. Buffalo	T	C>T	G	15.8134	0.197668	80
A. Buffalo	T	C>T	T	53.6092	0.670115	80
Horse	C	A>C	C	-31.7969	-0.883246	36
Horse	C	A>C	A	-27.7291	-0.770253	36
Horse	C	A>C	G	-31.4311	-0.873086	36
Horse	C	A>C	T	37.2707	1.0353	36
Horse	C	A>G	C	44.1465	1.22629	36
Horse	C	A>G	A	-14.164	-0.393445	36
Horse	C	A>G	G	-4.4529	-0.123692	36
Horse	C	A>G	T	4.09046	0.113624	36
Horse	C	A>T	C	92.3531	2.56536	36
Horse	C	A>T	A	-44.13	-1.22583	36
Horse	C	A>T	G	15.9959	0.444331	36
Horse	C	A>T	T	-31.3118	-0.869773	36
Horse	C	C>A	C	27.1776	0.754934	36
Horse	C	C>A	A	26.5486	0.73746	36
Horse	C	C>A	G	92.4839	2.569	36
Horse	C	C>A	T	54.4097	1.51138	36
Horse	C	C>G	C	11.093	0.30814	36
Horse	C	C>G	A	42.5351	1.18153	36
Horse	C	C>G	G	52.9749	1.47153	36
Horse	C	C>G	T	7.85324	0.218146	36
Horse	C	C>T	C	-80.3469	-2.23186	36
Horse	C	C>T	A	-63.7497	-1.77082	36
Horse	C	C>T	G	12.1397	0.337213	36
Horse	C	C>T	T	-76.6134	-2.12815	36
Horse	G	A>C	C	63.0454	1.75126	36
Horse	G	A>C	A	10.5758	0.293772	36
Horse	G	A>C	G	8.7248	0.242355	36
Horse	G	A>C	T	68.324	1.89789	36
Horse	G	A>G	C	24.7446	0.687351	36
Horse	G	A>G	A	-23.515	-0.653194	36
Horse	G	A>G	G	-4.05628	-0.112674	36
Horse	G	A>G	T	-19.6065	-0.544625	36
Horse	G	A>T	C	10.2045	0.283458	36
Horse	G	A>T	A	-43.3093	-1.20303	36
Horse	G	A>T	G	75.2041	2.089	36
Horse	G	A>T	T	-16.2086	-0.45024	36
Horse	G	C>A	C	-6.20167	-0.172269	36
Horse	G	C>A	A	-11.4721	-0.31867	36
Horse	G	C>A	G	52.3054	1.45293	36
Horse	G	C>A	T	30.494	0.847056	36
Horse	G	C>G	C	76.8564	2.1349	36
Horse	G	C>G	A	83.4875	2.3191	36
Horse	G	C>G	G	105.218	2.92271	36
Horse	G	C>G	T	58.7124	1.6309	36
Horse	G	C>T	C	-49.0551	-1.36264	36
Horse	G	C>T	A	-60.0164	-1.66712	36
Horse	G	C>T	G	24.7591	0.687753	36
Horse	G	C>T	T	-56.7485	-1.57635	36
Horse	A	A>C	C	30.7892	0.855256	36
Horse	A	A>C	A	-22.85	-0.634721	36
Horse	A	A>C	G	-8.45308	-0.234808	36
Horse	A	A>C	T	-7.52131	-0.208925	36
Horse	A	A>G	C	43.7255	1.2146	36
Horse	A	A>G	A	-49.0463	-1.3624	36
Horse	A	A>G	G	-18.2675	-0.507429	36
Horse	A	A>G	T	-43.2596	-1.20166	36
Horse	A	A>T	C	16.5432	0.459532	36
Horse	A	A>T	A	-70.4175	-1.95604	36
Horse	A	A>T	G	40.814	1.13372	36
Horse	A	A>T	T	-79.4159	-2.206	36
Horse	A	C>A	C	-13.133	-0.364806	36
Horse	A	C>A	A	-12.1505	-0.337515	36
Horse	A	C>A	G	45.3692	1.26026	36
Horse	A	C>A	T	13.2385	0.367736	36
Horse	A	C>G	C	76.2646	2.11846	36
Horse	A	C>G	A	100.931	2.80364	36
Horse	A	C>G	G	91.0846	2.53013	36
Horse	A	C>G	T	57.4145	1.59485	36
Horse	A	C>T	C	-97.543	-2.70953	36
Horse	A	C>T	A	-84.2993	-2.34165	36
Horse	A	C>T	G	-1.84099	-0.0511386	36
Horse	A	C>T	T	-61.8435	-1.71787	36
Horse	T	A>C	C	10.7729	0.299248	36
Horse	T	A>C	A	-34.5508	-0.959745	36
Horse	T	A>C	G	-31.0649	-0.862913	36
Horse	T	A>C	T	-4.44125	-0.123368	36
Horse	T	A>G	C	67.8622	1.88506	36
Horse	T	A>G	A	-23.1526	-0.643129	36
Horse	T	A>G	G	9.46589	0.262941	36
Horse	T	A>G	T	-19.9395	-0.553875	36
Horse	T	A>T	C	-24.1215	-0.670043	36
Horse	T	A>T	A	-58.9903	-1.63862	36
Horse	T	A>T	G	-27.4026	-0.761184	36
Horse	T	A>T	T	-78.3755	-2.1771	36
Horse	T	C>A	C	-36.5936	-1.01649	36
Horse	T	C>A	A	-49.5302	-1.37584	36
Horse	T	C>A	G	71.5671	1.98797	36
Horse	T	C>A	T	-64.803	-1.80008	36
Horse	T	C>G	C	29.1773	0.810481	36
Horse	T	C>G	A	44.5019	1.23617	36
Horse	T	C>G	G	94.8624	2.63507	36
Horse	T	C>G	T	-7.0962	-0.197117	36
Horse	T	C>T	C	-77.7723	-2.16034	36
Horse	T	C>T	A	-75.2659	-2.09072	36
Horse	T	C>T	G	15.8547	0.440408	36
Horse	T	C>T	T	-75.4523	-2.0959	36
Pig	C	A>C	C	29.0241	0.362801	80
Pig	C	A>C	A	9.12994	0.114124	80
Pig	C	A>C	G	-115.972	-1.44965	80
Pig	C	A>C	T	-8.62227	-0.107778	80
Pig	C	A>G	C	145.664	1.82081	80
Pig	C	A>G	A	181.486	2.26857	80
Pig	C	A>G	G	179.149	2.23936	80
Pig	C	A>G	T	109.157	1.36446	80
Pig	C	A>T	C	30.1644	0.377055	80
Pig	C	A>T	A	-34.169	-0.427112	80
Pig	C	A>T	G	20.8308	0.260385	80
Pig	C	A>T	T	-35.1389	-0.439237	80
Pig	C	C>A	C	-74.8895	-0.936119	80
Pig	C	C>A	A	-46.0984	-0.57623	80
Pig	C	C>A	G	-99.4705	-1.24338	80
Pig	C	C>A	T	-22.2371	-0.277964	80
Pig	C	C>G	C	-82.4785	-1.03098	80
Pig	C	C>G	A	-71.7596	-0.896995	80
Pig	C	C>G	G	-128.314	-1.60392	80
Pig	C	C>G	T	-79.0998	-0.988747	80
Pig	C	C>T	C	3.47764	0.0434704	80
Pig	C	C>T	A	80.2056	1.00257	80
Pig	C	C>T	G	-172.81	-2.16012	80
Pig	C	C>T	T	4.63015	0.0578769	80
Pig	G	A>C	C	146.369	1.82962	80
Pig	G	A>C	A	128.326	1.60408	80
Pig	G	A>C	G	139.684	1.74605	80
Pig	G	A>C	T	126.321	1.57901	80
Pig	G	A>G	C	171.406	2.14257	80
Pig	G	A>G	A	168.151	2.10188	80
Pig	G	A>G	G	184.189	2.30236	80
Pig	G	A>G	T	143.365	1.79207	80
Pig	G	A>T	C	36.7043	0.458804	80
Pig	G	A>T	A	20.0074	0.250092	80
Pig	G	A>T	G	111.341	1.39177	80
Pig	G	A>T	T	-38.1583	-0.476979	80
Pig	G	C>A	C	-95.0049	-1.18756	80
Pig	G	C>A	A	-11.1419	-0.139273	80
Pig	G	C>A	G	-133.006	-1.66258	80
Pig	G	C>A	T	-42.7626	-0.534533	80
Pig	G	C>G	C	-95.3897	-1.19237	80
Pig	G	C>G	A	-21.9484	-0.274355	80
Pig	G	C>G	G	-10.5354	-0.131693	80
Pig	G	C>G	T	-126.792	-1.5849	80
Pig	G	C>T	C	16.3499	0.204373	80
Pig	G	C>T	A	60.7495	0.759368	80
Pig	G	C>T	G	-166.476	-2.08095	80
Pig	G	C>T	T	16.6012	0.207515	80
Pig	A	A>C	C	103.802	1.29753	80
Pig	A	A>C	A	-11.2614	-0.140767	80
Pig	A	A>C	G	73.6624	0.92078	80
Pig	A	A>C	T	27.5783	0.344728	80
Pig	A	A>G	C	150.035	1.87543	80
Pig	A	A>G	A	123.911	1.54889	80
Pig	A	A>G	G	166.798	2.08497	80
Pig	A	A>G	T	79.2248	0.990311	80
Pig	A	A>T	C	-0.104073	-0.00130091	80
Pig	A	A>T	A	-33.7829	-0.422286	80
Pig	A	A>T	G	121.389	1.51736	80
Pig	A	A>T	T	-91.8135	-1.14767	80
Pig	A	C>A	C	-63.918	-0.798974	80
Pig	A	C>A	A	-78.0985	-0.976232	80
Pig	A	C>A	G	-66.1488	-0.826859	80
Pig	A	C>A	T	-17.2601	-0.215751	80
Pig	A	C>G	C	-69.9998	-0.874998	80
Pig	A	C>G	A	-76.23	-0.952875	80
Pig	A	C>G	G	-46.2277	-0.577847	80
Pig	A	C>G	T	-72.7137	-0.908921	80
Pig	A	C>T	C	32.7478	0.409348	80
Pig	A	C>T	A	65.0287	0.812859	80
Pig	A	C>T	G	-177.95	-2.22437	80
Pig	A	C>T	T	145.205	1.81507	80
Pig	T	A>C	C	31.2351	0.390439	80
Pig	T	A>C	A	-20.2827	-0.253533	80
Pig	T	A>C	G	-39.1641	-0.489552	80
Pig	T	A>C	T	0.78564	0.0098205	80
Pig	T	A>G	C	135.057	1.68821	80
Pig	T	A>G	A	124.518	1.55648	80
Pig	T	A>G	G	167.447	2.09309	80
Pig	T	A>G	T	67.163	0.839537	80
Pig	T	A>T	C	15.5333	0.194166	80
Pig	T	A>T	A	-37.0734	-0.463417	80
Pig	T	A>T	G	-27.0232	-0.337789	80
Pig	T	A>T	T	-88.5199	-1.1065	80
Pig	T	C>A	C	-104.599	-1.30749	80
Pig	T	C>A	A	-46.3583	-0.579479	80
Pig	T	C>A	G	-123.195	-1.53993	80
Pig	T	C>A	T	-59	-0.737501	80
Pig	T	C>G	C	-49.89	-0.623625	80
Pig	T	C>G	A	-43.0665	-0.538332	80
Pig	T	C>G	G	-58.689	-0.733612	80
Pig	T	C>G	T	-70.0735	-0.875919	80
Pig	T	C>T	C	98.751	1.23439	80
Pig	T	C>T	A	83.4586	1.04323	80
Pig	T	C>T	G	-163.45	-2.04313	80
Pig	T	C>T	T	62.6992	0.78374	80
Dog	C	A>C	C	-47.6714	-0.595892	80
Dog	C	A>C	A	-126.631	-1.58289	80
Dog	C	A>C	G	-3.48712	-0.043589	80
Dog	C	A>C	T	-106.26	-1.32825	80
Dog	C	A>G	C	-65.0308	-0.812885	80
Dog	C	A>G	A	-36.9637	-0.462046	80
Dog	C	A>G	G	-29.6687	-0.370859	80
Dog	C	A>G	T	-123.518	-1.54397	80
Dog	C	A>T	C	67.9811	0.849764	80
Dog	C	A>T	A	143.906	1.79883	80
Dog	C	A>T	G	153.258	1.91572	80
Dog	C	A>T	T	102.025	1.27531	80
Dog	C	C>A	C	-5.70154	-0.0712693	80
Dog	C	C>A	A	-8.68749	-0.108594	80
Dog	C	C>A	G	11.3209	0.141512	80
Dog	C	C>A	T	-52.8556	-0.660695	80
Dog	C	C>G	C	-61.6022	-0.770027	80
Dog	C	C>G	A	23.232	0.2904	80
Dog	C	C>G	G	52.7735	0.659669	80
Dog	C	C>G	T	-56.3692	-0.704614	80
Dog	C	C>T	C	142.389	1.77986	80
Dog	C	C>T	A	119.989	1.49986	80
Dog	C	C>T	G	59.9546	0.749433	80
Dog	C	C>T	T	154.332	1.92915	80
Dog	G	A>C	C	-59.0059	-0.737574	80
Dog	G	A>C	A	-145.41	-1.81763	80
Dog	G	A>C	G	-125.277	-1.56597	80
Dog	G	A>C	T	-99.7965	-1.24746	80
Dog	G	A>G	C	-39.119	-0.488987	80
Dog	G	A>G	A	-32.8295	-0.410369	80
Dog	G	A>G	G	-40.9243	-0.511553	80
Dog	G	A>G	T	-70.087	-0.876087	80
Dog	G	A>T	C	10.9515	0.136894	80
Dog	G	A>T	A	99.642	1.24553	80
Dog	G	A>T	G	22.1962	0.277452	80
Dog	G	A>T	T	27.411	0.342638	80
Dog	G	C>A	C	65.774	0.822175	80
Dog	G	C>A	A	-53.6343	-0.670429	80
Dog	G	C>A	G	36.129	0.451612	80
Dog	G	C>A	T	36.8797	0.460997	80
Dog	G	C>G	C	16.3971	0.204964	80
Dog	G	C>G	A	81.7424	1.02178	80
Dog	G	C>G	G	20.7654	0.259568	80
Dog	G	C>G	T	87.9595	1.09949	80
Dog	G	C>T	C	165.383	2.06729	80
Dog	G	C>T	A	108.688	1.3586	80
Dog	G	C>T	G	70.5532	0.881915	80
Dog	G	C>T	T	163.083	2.03853	80
Dog	A	A>C	C	-107.324	-1.34155	80
Dog	A	A>C	A	-149.433	-1.86791	80
Dog	A	A>C	G	-142.96	-1.787	80
Dog	A	A>C	T	-150.924	-1.88656	80
Dog	A	A>G	C	-75.4322	-0.942902	80
Dog	A	A>G	A	-102.577	-1.28222	80
Dog	A	A>G	G	-52.8027	-0.660034	80
Dog	A	A>G	T	-118.944	-1.48681	80
Dog	A	A>T	C	-29.0981	-0.363726	80
Dog	A	A>T	A	4.8832	0.06104	80
Dog	A	A>T	G	41.5793	0.519741	80
Dog	A	A>T	T	14.8958	0.186197	80
Dog	A	C>A	C	28.9633	0.362041	80
Dog	A	C>A	A	-44.024	-0.5503	80
Dog	A	C>A	G	65.7407	0.821759	80
Dog	A	C>A	T	30.8476	0.385595	80
Dog	A	C>G	C	-127.827	-1.59784	80
Dog	A	C>G	A	-78.306	-0.978825	80
Dog	A	C>G	G	16.2858	0.203573	80
Dog	A	C>G	T	-83.0106	-1.03763	80
Dog	A	C>T	C	98.8538	1.23567	80
Dog	A	C>T	A	19.8511	0.248139	80
Dog	A	C>T	G	60.6136	0.75767	80
Dog	A	C>T	T	36.0597	0.450746	80
Dog	T	A>C	C	-76.4926	-0.956158	80
Dog	T	A>C	A	-123.733	-1.54667	80
Dog	T	A>C	G	-95.3652	-1.19206	80
Dog	T	A>C	T	-62.7529	-0.784412	80
Dog	T	A>G	C	-86.8957	-1.0862	80
Dog	T	A>G	A	-113.207	-1.41509	80
Dog	T	A>G	G	-72.6849	-0.908562	80
Dog	T	A>G	T	-126.749	-1.58436	80
Dog	T	A>T	C	4.29853	0.0537316	80
Dog	T	A>T	A	-27.1512	-0.339389	80
Dog	T	A>T	G	81.9506	1.02438	80
Dog	T	A>T	T	1.75265	0.0219081	80
Dog	T	C>A	C	74.0123	0.925153	80
Dog	T	C>A	A	-19.2792	-0.24099	80
Dog	T	C>A	G	65.3079	0.816349	80
Dog	T	C>A	T	-49.6179	-0.620224	80
Dog	T	C>G	C	-149.883	-1.87353	80
Dog	T	C>G	A	-94.8892	-1.18611	80
Dog	T	C>G	G	48.4979	0.606224	80
Dog	T	C>G	T	-132.836	-1.66045	80
Dog	T	C>T	C	82.304	1.0288	80
Dog	T	C>T	A	9.12211	0.114026	80
Dog	T	C>T	G	93.6707	1.17088	80
Dog	T	C>T	T	31.1704	0.38963	80
Human	C	A>C	C	-103.181	-1.28977	80
Human	C	A>C	A	-20.9674	-0.262092	80
Human	C	A>C	G	51.1678	0.639597	80
Human	C	A>C	T	118.543	1.48179	80
Human	C	A>G	C	-88.4847	-1.10606	80
Human	C	A>G	A	-41.0521	-0.513151	80
Human	C	A>G	G	-17.694	-0.221175	80
Human	C	A>G	T	61.3801	0.767251	80
Human	C	A>T	C	-88.7122	-1.1089	80
Human	C	A>T	A	-63.6074	-0.795092	80
Human	C	A>T	G	-65.7846	-0.822308	80
Human	C	A>T	T	123.446	1.54308	80
Human	C	C>A	C	163.201	2.04001	80
Human	C	C>A	A	-7.19799	-0.0899749	80
Human	C	C>A	G	2.4111	0.0301388	80
Human	C	C>A	T	-67.7022	-0.846278	80
Human	C	C>G	C	160.365	2.00456	80
Human	C	C>G	A	145.529	1.81911	80
Human	C	C>G	G	75.7037	0.946296	80
Human	C	C>G	T	155.15	1.93937	80
Human	C	C>T	C	15.5551	0.194438	80
Human	C	C>T	A	-95.0894	-1.18862	80
Human	C	C>T	G	-20.6448	-0.25806	80
Human	C	C>T	T	-53.6202	-0.670252	80
Human	G	A>C	C	-49.7358	-0.621698	80
Human	G	A>C	A	7.886	0.098575	80
Human	G	A>C	G	-16.2439	-0.203049	80
Human	G	A>C	T	-45.328	-0.5666	80
Human	G	A>G	C	-15.8286	-0.197858	80
Human	G	A>G	A	-22.1888	-0.27736	80
Human	G	A>G	G	-22.1161	-0.276451	80
Human	G	A>G	T	-6.83328	-0.085416	80
Human	G	A>T	C	153.396	1.91745	80
Human	G	A>T	A	81.1749	1.01469	80
Human	G	A>T	G	-29.0349	-0.362937	80
Human	G	A>T	T	174.38	2.17976	80
Human	G	C>A	C	140.025	1.75031	80
Human	G	C>A	A	-24.8474	-0.310592	80
Human	G	C>A	G	-8.44062	-0.105508	80
Human	G	C>A	T	-81.1047	-1.01381	80
Human	G	C>G	C	109.092	1.36364	80
Human	G	C>G	A	59.1047	0.738808	80
Human	G	C>G	G	31.3222	0.391527	80
Human	G	C>G	T	53.9216	0.67402	80
Human	G	C>T	C	-6.20598	-0.0775748	80
Human	G	C>T	A	-120.789	-1.50987	80
Human	G	C>T	G	-33.8244	-0.422805	80
Human	G	C>T	T	-61.6775	-0.770968	80
Human	A	A>C	C	-78.4357	-0.980446	80
Human	A	A>C	A	-2.48225	-0.0310281	80
Human	A	A>C	G	61.7333	0.771667	80
Human	A	A>C	T	-64.6004	-0.807505	80
Human	A	A>G	C	-4.32755	-0.0540944	80
Human	A	A>G	A	16.4538	0.205672	80
Human	A	A>G	G	46.3391	0.579238	80
Human	A	A>G	T	65.3684	0.817105	80
Human	A	A>T	C	163.854	2.04818	80
Human	A	A>T	A	-98.6677	-1.23335	80
Human	A	A>T	G	-100.882	-1.26102	80
Human	A	A>T	T	70.5794	0.882242	80
Human	A	C>A	C	170.734	2.13418	80
Human	A	C>A	A	61.3504	0.76688	80
Human	A	C>A	G	90.9235	1.13654	80
Human	A	C>A	T	40.3429	0.504286	80
Human	A	C>G	C	33.4881	0.418601	80
Human	A	C>G	A	76.3264	0.95408	80
Human	A	C>G	G	54.7413	0.684267	80
Human	A	C>G	T	128.023	1.60029	80
Human	A	C>T	C	-64.0305	-0.800381	80
Human	A	C>T	A	-121.308	-1.51635	80
Human	A	C>T	G	7.17998	0.0897498	80
Human	A	C>T	T	-99.015	-1.23769	80
Human	T	A>C	C	-128.869	-1.61086	80
Human	T	A>C	A	-40.4416	-0.50552	80
Human	T	A>C	G	-77.1867	-0.964833	80
Human	T	A>C	T	-132.902	-1.66128	80
Human	T	A>G	C	-0.452383	-0.00565479	80
Human	T	A>G	A	49.7474	0.621843	80
Human	T	A>G	G	12.4806	0.156007	80
Human	T	A>G	T	95.3719	1.19215	80
Human	T	A>T	C	-164.214	-2.05267	80
Human	T	A>T	A	-110.06	-1.37574	80
Human	T	A>T	G	-149.459	-1.86824	80
Human	T	A>T	T	-48.2169	-0.602711	80
Human	T	C>A	C	122.664	1.5333	80
Human	T	C>A	A	-83.018	-1.03773	80
Human	T	C>A	G	3.35636	0.0419544	80
Human	T	C>A	T	-24.0452	-0.300565	80
Human	T	C>G	C	108.212	1.35266	80
Human	T	C>G	A	153.955	1.92444	80
Human	T	C>G	G	55.1662	0.689578	80
Human	T	C>G	T	114.712	1.43391	80
Human	T	C>T	C	-99.9452	-1.24932	80
Human	T	C>T	A	-128.748	-1.60935	80
Human	T	C>T	G	-25.8394	-0.322992	80
Human	T	C>T	T	-132.394	-1.65493	80

## Sheet: Figure2C
id	sample	Group	feature	feature_value	shap_value
1	Muturu_MT003-016	Cow	TAC>TTC	0.397898	-0.780841
1	Muturu_MT003-016	Cow	GAG>GCG	-0.525016	0
1	Muturu_MT003-016	Cow	AAC>ATC	-1.07092	0
1	Muturu_MT003-016	Cow	CAG>CCG	-0.943355	0
1	Muturu_MT003-016	Cow	GAG>GGG	-0.402107	0
1	Muturu_MT003-016	Cow	AAA>ATA	0.290779	-0.291978
1	Muturu_MT003-016	Cow	CAC>CTC	-1.10773	0
1	Muturu_MT003-016	Cow	CCC>CTC	0.0374766	0
1	Muturu_MT003-016	Cow	GCC>GAC	-0.976197	0
1	Muturu_MT003-016	Cow	ACA>AGA	-0.234752	0
1	Muturu_MT003-016	Cow	GAT>GTT	-0.854094	0
1	Muturu_MT003-016	Cow	AAG>AGG	-0.340004	0
1	Muturu_MT003-016	Cow	TCT>TGT	0.852817	0
1	Muturu_MT003-016	Cow	GCT>GAT	-0.814361	-0.161474
1	Muturu_MT003-016	Cow	CCA>CAA	-0.675608	0
1	Muturu_MT003-016	Cow	TCG>TTG	-0.0304982	0
10	Ankole_BT200123	Cow	TAC>TTC	0.476269	-0.780841
10	Ankole_BT200123	Cow	GAG>GCG	-0.533401	0
10	Ankole_BT200123	Cow	AAC>ATC	-1.14236	0
10	Ankole_BT200123	Cow	CAG>CCG	-0.877339	0
10	Ankole_BT200123	Cow	GAG>GGG	-0.424502	0
10	Ankole_BT200123	Cow	AAA>ATA	0.180714	-0.291978
10	Ankole_BT200123	Cow	CAC>CTC	-1.17582	0
10	Ankole_BT200123	Cow	CCC>CTC	-0.0829135	0
10	Ankole_BT200123	Cow	GCC>GAC	-1.04528	0
10	Ankole_BT200123	Cow	ACA>AGA	-0.213936	0
10	Ankole_BT200123	Cow	GAT>GTT	-0.865531	0
10	Ankole_BT200123	Cow	AAG>AGG	-0.355014	0
10	Ankole_BT200123	Cow	TCT>TGT	0.815254	0
10	Ankole_BT200123	Cow	GCT>GAT	-0.819471	-0.161474
10	Ankole_BT200123	Cow	CCA>CAA	-0.664381	0
10	Ankole_BT200123	Cow	TCG>TTG	0.021998	0
100	Bhadhwari-9-369_10x	W. Buffalo	TAC>TTC	0.382574	-0.780841
100	Bhadhwari-9-369_10x	W. Buffalo	GAG>GCG	0.704164	0
100	Bhadhwari-9-369_10x	W. Buffalo	AAC>ATC	-0.878269	0
100	Bhadhwari-9-369_10x	W. Buffalo	CAG>CCG	1.33362	0
100	Bhadhwari-9-369_10x	W. Buffalo	GAG>GGG	-0.482803	0
100	Bhadhwari-9-369_10x	W. Buffalo	AAA>ATA	0.781572	-0.291978
100	Bhadhwari-9-369_10x	W. Buffalo	CAC>CTC	-0.21411	0
100	Bhadhwari-9-369_10x	W. Buffalo	CCC>CTC	-0.0658662	0
100	Bhadhwari-9-369_10x	W. Buffalo	GCC>GAC	-0.464993	0
100	Bhadhwari-9-369_10x	W. Buffalo	ACA>AGA	0.0566066	0
100	Bhadhwari-9-369_10x	W. Buffalo	GAT>GTT	-0.396399	0
100	Bhadhwari-9-369_10x	W. Buffalo	AAG>AGG	-0.833132	0
100	Bhadhwari-9-369_10x	W. Buffalo	TCT>TGT	0.357267	0
100	Bhadhwari-9-369_10x	W. Buffalo	GCT>GAT	-0.453294	-0.161474
100	Bhadhwari-9-369_10x	W. Buffalo	CCA>CAA	-1.04111	0
100	Bhadhwari-9-369_10x	W. Buffalo	TCG>TTG	0.770187	0
101	Bhadhwari-B167_10x	W. Buffalo	TAC>TTC	0.445112	-0.780841
101	Bhadhwari-B167_10x	W. Buffalo	GAG>GCG	0.631388	0
101	Bhadhwari-B167_10x	W. Buffalo	AAC>ATC	-0.798323	0
101	Bhadhwari-B167_10x	W. Buffalo	CAG>CCG	1.29021	0
101	Bhadhwari-B167_10x	W. Buffalo	GAG>GGG	-0.485139	0
101	Bhadhwari-B167_10x	W. Buffalo	AAA>ATA	0.832192	-0.291978
101	Bhadhwari-B167_10x	W. Buffalo	CAC>CTC	-0.124635	0
101	Bhadhwari-B167_10x	W. Buffalo	CCC>CTC	-0.10659	0
101	Bhadhwari-B167_10x	W. Buffalo	GCC>GAC	-0.496047	0
101	Bhadhwari-B167_10x	W. Buffalo	ACA>AGA	0.0785994	0
101	Bhadhwari-B167_10x	W. Buffalo	GAT>GTT	-0.4197	0
101	Bhadhwari-B167_10x	W. Buffalo	AAG>AGG	-0.836544	0
101	Bhadhwari-B167_10x	W. Buffalo	TCT>TGT	0.408951	0
101	Bhadhwari-B167_10x	W. Buffalo	GCT>GAT	-0.409697	-0.161474
101	Bhadhwari-B167_10x	W. Buffalo	CCA>CAA	-1.00313	0
101	Bhadhwari-B167_10x	W. Buffalo	TCG>TTG	0.761016	0
102	Bhadhwari-B254_10x	W. Buffalo	TAC>TTC	0.465329	-0.780841
102	Bhadhwari-B254_10x	W. Buffalo	GAG>GCG	0.633899	0
102	Bhadhwari-B254_10x	W. Buffalo	AAC>ATC	-0.840163	0
102	Bhadhwari-B254_10x	W. Buffalo	CAG>CCG	1.40374	0
102	Bhadhwari-B254_10x	W. Buffalo	GAG>GGG	-0.488593	0
102	Bhadhwari-B254_10x	W. Buffalo	AAA>ATA	0.757238	-0.291978
102	Bhadhwari-B254_10x	W. Buffalo	CAC>CTC	-0.198187	0
102	Bhadhwari-B254_10x	W. Buffalo	CCC>CTC	-0.0436551	0
102	Bhadhwari-B254_10x	W. Buffalo	GCC>GAC	-0.483403	0
102	Bhadhwari-B254_10x	W. Buffalo	ACA>AGA	0.0768664	0
102	Bhadhwari-B254_10x	W. Buffalo	GAT>GTT	-0.416054	0
102	Bhadhwari-B254_10x	W. Buffalo	AAG>AGG	-0.834582	0
102	Bhadhwari-B254_10x	W. Buffalo	TCT>TGT	0.395909	0
102	Bhadhwari-B254_10x	W. Buffalo	GCT>GAT	-0.363697	-0.161474
102	Bhadhwari-B254_10x	W. Buffalo	CCA>CAA	-0.978008	0
102	Bhadhwari-B254_10x	W. Buffalo	TCG>TTG	0.777818	0
103	Bhadhwari-B277_10x	W. Buffalo	TAC>TTC	0.400867	-0.780841
103	Bhadhwari-B277_10x	W. Buffalo	GAG>GCG	0.64742	0
103	Bhadhwari-B277_10x	W. Buffalo	AAC>ATC	-0.848614	0
103	Bhadhwari-B277_10x	W. Buffalo	CAG>CCG	1.33677	0
103	Bhadhwari-B277_10x	W. Buffalo	GAG>GGG	-0.503328	0
103	Bhadhwari-B277_10x	W. Buffalo	AAA>ATA	0.841088	-0.291978
103	Bhadhwari-B277_10x	W. Buffalo	CAC>CTC	-0.184861	0
103	Bhadhwari-B277_10x	W. Buffalo	CCC>CTC	-0.0690874	0
103	Bhadhwari-B277_10x	W. Buffalo	GCC>GAC	-0.466013	0
103	Bhadhwari-B277_10x	W. Buffalo	ACA>AGA	0.0641935	0
103	Bhadhwari-B277_10x	W. Buffalo	GAT>GTT	-0.404657	0
103	Bhadhwari-B277_10x	W. Buffalo	AAG>AGG	-0.860749	0
103	Bhadhwari-B277_10x	W. Buffalo	TCT>TGT	0.364666	0
103	Bhadhwari-B277_10x	W. Buffalo	GCT>GAT	-0.447505	-0.161474
103	Bhadhwari-B277_10x	W. Buffalo	CCA>CAA	-1.02547	0
103	Bhadhwari-B277_10x	W. Buffalo	TCG>TTG	0.75805	0
104	Bhadhwari-B278_10x	W. Buffalo	TAC>TTC	0.46697	-0.780841
104	Bhadhwari-B278_10x	W. Buffalo	GAG>GCG	0.63149	0
104	Bhadhwari-B278_10x	W. Buffalo	AAC>ATC	-0.839174	0
104	Bhadhwari-B278_10x	W. Buffalo	CAG>CCG	1.28469	0
104	Bhadhwari-B278_10x	W. Buffalo	GAG>GGG	-0.497212	0
104	Bhadhwari-B278_10x	W. Buffalo	AAA>ATA	0.818919	-0.291978
104	Bhadhwari-B278_10x	W. Buffalo	CAC>CTC	-0.175523	0
104	Bhadhwari-B278_10x	W. Buffalo	CCC>CTC	-0.124247	0
104	Bhadhwari-B278_10x	W. Buffalo	GCC>GAC	-0.511679	0
104	Bhadhwari-B278_10x	W. Buffalo	ACA>AGA	0.0574445	0
104	Bhadhwari-B278_10x	W. Buffalo	GAT>GTT	-0.431845	0
104	Bhadhwari-B278_10x	W. Buffalo	AAG>AGG	-0.834792	0
104	Bhadhwari-B278_10x	W. Buffalo	TCT>TGT	0.361043	0
104	Bhadhwari-B278_10x	W. Buffalo	GCT>GAT	-0.515568	-0.161474
104	Bhadhwari-B278_10x	W. Buffalo	CCA>CAA	-1.04393	0
104	Bhadhwari-B278_10x	W. Buffalo	TCG>TTG	0.741274	0
105	Bhadhwari-B284_10x	W. Buffalo	TAC>TTC	0.408161	-0.780841
105	Bhadhwari-B284_10x	W. Buffalo	GAG>GCG	0.645936	0
105	Bhadhwari-B284_10x	W. Buffalo	AAC>ATC	-0.796172	0
105	Bhadhwari-B284_10x	W. Buffalo	CAG>CCG	1.3644	0
105	Bhadhwari-B284_10x	W. Buffalo	GAG>GGG	-0.476959	0
105	Bhadhwari-B284_10x	W. Buffalo	AAA>ATA	0.89003	-0.291978
105	Bhadhwari-B284_10x	W. Buffalo	CAC>CTC	-0.169938	0
105	Bhadhwari-B284_10x	W. Buffalo	CCC>CTC	-0.0638822	0
105	Bhadhwari-B284_10x	W. Buffalo	GCC>GAC	-0.521057	0
105	Bhadhwari-B284_10x	W. Buffalo	ACA>AGA	0.072553	0
105	Bhadhwari-B284_10x	W. Buffalo	GAT>GTT	-0.394414	0
105	Bhadhwari-B284_10x	W. Buffalo	AAG>AGG	-0.827119	0
105	Bhadhwari-B284_10x	W. Buffalo	TCT>TGT	0.380346	0
105	Bhadhwari-B284_10x	W. Buffalo	GCT>GAT	-0.429161	-0.161474
105	Bhadhwari-B284_10x	W. Buffalo	CCA>CAA	-1.00525	0
105	Bhadhwari-B284_10x	W. Buffalo	TCG>TTG	0.762904	0
106	Jaffarabadi_1_30x	W. Buffalo	TAC>TTC	0.402112	-0.780841
106	Jaffarabadi_1_30x	W. Buffalo	GAG>GCG	0.632921	0
106	Jaffarabadi_1_30x	W. Buffalo	AAC>ATC	-0.835731	0
106	Jaffarabadi_1_30x	W. Buffalo	CAG>CCG	1.29826	0
106	Jaffarabadi_1_30x	W. Buffalo	GAG>GGG	-0.468416	0
106	Jaffarabadi_1_30x	W. Buffalo	AAA>ATA	0.7914	-0.291978
106	Jaffarabadi_1_30x	W. Buffalo	CAC>CTC	-0.188524	0
106	Jaffarabadi_1_30x	W. Buffalo	CCC>CTC	-0.0735831	0
106	Jaffarabadi_1_30x	W. Buffalo	GCC>GAC	-0.490264	0
106	Jaffarabadi_1_30x	W. Buffalo	ACA>AGA	-0.0100718	0
106	Jaffarabadi_1_30x	W. Buffalo	GAT>GTT	-0.387955	0
106	Jaffarabadi_1_30x	W. Buffalo	AAG>AGG	-0.846876	0
106	Jaffarabadi_1_30x	W. Buffalo	TCT>TGT	0.354198	0
106	Jaffarabadi_1_30x	W. Buffalo	GCT>GAT	-0.463637	-0.161474
106	Jaffarabadi_1_30x	W. Buffalo	CCA>CAA	-1.04476	0
106	Jaffarabadi_1_30x	W. Buffalo	TCG>TTG	0.753712	0
107	Jaffarabadi_2_30x	W. Buffalo	TAC>TTC	0.459406	-0.780841
107	Jaffarabadi_2_30x	W. Buffalo	GAG>GCG	0.623393	0
107	Jaffarabadi_2_30x	W. Buffalo	AAC>ATC	-0.847762	0
107	Jaffarabadi_2_30x	W. Buffalo	CAG>CCG	1.27233	0
107	Jaffarabadi_2_30x	W. Buffalo	GAG>GGG	-0.482833	0
107	Jaffarabadi_2_30x	W. Buffalo	AAA>ATA	0.764578	-0.291978
107	Jaffarabadi_2_30x	W. Buffalo	CAC>CTC	-0.191138	0
107	Jaffarabadi_2_30x	W. Buffalo	CCC>CTC	-0.0933006	0
107	Jaffarabadi_2_30x	W. Buffalo	GCC>GAC	-0.498709	0
107	Jaffarabadi_2_30x	W. Buffalo	ACA>AGA	0.035882	0
107	Jaffarabadi_2_30x	W. Buffalo	GAT>GTT	-0.38259	0
107	Jaffarabadi_2_30x	W. Buffalo	AAG>AGG	-0.86688	0
107	Jaffarabadi_2_30x	W. Buffalo	TCT>TGT	0.350433	0
107	Jaffarabadi_2_30x	W. Buffalo	GCT>GAT	-0.478543	-0.161474
107	Jaffarabadi_2_30x	W. Buffalo	CCA>CAA	-1.03772	0
107	Jaffarabadi_2_30x	W. Buffalo	TCG>TTG	0.748599	0
108	Jaffarabadi_3_30x	W. Buffalo	TAC>TTC	0.456612	-0.780841
108	Jaffarabadi_3_30x	W. Buffalo	GAG>GCG	0.66533	0
108	Jaffarabadi_3_30x	W. Buffalo	AAC>ATC	-0.806873	0
108	Jaffarabadi_3_30x	W. Buffalo	CAG>CCG	1.3601	0
108	Jaffarabadi_3_30x	W. Buffalo	GAG>GGG	-0.483999	0
108	Jaffarabadi_3_30x	W. Buffalo	AAA>ATA	0.761341	-0.291978
108	Jaffarabadi_3_30x	W. Buffalo	CAC>CTC	-0.156825	0
108	Jaffarabadi_3_30x	W. Buffalo	CCC>CTC	-0.0240893	0
108	Jaffarabadi_3_30x	W. Buffalo	GCC>GAC	-0.508787	0
108	Jaffarabadi_3_30x	W. Buffalo	ACA>AGA	0.0588839	0
108	Jaffarabadi_3_30x	W. Buffalo	GAT>GTT	-0.400076	0
108	Jaffarabadi_3_30x	W. Buffalo	AAG>AGG	-0.862196	0
108	Jaffarabadi_3_30x	W. Buffalo	TCT>TGT	0.369393	0
108	Jaffarabadi_3_30x	W. Buffalo	GCT>GAT	-0.465694	-0.161474
108	Jaffarabadi_3_30x	W. Buffalo	CCA>CAA	-1.03577	0
108	Jaffarabadi_3_30x	W. Buffalo	TCG>TTG	0.797524	0
109	Jaffarabadi_4_30x	W. Buffalo	TAC>TTC	0.41354	-0.780841
109	Jaffarabadi_4_30x	W. Buffalo	GAG>GCG	0.631766	0
109	Jaffarabadi_4_30x	W. Buffalo	AAC>ATC	-0.877647	0
109	Jaffarabadi_4_30x	W. Buffalo	CAG>CCG	1.27644	0
109	Jaffarabadi_4_30x	W. Buffalo	GAG>GGG	-0.474097	0
109	Jaffarabadi_4_30x	W. Buffalo	AAA>ATA	0.729429	-0.291978
109	Jaffarabadi_4_30x	W. Buffalo	CAC>CTC	-0.219535	0
109	Jaffarabadi_4_30x	W. Buffalo	CCC>CTC	-0.0740888	0
109	Jaffarabadi_4_30x	W. Buffalo	GCC>GAC	-0.516286	0
109	Jaffarabadi_4_30x	W. Buffalo	ACA>AGA	0.0817859	0
109	Jaffarabadi_4_30x	W. Buffalo	GAT>GTT	-0.389345	0
109	Jaffarabadi_4_30x	W. Buffalo	AAG>AGG	-0.873841	0
109	Jaffarabadi_4_30x	W. Buffalo	TCT>TGT	0.370055	0
109	Jaffarabadi_4_30x	W. Buffalo	GCT>GAT	-0.406949	-0.161474
109	Jaffarabadi_4_30x	W. Buffalo	CCA>CAA	-0.998752	0
109	Jaffarabadi_4_30x	W. Buffalo	TCG>TTG	0.755341	0
11	Djakkore_SN021524	Cow	TAC>TTC	0.411253	-0.780841
11	Djakkore_SN021524	Cow	GAG>GCG	-0.519695	0
11	Djakkore_SN021524	Cow	AAC>ATC	-1.14868	0
11	Djakkore_SN021524	Cow	CAG>CCG	-0.792057	0
11	Djakkore_SN021524	Cow	GAG>GGG	-0.38463	0
11	Djakkore_SN021524	Cow	AAA>ATA	0.0591541	-0.291978
11	Djakkore_SN021524	Cow	CAC>CTC	-1.08948	0
11	Djakkore_SN021524	Cow	CCC>CTC	-0.000886868	0
11	Djakkore_SN021524	Cow	GCC>GAC	-1.00184	0
11	Djakkore_SN021524	Cow	ACA>AGA	-0.25792	0
11	Djakkore_SN021524	Cow	GAT>GTT	-0.846797	0
11	Djakkore_SN021524	Cow	AAG>AGG	-0.361576	0
11	Djakkore_SN021524	Cow	TCT>TGT	0.775778	0
11	Djakkore_SN021524	Cow	GCT>GAT	-0.82103	-0.161474
11	Djakkore_SN021524	Cow	CCA>CAA	-0.548692	0
11	Djakkore_SN021524	Cow	TCG>TTG	0.057578	0
110	Jaffarabadi_5_30x	W. Buffalo	TAC>TTC	0.431055	-0.780841
110	Jaffarabadi_5_30x	W. Buffalo	GAG>GCG	0.626967	0
110	Jaffarabadi_5_30x	W. Buffalo	AAC>ATC	-0.807061	0
110	Jaffarabadi_5_30x	W. Buffalo	CAG>CCG	1.37914	0
110	Jaffarabadi_5_30x	W. Buffalo	GAG>GGG	-0.483601	0
110	Jaffarabadi_5_30x	W. Buffalo	AAA>ATA	0.81333	-0.291978
110	Jaffarabadi_5_30x	W. Buffalo	CAC>CTC	-0.190115	0
110	Jaffarabadi_5_30x	W. Buffalo	CCC>CTC	-0.04002	0
110	Jaffarabadi_5_30x	W. Buffalo	GCC>GAC	-0.475123	0
110	Jaffarabadi_5_30x	W. Buffalo	ACA>AGA	0.0596934	0
110	Jaffarabadi_5_30x	W. Buffalo	GAT>GTT	-0.396039	0
110	Jaffarabadi_5_30x	W. Buffalo	AAG>AGG	-0.852325	0
110	Jaffarabadi_5_30x	W. Buffalo	TCT>TGT	0.35187	0
110	Jaffarabadi_5_30x	W. Buffalo	GCT>GAT	-0.436253	-0.161474
110	Jaffarabadi_5_30x	W. Buffalo	CCA>CAA	-0.97599	0
110	Jaffarabadi_5_30x	W. Buffalo	TCG>TTG	0.762497	0
111	Jaffarabadi_6_30x	W. Buffalo	TAC>TTC	0.449579	-0.780841
111	Jaffarabadi_6_30x	W. Buffalo	GAG>GCG	0.631632	0
111	Jaffarabadi_6_30x	W. Buffalo	AAC>ATC	-0.805771	0
111	Jaffarabadi_6_30x	W. Buffalo	CAG>CCG	1.27897	0
111	Jaffarabadi_6_30x	W. Buffalo	GAG>GGG	-0.46684	0
111	Jaffarabadi_6_30x	W. Buffalo	AAA>ATA	0.739722	-0.291978
111	Jaffarabadi_6_30x	W. Buffalo	CAC>CTC	-0.214658	0
111	Jaffarabadi_6_30x	W. Buffalo	CCC>CTC	-0.0460811	0
111	Jaffarabadi_6_30x	W. Buffalo	GCC>GAC	-0.482307	0
111	Jaffarabadi_6_30x	W. Buffalo	ACA>AGA	0.0431305	0
111	Jaffarabadi_6_30x	W. Buffalo	GAT>GTT	-0.39712	0
111	Jaffarabadi_6_30x	W. Buffalo	AAG>AGG	-0.865131	0
111	Jaffarabadi_6_30x	W. Buffalo	TCT>TGT	0.356653	0
111	Jaffarabadi_6_30x	W. Buffalo	GCT>GAT	-0.414245	-0.161474
111	Jaffarabadi_6_30x	W. Buffalo	CCA>CAA	-1.01922	0
111	Jaffarabadi_6_30x	W. Buffalo	TCG>TTG	0.760107	0
112	Jaffarabadi_male_30x	W. Buffalo	TAC>TTC	0.41355	-0.780841
112	Jaffarabadi_male_30x	W. Buffalo	GAG>GCG	0.647851	0
112	Jaffarabadi_male_30x	W. Buffalo	AAC>ATC	-0.808391	0
112	Jaffarabadi_male_30x	W. Buffalo	CAG>CCG	1.33001	0
112	Jaffarabadi_male_30x	W. Buffalo	GAG>GGG	-0.485335	0
112	Jaffarabadi_male_30x	W. Buffalo	AAA>ATA	0.725891	-0.291978
112	Jaffarabadi_male_30x	W. Buffalo	CAC>CTC	-0.167493	0
112	Jaffarabadi_male_30x	W. Buffalo	CCC>CTC	-0.0500265	0
112	Jaffarabadi_male_30x	W. Buffalo	GCC>GAC	-0.459081	0
112	Jaffarabadi_male_30x	W. Buffalo	ACA>AGA	0.00544864	0
112	Jaffarabadi_male_30x	W. Buffalo	GAT>GTT	-0.406778	0
112	Jaffarabadi_male_30x	W. Buffalo	AAG>AGG	-0.85438	0
112	Jaffarabadi_male_30x	W. Buffalo	TCT>TGT	0.380097	0
112	Jaffarabadi_male_30x	W. Buffalo	GCT>GAT	-0.49077	-0.161474
112	Jaffarabadi_male_30x	W. Buffalo	CCA>CAA	-1.05203	0
112	Jaffarabadi_male_30x	W. Buffalo	TCG>TTG	0.766867	0
113	Jaffrabadi-0685_10x	W. Buffalo	TAC>TTC	0.484798	-0.780841
113	Jaffrabadi-0685_10x	W. Buffalo	GAG>GCG	0.618982	0
113	Jaffrabadi-0685_10x	W. Buffalo	AAC>ATC	-0.812631	0
113	Jaffrabadi-0685_10x	W. Buffalo	CAG>CCG	1.30868	0
113	Jaffrabadi-0685_10x	W. Buffalo	GAG>GGG	-0.485247	0
113	Jaffrabadi-0685_10x	W. Buffalo	AAA>ATA	0.861171	-0.291978
113	Jaffrabadi-0685_10x	W. Buffalo	CAC>CTC	-0.173095	0
113	Jaffrabadi-0685_10x	W. Buffalo	CCC>CTC	-0.0825354	0
113	Jaffrabadi-0685_10x	W. Buffalo	GCC>GAC	-0.534604	0
113	Jaffrabadi-0685_10x	W. Buffalo	ACA>AGA	0.00664698	0
113	Jaffrabadi-0685_10x	W. Buffalo	GAT>GTT	-0.377347	0
113	Jaffrabadi-0685_10x	W. Buffalo	AAG>AGG	-0.841588	0
113	Jaffrabadi-0685_10x	W. Buffalo	TCT>TGT	0.381392	0
113	Jaffrabadi-0685_10x	W. Buffalo	GCT>GAT	-0.432544	-0.161474
113	Jaffrabadi-0685_10x	W. Buffalo	CCA>CAA	-1.02263	0
113	Jaffrabadi-0685_10x	W. Buffalo	TCG>TTG	0.744472	0
114	Jaffrabadi-0845_10x	W. Buffalo	TAC>TTC	0.474104	-0.780841
114	Jaffrabadi-0845_10x	W. Buffalo	GAG>GCG	0.631398	0
114	Jaffrabadi-0845_10x	W. Buffalo	AAC>ATC	-0.815576	0
114	Jaffrabadi-0845_10x	W. Buffalo	CAG>CCG	1.38086	0
114	Jaffrabadi-0845_10x	W. Buffalo	GAG>GGG	-0.493384	0
114	Jaffrabadi-0845_10x	W. Buffalo	AAA>ATA	0.800336	-0.291978
114	Jaffrabadi-0845_10x	W. Buffalo	CAC>CTC	-0.160575	0
114	Jaffrabadi-0845_10x	W. Buffalo	CCC>CTC	-0.0409349	0
114	Jaffrabadi-0845_10x	W. Buffalo	GCC>GAC	-0.488766	0
114	Jaffrabadi-0845_10x	W. Buffalo	ACA>AGA	0.0244697	0
114	Jaffrabadi-0845_10x	W. Buffalo	GAT>GTT	-0.396072	0
114	Jaffrabadi-0845_10x	W. Buffalo	AAG>AGG	-0.871816	0
114	Jaffrabadi-0845_10x	W. Buffalo	TCT>TGT	0.361061	0
114	Jaffrabadi-0845_10x	W. Buffalo	GCT>GAT	-0.487258	-0.161474
114	Jaffrabadi-0845_10x	W. Buffalo	CCA>CAA	-1.03168	0
114	Jaffrabadi-0845_10x	W. Buffalo	TCG>TTG	0.775954	0
115	Jaffrabadi-2304430_10x	W. Buffalo	TAC>TTC	0.392129	-0.780841
115	Jaffrabadi-2304430_10x	W. Buffalo	GAG>GCG	0.657988	0
115	Jaffrabadi-2304430_10x	W. Buffalo	AAC>ATC	-0.833828	0
115	Jaffrabadi-2304430_10x	W. Buffalo	CAG>CCG	1.36087	0
115	Jaffrabadi-2304430_10x	W. Buffalo	GAG>GGG	-0.516869	0
115	Jaffrabadi-2304430_10x	W. Buffalo	AAA>ATA	0.811364	-0.291978
115	Jaffrabadi-2304430_10x	W. Buffalo	CAC>CTC	-0.210101	0
115	Jaffrabadi-2304430_10x	W. Buffalo	CCC>CTC	-0.0766945	0
115	Jaffrabadi-2304430_10x	W. Buffalo	GCC>GAC	-0.511435	0
115	Jaffrabadi-2304430_10x	W. Buffalo	ACA>AGA	0.0140982	0
115	Jaffrabadi-2304430_10x	W. Buffalo	GAT>GTT	-0.420439	0
115	Jaffrabadi-2304430_10x	W. Buffalo	AAG>AGG	-0.854175	0
115	Jaffrabadi-2304430_10x	W. Buffalo	TCT>TGT	0.35932	0
115	Jaffrabadi-2304430_10x	W. Buffalo	GCT>GAT	-0.422076	-0.161474
115	Jaffrabadi-2304430_10x	W. Buffalo	CCA>CAA	-1.09069	0
115	Jaffrabadi-2304430_10x	W. Buffalo	TCG>TTG	0.760275	0
116	Jaffrabadi-230964_10x	W. Buffalo	TAC>TTC	0.51655	-0.780841
116	Jaffrabadi-230964_10x	W. Buffalo	GAG>GCG	0.619011	0
116	Jaffrabadi-230964_10x	W. Buffalo	AAC>ATC	-0.766756	0
116	Jaffrabadi-230964_10x	W. Buffalo	CAG>CCG	1.37073	0
116	Jaffrabadi-230964_10x	W. Buffalo	GAG>GGG	-0.505747	0
116	Jaffrabadi-230964_10x	W. Buffalo	AAA>ATA	0.871413	-0.291978
116	Jaffrabadi-230964_10x	W. Buffalo	CAC>CTC	-0.188807	0
116	Jaffrabadi-230964_10x	W. Buffalo	CCC>CTC	-0.0706951	0
116	Jaffrabadi-230964_10x	W. Buffalo	GCC>GAC	-0.495374	0
116	Jaffrabadi-230964_10x	W. Buffalo	ACA>AGA	0.0718119	0
116	Jaffrabadi-230964_10x	W. Buffalo	GAT>GTT	-0.40292	0
116	Jaffrabadi-230964_10x	W. Buffalo	AAG>AGG	-0.806099	0
116	Jaffrabadi-230964_10x	W. Buffalo	TCT>TGT	0.374856	0
116	Jaffrabadi-230964_10x	W. Buffalo	GCT>GAT	-0.400717	-0.161474
116	Jaffrabadi-230964_10x	W. Buffalo	CCA>CAA	-1.02782	0
116	Jaffrabadi-230964_10x	W. Buffalo	TCG>TTG	0.771184	0
117	Jaffrabadi-548_10x	W. Buffalo	TAC>TTC	0.410049	-0.780841
117	Jaffrabadi-548_10x	W. Buffalo	GAG>GCG	0.701713	0
117	Jaffrabadi-548_10x	W. Buffalo	AAC>ATC	-0.814622	0
117	Jaffrabadi-548_10x	W. Buffalo	CAG>CCG	1.49867	0
117	Jaffrabadi-548_10x	W. Buffalo	GAG>GGG	-0.455289	0
117	Jaffrabadi-548_10x	W. Buffalo	AAA>ATA	0.775366	-0.291978
117	Jaffrabadi-548_10x	W. Buffalo	CAC>CTC	-0.154839	0
117	Jaffrabadi-548_10x	W. Buffalo	CCC>CTC	0.0261661	0
117	Jaffrabadi-548_10x	W. Buffalo	GCC>GAC	-0.447056	0
117	Jaffrabadi-548_10x	W. Buffalo	ACA>AGA	0.00246252	0
117	Jaffrabadi-548_10x	W. Buffalo	GAT>GTT	-0.417367	0
117	Jaffrabadi-548_10x	W. Buffalo	AAG>AGG	-0.854398	0
117	Jaffrabadi-548_10x	W. Buffalo	TCT>TGT	0.39421	0
117	Jaffrabadi-548_10x	W. Buffalo	GCT>GAT	-0.420598	-0.161474
117	Jaffrabadi-548_10x	W. Buffalo	CCA>CAA	-0.933115	0
117	Jaffrabadi-548_10x	W. Buffalo	TCG>TTG	0.829131	0
118	Jaffrabadi-971_10x	W. Buffalo	TAC>TTC	0.436277	-0.780841
118	Jaffrabadi-971_10x	W. Buffalo	GAG>GCG	0.658865	0
118	Jaffrabadi-971_10x	W. Buffalo	AAC>ATC	-0.820672	0
118	Jaffrabadi-971_10x	W. Buffalo	CAG>CCG	1.38608	0
118	Jaffrabadi-971_10x	W. Buffalo	GAG>GGG	-0.464381	0
118	Jaffrabadi-971_10x	W. Buffalo	AAA>ATA	0.752053	-0.291978
118	Jaffrabadi-971_10x	W. Buffalo	CAC>CTC	-0.167959	0
118	Jaffrabadi-971_10x	W. Buffalo	CCC>CTC	-0.0429055	0
118	Jaffrabadi-971_10x	W. Buffalo	GCC>GAC	-0.491483	0
118	Jaffrabadi-971_10x	W. Buffalo	ACA>AGA	0.0239392	0
118	Jaffrabadi-971_10x	W. Buffalo	GAT>GTT	-0.407207	0
118	Jaffrabadi-971_10x	W. Buffalo	AAG>AGG	-0.867018	0
118	Jaffrabadi-971_10x	W. Buffalo	TCT>TGT	0.366771	0
118	Jaffrabadi-971_10x	W. Buffalo	GCT>GAT	-0.349351	-0.161474
118	Jaffrabadi-971_10x	W. Buffalo	CCA>CAA	-0.997017	0
118	Jaffrabadi-971_10x	W. Buffalo	TCG>TTG	0.805431	0
119	Female_Grantown_buffalo_30x	W. Buffalo	TAC>TTC	0.411298	-0.780841
119	Female_Grantown_buffalo_30x	W. Buffalo	GAG>GCG	0.642135	0
119	Female_Grantown_buffalo_30x	W. Buffalo	AAC>ATC	-0.805115	0
119	Female_Grantown_buffalo_30x	W. Buffalo	CAG>CCG	1.35202	0
119	Female_Grantown_buffalo_30x	W. Buffalo	GAG>GGG	-0.488695	0
119	Female_Grantown_buffalo_30x	W. Buffalo	AAA>ATA	0.90403	-0.291978
119	Female_Grantown_buffalo_30x	W. Buffalo	CAC>CTC	-0.181201	0
119	Female_Grantown_buffalo_30x	W. Buffalo	CCC>CTC	-0.0557816	0
119	Female_Grantown_buffalo_30x	W. Buffalo	GCC>GAC	-0.476469	0
119	Female_Grantown_buffalo_30x	W. Buffalo	ACA>AGA	0.0309596	0
119	Female_Grantown_buffalo_30x	W. Buffalo	GAT>GTT	-0.409709	0
119	Female_Grantown_buffalo_30x	W. Buffalo	AAG>AGG	-0.852726	0
119	Female_Grantown_buffalo_30x	W. Buffalo	TCT>TGT	0.39073	0
119	Female_Grantown_buffalo_30x	W. Buffalo	GCT>GAT	-0.465477	-0.161474
119	Female_Grantown_buffalo_30x	W. Buffalo	CCA>CAA	-1.04714	0
119	Female_Grantown_buffalo_30x	W. Buffalo	TCG>TTG	0.720157	0
12	MongolianCattle_MG37M	Cow	TAC>TTC	0.344245	-0.780841
12	MongolianCattle_MG37M	Cow	GAG>GCG	-0.518873	0
12	MongolianCattle_MG37M	Cow	AAC>ATC	-1.08617	0
12	MongolianCattle_MG37M	Cow	CAG>CCG	-0.924551	0
12	MongolianCattle_MG37M	Cow	GAG>GGG	-0.408511	0
12	MongolianCattle_MG37M	Cow	AAA>ATA	0.259466	-0.291978
12	MongolianCattle_MG37M	Cow	CAC>CTC	-1.10909	0
12	MongolianCattle_MG37M	Cow	CCC>CTC	0.0839168	0
12	MongolianCattle_MG37M	Cow	GCC>GAC	-0.912412	0
12	MongolianCattle_MG37M	Cow	ACA>AGA	-0.181594	0
12	MongolianCattle_MG37M	Cow	GAT>GTT	-0.848185	0
12	MongolianCattle_MG37M	Cow	AAG>AGG	-0.332348	0
12	MongolianCattle_MG37M	Cow	TCT>TGT	0.860284	0
12	MongolianCattle_MG37M	Cow	GCT>GAT	-0.735438	-0.161474
12	MongolianCattle_MG37M	Cow	CCA>CAA	-0.587451	0
12	MongolianCattle_MG37M	Cow	TCG>TTG	0.0534441	0
120	Kirkcaldy_female_30x	W. Buffalo	TAC>TTC	0.452271	-0.780841
120	Kirkcaldy_female_30x	W. Buffalo	GAG>GCG	0.671801	0
120	Kirkcaldy_female_30x	W. Buffalo	AAC>ATC	-0.831939	0
120	Kirkcaldy_female_30x	W. Buffalo	CAG>CCG	1.38382	0
120	Kirkcaldy_female_30x	W. Buffalo	GAG>GGG	-0.494625	0
120	Kirkcaldy_female_30x	W. Buffalo	AAA>ATA	0.921594	-0.291978
120	Kirkcaldy_female_30x	W. Buffalo	CAC>CTC	-0.241403	0
120	Kirkcaldy_female_30x	W. Buffalo	CCC>CTC	0.0200337	0
120	Kirkcaldy_female_30x	W. Buffalo	GCC>GAC	-0.48749	0
120	Kirkcaldy_female_30x	W. Buffalo	ACA>AGA	0.0371863	0
120	Kirkcaldy_female_30x	W. Buffalo	GAT>GTT	-0.394063	0
120	Kirkcaldy_female_30x	W. Buffalo	AAG>AGG	-0.86132	0
120	Kirkcaldy_female_30x	W. Buffalo	TCT>TGT	0.405878	0
120	Kirkcaldy_female_30x	W. Buffalo	GCT>GAT	-0.460588	-0.161474
120	Kirkcaldy_female_30x	W. Buffalo	CCA>CAA	-1.01038	0
120	Kirkcaldy_female_30x	W. Buffalo	TCG>TTG	0.710432	0
121	Kirkcaldy_male_30x	W. Buffalo	TAC>TTC	0.42764	-0.780841
121	Kirkcaldy_male_30x	W. Buffalo	GAG>GCG	0.675626	0
121	Kirkcaldy_male_30x	W. Buffalo	AAC>ATC	-0.803781	0
121	Kirkcaldy_male_30x	W. Buffalo	CAG>CCG	1.45077	0
121	Kirkcaldy_male_30x	W. Buffalo	GAG>GGG	-0.513957	0
121	Kirkcaldy_male_30x	W. Buffalo	AAA>ATA	0.945566	-0.291978
121	Kirkcaldy_male_30x	W. Buffalo	CAC>CTC	-0.178921	0
121	Kirkcaldy_male_30x	W. Buffalo	CCC>CTC	-0.0158227	0
121	Kirkcaldy_male_30x	W. Buffalo	GCC>GAC	-0.451963	0
121	Kirkcaldy_male_30x	W. Buffalo	ACA>AGA	0.0837519	0
121	Kirkcaldy_male_30x	W. Buffalo	GAT>GTT	-0.391404	0
121	Kirkcaldy_male_30x	W. Buffalo	AAG>AGG	-0.863419	0
121	Kirkcaldy_male_30x	W. Buffalo	TCT>TGT	0.388595	0
121	Kirkcaldy_male_30x	W. Buffalo	GCT>GAT	-0.435657	-0.161474
121	Kirkcaldy_male_30x	W. Buffalo	CCA>CAA	-1.01448	0
121	Kirkcaldy_male_30x	W. Buffalo	TCG>TTG	0.688766	0
122	Lodi_female_30x	W. Buffalo	TAC>TTC	0.437821	-0.780841
122	Lodi_female_30x	W. Buffalo	GAG>GCG	0.709583	0
122	Lodi_female_30x	W. Buffalo	AAC>ATC	-0.832186	0
122	Lodi_female_30x	W. Buffalo	CAG>CCG	1.43429	0
122	Lodi_female_30x	W. Buffalo	GAG>GGG	-0.491274	0
122	Lodi_female_30x	W. Buffalo	AAA>ATA	0.908696	-0.291978
122	Lodi_female_30x	W. Buffalo	CAC>CTC	-0.184943	0
122	Lodi_female_30x	W. Buffalo	CCC>CTC	-0.00156497	0
122	Lodi_female_30x	W. Buffalo	GCC>GAC	-0.435781	0
122	Lodi_female_30x	W. Buffalo	ACA>AGA	0.0649899	0
122	Lodi_female_30x	W. Buffalo	GAT>GTT	-0.39558	0
122	Lodi_female_30x	W. Buffalo	AAG>AGG	-0.827398	0
122	Lodi_female_30x	W. Buffalo	TCT>TGT	0.396384	0
122	Lodi_female_30x	W. Buffalo	GCT>GAT	-0.480292	-0.161474
122	Lodi_female_30x	W. Buffalo	CCA>CAA	-1.10624	0
122	Lodi_female_30x	W. Buffalo	TCG>TTG	0.697644	0
123	Lodi_male_30x	W. Buffalo	TAC>TTC	0.431077	-0.780841
123	Lodi_male_30x	W. Buffalo	GAG>GCG	0.686425	0
123	Lodi_male_30x	W. Buffalo	AAC>ATC	-0.752437	0
123	Lodi_male_30x	W. Buffalo	CAG>CCG	1.51685	0
123	Lodi_male_30x	W. Buffalo	GAG>GGG	-0.482463	0
123	Lodi_male_30x	W. Buffalo	AAA>ATA	0.929933	-0.291978
123	Lodi_male_30x	W. Buffalo	CAC>CTC	-0.213888	0
123	Lodi_male_30x	W. Buffalo	CCC>CTC	0.0100098	0
123	Lodi_male_30x	W. Buffalo	GCC>GAC	-0.40237	0
123	Lodi_male_30x	W. Buffalo	ACA>AGA	0.0585937	0
123	Lodi_male_30x	W. Buffalo	GAT>GTT	-0.387142	0
123	Lodi_male_30x	W. Buffalo	AAG>AGG	-0.850802	0
123	Lodi_male_30x	W. Buffalo	TCT>TGT	0.39887	0
123	Lodi_male_30x	W. Buffalo	GCT>GAT	-0.416794	-0.161474
123	Lodi_male_30x	W. Buffalo	CCA>CAA	-1.02283	0
123	Lodi_male_30x	W. Buffalo	TCG>TTG	0.681529	0
124	Male_Grantown_buffalo_30x	W. Buffalo	TAC>TTC	0.453675	-0.780841
124	Male_Grantown_buffalo_30x	W. Buffalo	GAG>GCG	0.681708	0
124	Male_Grantown_buffalo_30x	W. Buffalo	AAC>ATC	-0.849118	0
124	Male_Grantown_buffalo_30x	W. Buffalo	CAG>CCG	1.49049	0
124	Male_Grantown_buffalo_30x	W. Buffalo	GAG>GGG	-0.492675	0
124	Male_Grantown_buffalo_30x	W. Buffalo	AAA>ATA	0.937552	-0.291978
124	Male_Grantown_buffalo_30x	W. Buffalo	CAC>CTC	-0.229926	0
124	Male_Grantown_buffalo_30x	W. Buffalo	CCC>CTC	0.0173234	0
124	Male_Grantown_buffalo_30x	W. Buffalo	GCC>GAC	-0.430438	0
124	Male_Grantown_buffalo_30x	W. Buffalo	ACA>AGA	0.0100231	0
124	Male_Grantown_buffalo_30x	W. Buffalo	GAT>GTT	-0.398555	0
124	Male_Grantown_buffalo_30x	W. Buffalo	AAG>AGG	-0.882682	0
124	Male_Grantown_buffalo_30x	W. Buffalo	TCT>TGT	0.417228	0
124	Male_Grantown_buffalo_30x	W. Buffalo	GCT>GAT	-0.419572	-0.161474
124	Male_Grantown_buffalo_30x	W. Buffalo	CCA>CAA	-1.05699	0
124	Male_Grantown_buffalo_30x	W. Buffalo	TCG>TTG	0.708497	0
125	Murrah_1_30x	W. Buffalo	TAC>TTC	0.380517	-0.780841
125	Murrah_1_30x	W. Buffalo	GAG>GCG	0.604546	0
125	Murrah_1_30x	W. Buffalo	AAC>ATC	-0.865488	0
125	Murrah_1_30x	W. Buffalo	CAG>CCG	1.36714	0
125	Murrah_1_30x	W. Buffalo	GAG>GGG	-0.496872	0
125	Murrah_1_30x	W. Buffalo	AAA>ATA	0.733338	-0.291978
125	Murrah_1_30x	W. Buffalo	CAC>CTC	-0.19002	0
125	Murrah_1_30x	W. Buffalo	CCC>CTC	-0.0421212	0
125	Murrah_1_30x	W. Buffalo	GCC>GAC	-0.48692	0
125	Murrah_1_30x	W. Buffalo	ACA>AGA	0.0391091	0
125	Murrah_1_30x	W. Buffalo	GAT>GTT	-0.404642	0
125	Murrah_1_30x	W. Buffalo	AAG>AGG	-0.863868	0
125	Murrah_1_30x	W. Buffalo	TCT>TGT	0.365902	0
125	Murrah_1_30x	W. Buffalo	GCT>GAT	-0.422615	-0.161474
125	Murrah_1_30x	W. Buffalo	CCA>CAA	-1.03961	0
125	Murrah_1_30x	W. Buffalo	TCG>TTG	0.742827	0
126	Murrah_2_30x	W. Buffalo	TAC>TTC	0.451565	-0.780841
126	Murrah_2_30x	W. Buffalo	GAG>GCG	0.645807	0
126	Murrah_2_30x	W. Buffalo	AAC>ATC	-0.818237	0
126	Murrah_2_30x	W. Buffalo	CAG>CCG	1.35758	0
126	Murrah_2_30x	W. Buffalo	GAG>GGG	-0.501895	0
126	Murrah_2_30x	W. Buffalo	AAA>ATA	0.701637	-0.291978
126	Murrah_2_30x	W. Buffalo	CAC>CTC	-0.16193	0
126	Murrah_2_30x	W. Buffalo	CCC>CTC	-0.0654832	0
126	Murrah_2_30x	W. Buffalo	GCC>GAC	-0.506029	0
126	Murrah_2_30x	W. Buffalo	ACA>AGA	0.0389143	0
126	Murrah_2_30x	W. Buffalo	GAT>GTT	-0.417382	0
126	Murrah_2_30x	W. Buffalo	AAG>AGG	-0.857335	0
126	Murrah_2_30x	W. Buffalo	TCT>TGT	0.35654	0
126	Murrah_2_30x	W. Buffalo	GCT>GAT	-0.354771	-0.161474
126	Murrah_2_30x	W. Buffalo	CCA>CAA	-1.06406	0
126	Murrah_2_30x	W. Buffalo	TCG>TTG	0.758444	0
127	Murrah_3_30x	W. Buffalo	TAC>TTC	0.403371	-0.780841
127	Murrah_3_30x	W. Buffalo	GAG>GCG	0.616789	0
127	Murrah_3_30x	W. Buffalo	AAC>ATC	-0.847878	0
127	Murrah_3_30x	W. Buffalo	CAG>CCG	1.36326	0
127	Murrah_3_30x	W. Buffalo	GAG>GGG	-0.480173	0
127	Murrah_3_30x	W. Buffalo	AAA>ATA	0.767426	-0.291978
127	Murrah_3_30x	W. Buffalo	CAC>CTC	-0.173343	0
127	Murrah_3_30x	W. Buffalo	CCC>CTC	-0.0629518	0
127	Murrah_3_30x	W. Buffalo	GCC>GAC	-0.458567	0
127	Murrah_3_30x	W. Buffalo	ACA>AGA	-0.00450739	0
127	Murrah_3_30x	W. Buffalo	GAT>GTT	-0.406521	0
127	Murrah_3_30x	W. Buffalo	AAG>AGG	-0.857945	0
127	Murrah_3_30x	W. Buffalo	TCT>TGT	0.367846	0
127	Murrah_3_30x	W. Buffalo	GCT>GAT	-0.460298	-0.161474
127	Murrah_3_30x	W. Buffalo	CCA>CAA	-1.0532	0
127	Murrah_3_30x	W. Buffalo	TCG>TTG	0.751711	0
128	Murrah_4_30x	W. Buffalo	TAC>TTC	0.398759	-0.780841
128	Murrah_4_30x	W. Buffalo	GAG>GCG	0.653532	0
128	Murrah_4_30x	W. Buffalo	AAC>ATC	-0.891995	0
128	Murrah_4_30x	W. Buffalo	CAG>CCG	1.30111	0
128	Murrah_4_30x	W. Buffalo	GAG>GGG	-0.467735	0
128	Murrah_4_30x	W. Buffalo	AAA>ATA	0.722385	-0.291978
128	Murrah_4_30x	W. Buffalo	CAC>CTC	-0.147808	0
128	Murrah_4_30x	W. Buffalo	CCC>CTC	-0.0524012	0
128	Murrah_4_30x	W. Buffalo	GCC>GAC	-0.491493	0
128	Murrah_4_30x	W. Buffalo	ACA>AGA	0.0927426	0
128	Murrah_4_30x	W. Buffalo	GAT>GTT	-0.398179	0
128	Murrah_4_30x	W. Buffalo	AAG>AGG	-0.844663	0
128	Murrah_4_30x	W. Buffalo	TCT>TGT	0.367284	0
128	Murrah_4_30x	W. Buffalo	GCT>GAT	-0.365261	-0.161474
128	Murrah_4_30x	W. Buffalo	CCA>CAA	-1.01751	0
128	Murrah_4_30x	W. Buffalo	TCG>TTG	0.733006	0
129	Murrah_5_30x	W. Buffalo	TAC>TTC	0.457672	-0.780841
129	Murrah_5_30x	W. Buffalo	GAG>GCG	0.628604	0
129	Murrah_5_30x	W. Buffalo	AAC>ATC	-0.792873	0
129	Murrah_5_30x	W. Buffalo	CAG>CCG	1.37467	0
129	Murrah_5_30x	W. Buffalo	GAG>GGG	-0.49104	0
129	Murrah_5_30x	W. Buffalo	AAA>ATA	0.766785	-0.291978
129	Murrah_5_30x	W. Buffalo	CAC>CTC	-0.176009	0
129	Murrah_5_30x	W. Buffalo	CCC>CTC	-0.0584005	0
129	Murrah_5_30x	W. Buffalo	GCC>GAC	-0.48522	0
129	Murrah_5_30x	W. Buffalo	ACA>AGA	0.0379404	0
129	Murrah_5_30x	W. Buffalo	GAT>GTT	-0.411487	0
129	Murrah_5_30x	W. Buffalo	AAG>AGG	-0.845932	0
129	Murrah_5_30x	W. Buffalo	TCT>TGT	0.376771	0
129	Murrah_5_30x	W. Buffalo	GCT>GAT	-0.405061	-0.161474
129	Murrah_5_30x	W. Buffalo	CCA>CAA	-1.14206	0
129	Murrah_5_30x	W. Buffalo	TCG>TTG	0.763491	0
13	MongolianCattle_MG12M-1	Cow	TAC>TTC	0.400135	-0.780841
13	MongolianCattle_MG12M-1	Cow	GAG>GCG	-0.460126	0
13	MongolianCattle_MG12M-1	Cow	AAC>ATC	-1.1488	0
13	MongolianCattle_MG12M-1	Cow	CAG>CCG	-0.880515	0
13	MongolianCattle_MG12M-1	Cow	GAG>GGG	-0.393314	0
13	MongolianCattle_MG12M-1	Cow	AAA>ATA	0.27397	-0.291978
13	MongolianCattle_MG12M-1	Cow	CAC>CTC	-1.14084	0
13	MongolianCattle_MG12M-1	Cow	CCC>CTC	0.105866	0
13	MongolianCattle_MG12M-1	Cow	GCC>GAC	-0.912338	0
13	MongolianCattle_MG12M-1	Cow	ACA>AGA	-0.275987	0
13	MongolianCattle_MG12M-1	Cow	GAT>GTT	-0.83267	0
13	MongolianCattle_MG12M-1	Cow	AAG>AGG	-0.356962	0
13	MongolianCattle_MG12M-1	Cow	TCT>TGT	0.845337	0
13	MongolianCattle_MG12M-1	Cow	GCT>GAT	-0.766083	-0.161474
13	MongolianCattle_MG12M-1	Cow	CCA>CAA	-0.52439	0
13	MongolianCattle_MG12M-1	Cow	TCG>TTG	0.0512943	0
130	Murrah_6_30x	W. Buffalo	TAC>TTC	0.452743	-0.780841
130	Murrah_6_30x	W. Buffalo	GAG>GCG	0.667089	0
130	Murrah_6_30x	W. Buffalo	AAC>ATC	-0.852548	0
130	Murrah_6_30x	W. Buffalo	CAG>CCG	1.38189	0
130	Murrah_6_30x	W. Buffalo	GAG>GGG	-0.508074	0
130	Murrah_6_30x	W. Buffalo	AAA>ATA	0.798046	-0.291978
130	Murrah_6_30x	W. Buffalo	CAC>CTC	-0.227289	0
130	Murrah_6_30x	W. Buffalo	CCC>CTC	-0.0402539	0
130	Murrah_6_30x	W. Buffalo	GCC>GAC	-0.487624	0
130	Murrah_6_30x	W. Buffalo	ACA>AGA	-0.00354882	0
130	Murrah_6_30x	W. Buffalo	GAT>GTT	-0.40807	0
130	Murrah_6_30x	W. Buffalo	AAG>AGG	-0.860848	0
130	Murrah_6_30x	W. Buffalo	TCT>TGT	0.371036	0
130	Murrah_6_30x	W. Buffalo	GCT>GAT	-0.501107	-0.161474
130	Murrah_6_30x	W. Buffalo	CCA>CAA	-0.992719	0
130	Murrah_6_30x	W. Buffalo	TCG>TTG	0.762601	0
131	Murraha-2984_10x	W. Buffalo	TAC>TTC	0.491677	-0.780841
131	Murraha-2984_10x	W. Buffalo	GAG>GCG	0.621523	0
131	Murraha-2984_10x	W. Buffalo	AAC>ATC	-0.777734	0
131	Murraha-2984_10x	W. Buffalo	CAG>CCG	1.34675	0
131	Murraha-2984_10x	W. Buffalo	GAG>GGG	-0.463916	0
131	Murraha-2984_10x	W. Buffalo	AAA>ATA	0.768911	-0.291978
131	Murraha-2984_10x	W. Buffalo	CAC>CTC	-0.142625	0
131	Murraha-2984_10x	W. Buffalo	CCC>CTC	-0.0580158	0
131	Murraha-2984_10x	W. Buffalo	GCC>GAC	-0.504656	0
131	Murraha-2984_10x	W. Buffalo	ACA>AGA	0.0731093	0
131	Murraha-2984_10x	W. Buffalo	GAT>GTT	-0.412849	0
131	Murraha-2984_10x	W. Buffalo	AAG>AGG	-0.842553	0
131	Murraha-2984_10x	W. Buffalo	TCT>TGT	0.387841	0
131	Murraha-2984_10x	W. Buffalo	GCT>GAT	-0.337843	-0.161474
131	Murraha-2984_10x	W. Buffalo	CCA>CAA	-1.01727	0
131	Murraha-2984_10x	W. Buffalo	TCG>TTG	0.773328	0
132	Murraha-RASM-28_10x	W. Buffalo	TAC>TTC	0.433923	-0.780841
132	Murraha-RASM-28_10x	W. Buffalo	GAG>GCG	0.61409	0
132	Murraha-RASM-28_10x	W. Buffalo	AAC>ATC	-0.881236	0
132	Murraha-RASM-28_10x	W. Buffalo	CAG>CCG	1.356	0
132	Murraha-RASM-28_10x	W. Buffalo	GAG>GGG	-0.511046	0
132	Murraha-RASM-28_10x	W. Buffalo	AAA>ATA	0.818906	-0.291978
132	Murraha-RASM-28_10x	W. Buffalo	CAC>CTC	-0.178279	0
132	Murraha-RASM-28_10x	W. Buffalo	CCC>CTC	-0.0664656	0
132	Murraha-RASM-28_10x	W. Buffalo	GCC>GAC	-0.48932	0
132	Murraha-RASM-28_10x	W. Buffalo	ACA>AGA	0.0714867	0
132	Murraha-RASM-28_10x	W. Buffalo	GAT>GTT	-0.399826	0
132	Murraha-RASM-28_10x	W. Buffalo	AAG>AGG	-0.835403	0
132	Murraha-RASM-28_10x	W. Buffalo	TCT>TGT	0.382208	0
132	Murraha-RASM-28_10x	W. Buffalo	GCT>GAT	-0.375457	-0.161474
132	Murraha-RASM-28_10x	W. Buffalo	CCA>CAA	-1.01049	0
132	Murraha-RASM-28_10x	W. Buffalo	TCG>TTG	0.782778	0
133	Murraha-RASM2_10x	W. Buffalo	TAC>TTC	0.443613	-0.780841
133	Murraha-RASM2_10x	W. Buffalo	GAG>GCG	0.644455	0
133	Murraha-RASM2_10x	W. Buffalo	AAC>ATC	-0.871959	0
133	Murraha-RASM2_10x	W. Buffalo	CAG>CCG	1.4538	0
133	Murraha-RASM2_10x	W. Buffalo	GAG>GGG	-0.475754	0
133	Murraha-RASM2_10x	W. Buffalo	AAA>ATA	0.840203	-0.291978
133	Murraha-RASM2_10x	W. Buffalo	CAC>CTC	-0.139331	0
133	Murraha-RASM2_10x	W. Buffalo	CCC>CTC	-0.0539148	0
133	Murraha-RASM2_10x	W. Buffalo	GCC>GAC	-0.483612	0
133	Murraha-RASM2_10x	W. Buffalo	ACA>AGA	-0.00568212	0
133	Murraha-RASM2_10x	W. Buffalo	GAT>GTT	-0.397277	0
133	Murraha-RASM2_10x	W. Buffalo	AAG>AGG	-0.836358	0
133	Murraha-RASM2_10x	W. Buffalo	TCT>TGT	0.391833	0
133	Murraha-RASM2_10x	W. Buffalo	GCT>GAT	-0.494296	-0.161474
133	Murraha-RASM2_10x	W. Buffalo	CCA>CAA	-1.02016	0
133	Murraha-RASM2_10x	W. Buffalo	TCG>TTG	0.769223	0
134	Murraha-RRP277_10x	W. Buffalo	TAC>TTC	0.483768	-0.780841
134	Murraha-RRP277_10x	W. Buffalo	GAG>GCG	0.620445	0
134	Murraha-RRP277_10x	W. Buffalo	AAC>ATC	-0.782389	0
134	Murraha-RRP277_10x	W. Buffalo	CAG>CCG	1.45552	0
134	Murraha-RRP277_10x	W. Buffalo	GAG>GGG	-0.480243	0
134	Murraha-RRP277_10x	W. Buffalo	AAA>ATA	0.79868	-0.291978
134	Murraha-RRP277_10x	W. Buffalo	CAC>CTC	-0.163675	0
134	Murraha-RRP277_10x	W. Buffalo	CCC>CTC	-0.056895	0
134	Murraha-RRP277_10x	W. Buffalo	GCC>GAC	-0.487882	0
134	Murraha-RRP277_10x	W. Buffalo	ACA>AGA	0.0454839	0
134	Murraha-RRP277_10x	W. Buffalo	GAT>GTT	-0.387158	0
134	Murraha-RRP277_10x	W. Buffalo	AAG>AGG	-0.831494	0
134	Murraha-RRP277_10x	W. Buffalo	TCT>TGT	0.355176	0
134	Murraha-RRP277_10x	W. Buffalo	GCT>GAT	-0.42056	-0.161474
134	Murraha-RRP277_10x	W. Buffalo	CCA>CAA	-1.00906	0
134	Murraha-RRP277_10x	W. Buffalo	TCG>TTG	0.761675	0
135	Murraha-RSM-36_10x	W. Buffalo	TAC>TTC	0.416591	-0.780841
135	Murraha-RSM-36_10x	W. Buffalo	GAG>GCG	0.70197	0
135	Murraha-RSM-36_10x	W. Buffalo	AAC>ATC	-0.869937	0
135	Murraha-RSM-36_10x	W. Buffalo	CAG>CCG	1.38801	0
135	Murraha-RSM-36_10x	W. Buffalo	GAG>GGG	-0.463448	0
135	Murraha-RSM-36_10x	W. Buffalo	AAA>ATA	0.699737	-0.291978
135	Murraha-RSM-36_10x	W. Buffalo	CAC>CTC	-0.169544	0
135	Murraha-RSM-36_10x	W. Buffalo	CCC>CTC	0.0181641	0
135	Murraha-RSM-36_10x	W. Buffalo	GCC>GAC	-0.467311	0
135	Murraha-RSM-36_10x	W. Buffalo	ACA>AGA	0.0574156	0
135	Murraha-RSM-36_10x	W. Buffalo	GAT>GTT	-0.428455	0
135	Murraha-RSM-36_10x	W. Buffalo	AAG>AGG	-0.867437	0
135	Murraha-RSM-36_10x	W. Buffalo	TCT>TGT	0.365598	0
135	Murraha-RSM-36_10x	W. Buffalo	GCT>GAT	-0.434026	-0.161474
135	Murraha-RSM-36_10x	W. Buffalo	CCA>CAA	-1.05079	0
135	Murraha-RSM-36_10x	W. Buffalo	TCG>TTG	0.818669	0
136	Murraha-RSM-3B_10x	W. Buffalo	TAC>TTC	0.375889	-0.780841
136	Murraha-RSM-3B_10x	W. Buffalo	GAG>GCG	0.641499	0
136	Murraha-RSM-3B_10x	W. Buffalo	AAC>ATC	-0.828724	0
136	Murraha-RSM-3B_10x	W. Buffalo	CAG>CCG	1.39793	0
136	Murraha-RSM-3B_10x	W. Buffalo	GAG>GGG	-0.465299	0
136	Murraha-RSM-3B_10x	W. Buffalo	AAA>ATA	0.754526	-0.291978
136	Murraha-RSM-3B_10x	W. Buffalo	CAC>CTC	-0.16216	0
136	Murraha-RSM-3B_10x	W. Buffalo	CCC>CTC	-0.000760575	0
136	Murraha-RSM-3B_10x	W. Buffalo	GCC>GAC	-0.457354	0
136	Murraha-RSM-3B_10x	W. Buffalo	ACA>AGA	0.00677545	0
136	Murraha-RSM-3B_10x	W. Buffalo	GAT>GTT	-0.424289	0
136	Murraha-RSM-3B_10x	W. Buffalo	AAG>AGG	-0.855162	0
136	Murraha-RSM-3B_10x	W. Buffalo	TCT>TGT	0.353469	0
136	Murraha-RSM-3B_10x	W. Buffalo	GCT>GAT	-0.441767	-0.161474
136	Murraha-RSM-3B_10x	W. Buffalo	CCA>CAA	-1.17833	0
136	Murraha-RSM-3B_10x	W. Buffalo	TCG>TTG	0.777103	0
137	Pandharpuri-62222_10x	W. Buffalo	TAC>TTC	0.465691	-0.780841
137	Pandharpuri-62222_10x	W. Buffalo	GAG>GCG	0.643231	0
137	Pandharpuri-62222_10x	W. Buffalo	AAC>ATC	-0.783893	0
137	Pandharpuri-62222_10x	W. Buffalo	CAG>CCG	1.28345	0
137	Pandharpuri-62222_10x	W. Buffalo	GAG>GGG	-0.501728	0
137	Pandharpuri-62222_10x	W. Buffalo	AAA>ATA	0.870791	-0.291978
137	Pandharpuri-62222_10x	W. Buffalo	CAC>CTC	-0.149344	0
137	Pandharpuri-62222_10x	W. Buffalo	CCC>CTC	-0.0725315	0
137	Pandharpuri-62222_10x	W. Buffalo	GCC>GAC	-0.456857	0
137	Pandharpuri-62222_10x	W. Buffalo	ACA>AGA	0.045061	0
137	Pandharpuri-62222_10x	W. Buffalo	GAT>GTT	-0.395182	0
137	Pandharpuri-62222_10x	W. Buffalo	AAG>AGG	-0.838306	0
137	Pandharpuri-62222_10x	W. Buffalo	TCT>TGT	0.386952	0
137	Pandharpuri-62222_10x	W. Buffalo	GCT>GAT	-0.404542	-0.161474
137	Pandharpuri-62222_10x	W. Buffalo	CCA>CAA	-1.02919	0
137	Pandharpuri-62222_10x	W. Buffalo	TCG>TTG	0.778488	0
138	Pandharpuri-M257_10x	W. Buffalo	TAC>TTC	0.458166	-0.780841
138	Pandharpuri-M257_10x	W. Buffalo	GAG>GCG	0.646258	0
138	Pandharpuri-M257_10x	W. Buffalo	AAC>ATC	-0.780061	0
138	Pandharpuri-M257_10x	W. Buffalo	CAG>CCG	1.35973	0
138	Pandharpuri-M257_10x	W. Buffalo	GAG>GGG	-0.477564	0
138	Pandharpuri-M257_10x	W. Buffalo	AAA>ATA	0.736588	-0.291978
138	Pandharpuri-M257_10x	W. Buffalo	CAC>CTC	-0.196913	0
138	Pandharpuri-M257_10x	W. Buffalo	CCC>CTC	-0.0806219	0
138	Pandharpuri-M257_10x	W. Buffalo	GCC>GAC	-0.45148	0
138	Pandharpuri-M257_10x	W. Buffalo	ACA>AGA	0.0946047	0
138	Pandharpuri-M257_10x	W. Buffalo	GAT>GTT	-0.40365	0
138	Pandharpuri-M257_10x	W. Buffalo	AAG>AGG	-0.849195	0
138	Pandharpuri-M257_10x	W. Buffalo	TCT>TGT	0.353947	0
138	Pandharpuri-M257_10x	W. Buffalo	GCT>GAT	-0.372773	-0.161474
138	Pandharpuri-M257_10x	W. Buffalo	CCA>CAA	-1.0015	0
138	Pandharpuri-M257_10x	W. Buffalo	TCG>TTG	0.756941	0
139	Pandharpuri-M73_10x	W. Buffalo	TAC>TTC	0.446526	-0.780841
139	Pandharpuri-M73_10x	W. Buffalo	GAG>GCG	0.609498	0
139	Pandharpuri-M73_10x	W. Buffalo	AAC>ATC	-0.84519	0
139	Pandharpuri-M73_10x	W. Buffalo	CAG>CCG	1.27998	0
139	Pandharpuri-M73_10x	W. Buffalo	GAG>GGG	-0.512739	0
139	Pandharpuri-M73_10x	W. Buffalo	AAA>ATA	0.798952	-0.291978
139	Pandharpuri-M73_10x	W. Buffalo	CAC>CTC	-0.2048	0
139	Pandharpuri-M73_10x	W. Buffalo	CCC>CTC	-0.0582866	0
139	Pandharpuri-M73_10x	W. Buffalo	GCC>GAC	-0.475346	0
139	Pandharpuri-M73_10x	W. Buffalo	ACA>AGA	0.0416737	0
139	Pandharpuri-M73_10x	W. Buffalo	GAT>GTT	-0.40047	0
139	Pandharpuri-M73_10x	W. Buffalo	AAG>AGG	-0.851388	0
139	Pandharpuri-M73_10x	W. Buffalo	TCT>TGT	0.345138	0
139	Pandharpuri-M73_10x	W. Buffalo	GCT>GAT	-0.444108	-0.161474
139	Pandharpuri-M73_10x	W. Buffalo	CCA>CAA	-1.06152	0
139	Pandharpuri-M73_10x	W. Buffalo	TCG>TTG	0.789673	0
14	BohaiBlackCattle_BH5	Cow	TAC>TTC	0.38117	-0.780841
14	BohaiBlackCattle_BH5	Cow	GAG>GCG	-0.525701	0
14	BohaiBlackCattle_BH5	Cow	AAC>ATC	-1.09852	0
14	BohaiBlackCattle_BH5	Cow	CAG>CCG	-0.908598	0
14	BohaiBlackCattle_BH5	Cow	GAG>GGG	-0.406322	0
14	BohaiBlackCattle_BH5	Cow	AAA>ATA	0.245581	-0.291978
14	BohaiBlackCattle_BH5	Cow	CAC>CTC	-1.17378	0
14	BohaiBlackCattle_BH5	Cow	CCC>CTC	0.028017	0
14	BohaiBlackCattle_BH5	Cow	GCC>GAC	-0.990793	0
14	BohaiBlackCattle_BH5	Cow	ACA>AGA	-0.262393	0
14	BohaiBlackCattle_BH5	Cow	GAT>GTT	-0.853809	0
14	BohaiBlackCattle_BH5	Cow	AAG>AGG	-0.365649	0
14	BohaiBlackCattle_BH5	Cow	TCT>TGT	0.855257	0
14	BohaiBlackCattle_BH5	Cow	GCT>GAT	-0.780403	-0.161474
14	BohaiBlackCattle_BH5	Cow	CCA>CAA	-0.57565	0
14	BohaiBlackCattle_BH5	Cow	TCG>TTG	0.0274557	0
140	Pandharpuri-M7_10x	W. Buffalo	TAC>TTC	0.394115	-0.780841
140	Pandharpuri-M7_10x	W. Buffalo	GAG>GCG	0.663929	0
140	Pandharpuri-M7_10x	W. Buffalo	AAC>ATC	-0.830813	0
140	Pandharpuri-M7_10x	W. Buffalo	CAG>CCG	1.46632	0
140	Pandharpuri-M7_10x	W. Buffalo	GAG>GGG	-0.466504	0
140	Pandharpuri-M7_10x	W. Buffalo	AAA>ATA	0.660834	-0.291978
140	Pandharpuri-M7_10x	W. Buffalo	CAC>CTC	-0.138586	0
140	Pandharpuri-M7_10x	W. Buffalo	CCC>CTC	0.0701416	0
140	Pandharpuri-M7_10x	W. Buffalo	GCC>GAC	-0.445236	0
140	Pandharpuri-M7_10x	W. Buffalo	ACA>AGA	0.0513189	0
140	Pandharpuri-M7_10x	W. Buffalo	GAT>GTT	-0.424501	0
140	Pandharpuri-M7_10x	W. Buffalo	AAG>AGG	-0.85418	0
140	Pandharpuri-M7_10x	W. Buffalo	TCT>TGT	0.361534	0
140	Pandharpuri-M7_10x	W. Buffalo	GCT>GAT	-0.355709	-0.161474
140	Pandharpuri-M7_10x	W. Buffalo	CCA>CAA	-1.00621	0
140	Pandharpuri-M7_10x	W. Buffalo	TCG>TTG	0.853415	0
141	Pandharpuri_1_30x	W. Buffalo	TAC>TTC	0.473826	-0.780841
141	Pandharpuri_1_30x	W. Buffalo	GAG>GCG	0.640609	0
141	Pandharpuri_1_30x	W. Buffalo	AAC>ATC	-0.859714	0
141	Pandharpuri_1_30x	W. Buffalo	CAG>CCG	1.24747	0
141	Pandharpuri_1_30x	W. Buffalo	GAG>GGG	-0.488168	0
141	Pandharpuri_1_30x	W. Buffalo	AAA>ATA	0.817618	-0.291978
141	Pandharpuri_1_30x	W. Buffalo	CAC>CTC	-0.192798	0
141	Pandharpuri_1_30x	W. Buffalo	CCC>CTC	-0.0637775	0
141	Pandharpuri_1_30x	W. Buffalo	GCC>GAC	-0.468684	0
141	Pandharpuri_1_30x	W. Buffalo	ACA>AGA	0.0627677	0
141	Pandharpuri_1_30x	W. Buffalo	GAT>GTT	-0.397435	0
141	Pandharpuri_1_30x	W. Buffalo	AAG>AGG	-0.844836	0
141	Pandharpuri_1_30x	W. Buffalo	TCT>TGT	0.374738	0
141	Pandharpuri_1_30x	W. Buffalo	GCT>GAT	-0.420911	-0.161474
141	Pandharpuri_1_30x	W. Buffalo	CCA>CAA	-1.04774	0
141	Pandharpuri_1_30x	W. Buffalo	TCG>TTG	0.769992	0
142	Pandharpuri_2_30x	W. Buffalo	TAC>TTC	0.432143	-0.780841
142	Pandharpuri_2_30x	W. Buffalo	GAG>GCG	0.6487	0
142	Pandharpuri_2_30x	W. Buffalo	AAC>ATC	-0.85188	0
142	Pandharpuri_2_30x	W. Buffalo	CAG>CCG	1.35382	0
142	Pandharpuri_2_30x	W. Buffalo	GAG>GGG	-0.518673	0
142	Pandharpuri_2_30x	W. Buffalo	AAA>ATA	0.866741	-0.291978
142	Pandharpuri_2_30x	W. Buffalo	CAC>CTC	-0.210165	0
142	Pandharpuri_2_30x	W. Buffalo	CCC>CTC	-0.0799675	0
142	Pandharpuri_2_30x	W. Buffalo	GCC>GAC	-0.495004	0
142	Pandharpuri_2_30x	W. Buffalo	ACA>AGA	0.0867016	0
142	Pandharpuri_2_30x	W. Buffalo	GAT>GTT	-0.407704	0
142	Pandharpuri_2_30x	W. Buffalo	AAG>AGG	-0.82655	0
142	Pandharpuri_2_30x	W. Buffalo	TCT>TGT	0.38295	0
142	Pandharpuri_2_30x	W. Buffalo	GCT>GAT	-0.399824	-0.161474
142	Pandharpuri_2_30x	W. Buffalo	CCA>CAA	-1.07907	0
142	Pandharpuri_2_30x	W. Buffalo	TCG>TTG	0.748605	0
143	Pandharpuri_3_30x	W. Buffalo	TAC>TTC	0.41251	-0.780841
143	Pandharpuri_3_30x	W. Buffalo	GAG>GCG	0.618688	0
143	Pandharpuri_3_30x	W. Buffalo	AAC>ATC	-0.766838	0
143	Pandharpuri_3_30x	W. Buffalo	CAG>CCG	1.33708	0
143	Pandharpuri_3_30x	W. Buffalo	GAG>GGG	-0.475751	0
143	Pandharpuri_3_30x	W. Buffalo	AAA>ATA	0.83547	-0.291978
143	Pandharpuri_3_30x	W. Buffalo	CAC>CTC	-0.178104	0
143	Pandharpuri_3_30x	W. Buffalo	CCC>CTC	-0.0894244	0
143	Pandharpuri_3_30x	W. Buffalo	GCC>GAC	-0.462315	0
143	Pandharpuri_3_30x	W. Buffalo	ACA>AGA	0.0601975	0
143	Pandharpuri_3_30x	W. Buffalo	GAT>GTT	-0.407884	0
143	Pandharpuri_3_30x	W. Buffalo	AAG>AGG	-0.839221	0
143	Pandharpuri_3_30x	W. Buffalo	TCT>TGT	0.375028	0
143	Pandharpuri_3_30x	W. Buffalo	GCT>GAT	-0.442515	-0.161474
143	Pandharpuri_3_30x	W. Buffalo	CCA>CAA	-1.03055	0
143	Pandharpuri_3_30x	W. Buffalo	TCG>TTG	0.771238	0
144	Pandharpuri_4_30x	W. Buffalo	TAC>TTC	0.382055	-0.780841
144	Pandharpuri_4_30x	W. Buffalo	GAG>GCG	0.629209	0
144	Pandharpuri_4_30x	W. Buffalo	AAC>ATC	-0.861919	0
144	Pandharpuri_4_30x	W. Buffalo	CAG>CCG	1.33396	0
144	Pandharpuri_4_30x	W. Buffalo	GAG>GGG	-0.502657	0
144	Pandharpuri_4_30x	W. Buffalo	AAA>ATA	0.835698	-0.291978
144	Pandharpuri_4_30x	W. Buffalo	CAC>CTC	-0.171544	0
144	Pandharpuri_4_30x	W. Buffalo	CCC>CTC	-0.050051	0
144	Pandharpuri_4_30x	W. Buffalo	GCC>GAC	-0.487955	0
144	Pandharpuri_4_30x	W. Buffalo	ACA>AGA	0.0033959	0
144	Pandharpuri_4_30x	W. Buffalo	GAT>GTT	-0.408172	0
144	Pandharpuri_4_30x	W. Buffalo	AAG>AGG	-0.874636	0
144	Pandharpuri_4_30x	W. Buffalo	TCT>TGT	0.345009	0
144	Pandharpuri_4_30x	W. Buffalo	GCT>GAT	-0.444647	-0.161474
144	Pandharpuri_4_30x	W. Buffalo	CCA>CAA	-1.06772	0
144	Pandharpuri_4_30x	W. Buffalo	TCG>TTG	0.761567	0
145	Pandharpuri_5_30x	W. Buffalo	TAC>TTC	0.477945	-0.780841
145	Pandharpuri_5_30x	W. Buffalo	GAG>GCG	0.663317	0
145	Pandharpuri_5_30x	W. Buffalo	AAC>ATC	-0.852365	0
145	Pandharpuri_5_30x	W. Buffalo	CAG>CCG	1.38988	0
145	Pandharpuri_5_30x	W. Buffalo	GAG>GGG	-0.45827	0
145	Pandharpuri_5_30x	W. Buffalo	AAA>ATA	0.797089	-0.291978
145	Pandharpuri_5_30x	W. Buffalo	CAC>CTC	-0.132424	0
145	Pandharpuri_5_30x	W. Buffalo	CCC>CTC	-0.0343611	0
145	Pandharpuri_5_30x	W. Buffalo	GCC>GAC	-0.475011	0
145	Pandharpuri_5_30x	W. Buffalo	ACA>AGA	0.0973294	0
145	Pandharpuri_5_30x	W. Buffalo	GAT>GTT	-0.390325	0
145	Pandharpuri_5_30x	W. Buffalo	AAG>AGG	-0.832493	0
145	Pandharpuri_5_30x	W. Buffalo	TCT>TGT	0.371794	0
145	Pandharpuri_5_30x	W. Buffalo	GCT>GAT	-0.399851	-0.161474
145	Pandharpuri_5_30x	W. Buffalo	CCA>CAA	-0.981679	0
145	Pandharpuri_5_30x	W. Buffalo	TCG>TTG	0.79458	0
146	Pandharpuri_6_30x	W. Buffalo	TAC>TTC	0.418333	-0.780841
146	Pandharpuri_6_30x	W. Buffalo	GAG>GCG	0.662908	0
146	Pandharpuri_6_30x	W. Buffalo	AAC>ATC	-0.841724	0
146	Pandharpuri_6_30x	W. Buffalo	CAG>CCG	1.3563	0
146	Pandharpuri_6_30x	W. Buffalo	GAG>GGG	-0.484482	0
146	Pandharpuri_6_30x	W. Buffalo	AAA>ATA	0.782475	-0.291978
146	Pandharpuri_6_30x	W. Buffalo	CAC>CTC	-0.203997	0
146	Pandharpuri_6_30x	W. Buffalo	CCC>CTC	-0.0887844	0
146	Pandharpuri_6_30x	W. Buffalo	GCC>GAC	-0.487462	0
146	Pandharpuri_6_30x	W. Buffalo	ACA>AGA	-0.0322888	0
146	Pandharpuri_6_30x	W. Buffalo	GAT>GTT	-0.394591	0
146	Pandharpuri_6_30x	W. Buffalo	AAG>AGG	-0.834345	0
146	Pandharpuri_6_30x	W. Buffalo	TCT>TGT	0.372016	0
146	Pandharpuri_6_30x	W. Buffalo	GCT>GAT	-0.459754	-0.161474
146	Pandharpuri_6_30x	W. Buffalo	CCA>CAA	-1.03376	0
146	Pandharpuri_6_30x	W. Buffalo	TCG>TTG	0.759685	0
147	Pandharpuri_female_30x	W. Buffalo	TAC>TTC	0.340555	-0.780841
147	Pandharpuri_female_30x	W. Buffalo	GAG>GCG	0.620209	0
147	Pandharpuri_female_30x	W. Buffalo	AAC>ATC	-0.809144	0
147	Pandharpuri_female_30x	W. Buffalo	CAG>CCG	1.35562	0
147	Pandharpuri_female_30x	W. Buffalo	GAG>GGG	-0.489075	0
147	Pandharpuri_female_30x	W. Buffalo	AAA>ATA	0.807927	-0.291978
147	Pandharpuri_female_30x	W. Buffalo	CAC>CTC	-0.14364	0
147	Pandharpuri_female_30x	W. Buffalo	CCC>CTC	-0.050749	0
147	Pandharpuri_female_30x	W. Buffalo	GCC>GAC	-0.49752	0
147	Pandharpuri_female_30x	W. Buffalo	ACA>AGA	0.0519508	0
147	Pandharpuri_female_30x	W. Buffalo	GAT>GTT	-0.381163	0
147	Pandharpuri_female_30x	W. Buffalo	AAG>AGG	-0.853687	0
147	Pandharpuri_female_30x	W. Buffalo	TCT>TGT	0.379384	0
147	Pandharpuri_female_30x	W. Buffalo	GCT>GAT	-0.406775	-0.161474
147	Pandharpuri_female_30x	W. Buffalo	CCA>CAA	-1.05583	0
147	Pandharpuri_female_30x	W. Buffalo	TCG>TTG	0.782409	0
148	Su.B.1_10x	W. Buffalo	TAC>TTC	0.36326	-0.780841
148	Su.B.1_10x	W. Buffalo	GAG>GCG	0.721812	0
148	Su.B.1_10x	W. Buffalo	AAC>ATC	-0.907989	0
148	Su.B.1_10x	W. Buffalo	CAG>CCG	1.51982	0
148	Su.B.1_10x	W. Buffalo	GAG>GGG	-0.452753	0
148	Su.B.1_10x	W. Buffalo	AAA>ATA	0.596318	-0.291978
148	Su.B.1_10x	W. Buffalo	CAC>CTC	-0.133581	0
148	Su.B.1_10x	W. Buffalo	CCC>CTC	0.118189	0
148	Su.B.1_10x	W. Buffalo	GCC>GAC	-0.425	0
148	Su.B.1_10x	W. Buffalo	ACA>AGA	-0.0670675	0
148	Su.B.1_10x	W. Buffalo	GAT>GTT	-0.438483	0
148	Su.B.1_10x	W. Buffalo	AAG>AGG	-0.857019	0
148	Su.B.1_10x	W. Buffalo	TCT>TGT	0.368378	0
148	Su.B.1_10x	W. Buffalo	GCT>GAT	-0.383635	-0.161474
148	Su.B.1_10x	W. Buffalo	CCA>CAA	-1.02971	0
148	Su.B.1_10x	W. Buffalo	TCG>TTG	0.861579	0
149	Su.B.3_10x	W. Buffalo	TAC>TTC	0.289544	-0.780841
149	Su.B.3_10x	W. Buffalo	GAG>GCG	0.729018	0
149	Su.B.3_10x	W. Buffalo	AAC>ATC	-0.854522	0
149	Su.B.3_10x	W. Buffalo	CAG>CCG	1.51462	0
149	Su.B.3_10x	W. Buffalo	GAG>GGG	-0.415599	0
149	Su.B.3_10x	W. Buffalo	AAA>ATA	0.451885	-0.291978
149	Su.B.3_10x	W. Buffalo	CAC>CTC	-0.104153	0
149	Su.B.3_10x	W. Buffalo	CCC>CTC	0.182187	0
149	Su.B.3_10x	W. Buffalo	GCC>GAC	-0.408481	0
149	Su.B.3_10x	W. Buffalo	ACA>AGA	0.0216632	0
149	Su.B.3_10x	W. Buffalo	GAT>GTT	-0.431534	0
149	Su.B.3_10x	W. Buffalo	AAG>AGG	-0.856601	0
149	Su.B.3_10x	W. Buffalo	TCT>TGT	0.349791	0
149	Su.B.3_10x	W. Buffalo	GCT>GAT	-0.434652	-0.161474
149	Su.B.3_10x	W. Buffalo	CCA>CAA	-1.03736	0
149	Su.B.3_10x	W. Buffalo	TCG>TTG	0.891116	0
15	Eastern-Finncattle_SAMEA4827182	Cow	TAC>TTC	0.397315	-0.780841
15	Eastern-Finncattle_SAMEA4827182	Cow	GAG>GCG	-0.559756	0
15	Eastern-Finncattle_SAMEA4827182	Cow	AAC>ATC	-1.06717	0
15	Eastern-Finncattle_SAMEA4827182	Cow	CAG>CCG	-1.04945	0
15	Eastern-Finncattle_SAMEA4827182	Cow	GAG>GGG	-0.438116	0
15	Eastern-Finncattle_SAMEA4827182	Cow	AAA>ATA	0.430511	-0.291978
15	Eastern-Finncattle_SAMEA4827182	Cow	CAC>CTC	-1.21757	0
15	Eastern-Finncattle_SAMEA4827182	Cow	CCC>CTC	-0.0356435	0
15	Eastern-Finncattle_SAMEA4827182	Cow	GCC>GAC	-0.991667	0
15	Eastern-Finncattle_SAMEA4827182	Cow	ACA>AGA	-0.226228	0
15	Eastern-Finncattle_SAMEA4827182	Cow	GAT>GTT	-0.857816	0
15	Eastern-Finncattle_SAMEA4827182	Cow	AAG>AGG	-0.350597	0
15	Eastern-Finncattle_SAMEA4827182	Cow	TCT>TGT	0.865682	0
15	Eastern-Finncattle_SAMEA4827182	Cow	GCT>GAT	-0.771146	-0.161474
15	Eastern-Finncattle_SAMEA4827182	Cow	CCA>CAA	-0.591937	0
15	Eastern-Finncattle_SAMEA4827182	Cow	TCG>TTG	-0.0244029	0
150	Surti-078_10x	W. Buffalo	TAC>TTC	0.399008	-0.780841
150	Surti-078_10x	W. Buffalo	GAG>GCG	0.654602	0
150	Surti-078_10x	W. Buffalo	AAC>ATC	-0.813846	0
150	Surti-078_10x	W. Buffalo	CAG>CCG	1.29053	0
150	Surti-078_10x	W. Buffalo	GAG>GGG	-0.49422	0
150	Surti-078_10x	W. Buffalo	AAA>ATA	0.770277	-0.291978
150	Surti-078_10x	W. Buffalo	CAC>CTC	-0.19866	0
150	Surti-078_10x	W. Buffalo	CCC>CTC	-0.0160707	0
150	Surti-078_10x	W. Buffalo	GCC>GAC	-0.486041	0
150	Surti-078_10x	W. Buffalo	ACA>AGA	0.0399559	0
150	Surti-078_10x	W. Buffalo	GAT>GTT	-0.410521	0
150	Surti-078_10x	W. Buffalo	AAG>AGG	-0.846525	0
150	Surti-078_10x	W. Buffalo	TCT>TGT	0.36642	0
150	Surti-078_10x	W. Buffalo	GCT>GAT	-0.44285	-0.161474
150	Surti-078_10x	W. Buffalo	CCA>CAA	-1.04731	0
150	Surti-078_10x	W. Buffalo	TCG>TTG	0.777942	0
151	Surti-214_10x	W. Buffalo	TAC>TTC	0.490676	-0.780841
151	Surti-214_10x	W. Buffalo	GAG>GCG	0.662487	0
151	Surti-214_10x	W. Buffalo	AAC>ATC	-0.757726	0
151	Surti-214_10x	W. Buffalo	CAG>CCG	1.28789	0
151	Surti-214_10x	W. Buffalo	GAG>GGG	-0.461254	0
151	Surti-214_10x	W. Buffalo	AAA>ATA	0.736767	-0.291978
151	Surti-214_10x	W. Buffalo	CAC>CTC	-0.138379	0
151	Surti-214_10x	W. Buffalo	CCC>CTC	-0.0198853	0
151	Surti-214_10x	W. Buffalo	GCC>GAC	-0.450333	0
151	Surti-214_10x	W. Buffalo	ACA>AGA	-0.0094317	0
151	Surti-214_10x	W. Buffalo	GAT>GTT	-0.410471	0
151	Surti-214_10x	W. Buffalo	AAG>AGG	-0.848119	0
151	Surti-214_10x	W. Buffalo	TCT>TGT	0.37307	0
151	Surti-214_10x	W. Buffalo	GCT>GAT	-0.416406	-0.161474
151	Surti-214_10x	W. Buffalo	CCA>CAA	-0.97803	0
151	Surti-214_10x	W. Buffalo	TCG>TTG	0.767599	0
152	Surti-251_10x	W. Buffalo	TAC>TTC	0.466281	-0.780841
152	Surti-251_10x	W. Buffalo	GAG>GCG	0.623218	0
152	Surti-251_10x	W. Buffalo	AAC>ATC	-0.796033	0
152	Surti-251_10x	W. Buffalo	CAG>CCG	1.34661	0
152	Surti-251_10x	W. Buffalo	GAG>GGG	-0.479403	0
152	Surti-251_10x	W. Buffalo	AAA>ATA	0.845489	-0.291978
152	Surti-251_10x	W. Buffalo	CAC>CTC	-0.18535	0
152	Surti-251_10x	W. Buffalo	CCC>CTC	-0.0886743	0
152	Surti-251_10x	W. Buffalo	GCC>GAC	-0.505188	0
152	Surti-251_10x	W. Buffalo	ACA>AGA	0.0491102	0
152	Surti-251_10x	W. Buffalo	GAT>GTT	-0.423066	0
152	Surti-251_10x	W. Buffalo	AAG>AGG	-0.835261	0
152	Surti-251_10x	W. Buffalo	TCT>TGT	0.360891	0
152	Surti-251_10x	W. Buffalo	GCT>GAT	-0.383758	-0.161474
152	Surti-251_10x	W. Buffalo	CCA>CAA	-0.97061	0
152	Surti-251_10x	W. Buffalo	TCG>TTG	0.761756	0
153	Surti-B367_10x	W. Buffalo	TAC>TTC	0.398133	-0.780841
153	Surti-B367_10x	W. Buffalo	GAG>GCG	0.653338	0
153	Surti-B367_10x	W. Buffalo	AAC>ATC	-0.813112	0
153	Surti-B367_10x	W. Buffalo	CAG>CCG	1.29141	0
153	Surti-B367_10x	W. Buffalo	GAG>GGG	-0.493572	0
153	Surti-B367_10x	W. Buffalo	AAA>ATA	0.741866	-0.291978
153	Surti-B367_10x	W. Buffalo	CAC>CTC	-0.195084	0
153	Surti-B367_10x	W. Buffalo	CCC>CTC	-0.0311802	0
153	Surti-B367_10x	W. Buffalo	GCC>GAC	-0.505707	0
153	Surti-B367_10x	W. Buffalo	ACA>AGA	-0.022757	0
153	Surti-B367_10x	W. Buffalo	GAT>GTT	-0.418927	0
153	Surti-B367_10x	W. Buffalo	AAG>AGG	-0.854999	0
153	Surti-B367_10x	W. Buffalo	TCT>TGT	0.342243	0
153	Surti-B367_10x	W. Buffalo	GCT>GAT	-0.448403	-0.161474
153	Surti-B367_10x	W. Buffalo	CCA>CAA	-1.10423	0
153	Surti-B367_10x	W. Buffalo	TCG>TTG	0.741615	0
154	Surti_1_30x	W. Buffalo	TAC>TTC	0.358589	-0.780841
154	Surti_1_30x	W. Buffalo	GAG>GCG	0.636306	0
154	Surti_1_30x	W. Buffalo	AAC>ATC	-0.884078	0
154	Surti_1_30x	W. Buffalo	CAG>CCG	1.28858	0
154	Surti_1_30x	W. Buffalo	GAG>GGG	-0.473166	0
154	Surti_1_30x	W. Buffalo	AAA>ATA	0.748107	-0.291978
154	Surti_1_30x	W. Buffalo	CAC>CTC	-0.219572	0
154	Surti_1_30x	W. Buffalo	CCC>CTC	-0.0852123	0
154	Surti_1_30x	W. Buffalo	GCC>GAC	-0.475703	0
154	Surti_1_30x	W. Buffalo	ACA>AGA	0.0513692	0
154	Surti_1_30x	W. Buffalo	GAT>GTT	-0.410294	0
154	Surti_1_30x	W. Buffalo	AAG>AGG	-0.844912	0
154	Surti_1_30x	W. Buffalo	TCT>TGT	0.359146	0
154	Surti_1_30x	W. Buffalo	GCT>GAT	-0.435363	-0.161474
154	Surti_1_30x	W. Buffalo	CCA>CAA	-0.998336	0
154	Surti_1_30x	W. Buffalo	TCG>TTG	0.746563	0
155	Surti_2_30x	W. Buffalo	TAC>TTC	0.397398	-0.780841
155	Surti_2_30x	W. Buffalo	GAG>GCG	0.622887	0
155	Surti_2_30x	W. Buffalo	AAC>ATC	-0.821161	0
155	Surti_2_30x	W. Buffalo	CAG>CCG	1.32875	0
155	Surti_2_30x	W. Buffalo	GAG>GGG	-0.518196	0
155	Surti_2_30x	W. Buffalo	AAA>ATA	0.799275	-0.291978
155	Surti_2_30x	W. Buffalo	CAC>CTC	-0.198078	0
155	Surti_2_30x	W. Buffalo	CCC>CTC	-0.0710589	0
155	Surti_2_30x	W. Buffalo	GCC>GAC	-0.508138	0
155	Surti_2_30x	W. Buffalo	ACA>AGA	0.0219297	0
155	Surti_2_30x	W. Buffalo	GAT>GTT	-0.397743	0
155	Surti_2_30x	W. Buffalo	AAG>AGG	-0.828946	0
155	Surti_2_30x	W. Buffalo	TCT>TGT	0.374894	0
155	Surti_2_30x	W. Buffalo	GCT>GAT	-0.349906	-0.161474
155	Surti_2_30x	W. Buffalo	CCA>CAA	-0.966906	0
155	Surti_2_30x	W. Buffalo	TCG>TTG	0.766184	0
156	Surti_3_30x	W. Buffalo	TAC>TTC	0.43763	-0.780841
156	Surti_3_30x	W. Buffalo	GAG>GCG	0.648257	0
156	Surti_3_30x	W. Buffalo	AAC>ATC	-0.805101	0
156	Surti_3_30x	W. Buffalo	CAG>CCG	1.36399	0
156	Surti_3_30x	W. Buffalo	GAG>GGG	-0.470714	0
156	Surti_3_30x	W. Buffalo	AAA>ATA	0.803648	-0.291978
156	Surti_3_30x	W. Buffalo	CAC>CTC	-0.165463	0
156	Surti_3_30x	W. Buffalo	CCC>CTC	-0.0643166	0
156	Surti_3_30x	W. Buffalo	GCC>GAC	-0.480942	0
156	Surti_3_30x	W. Buffalo	ACA>AGA	0.0622426	0
156	Surti_3_30x	W. Buffalo	GAT>GTT	-0.391253	0
156	Surti_3_30x	W. Buffalo	AAG>AGG	-0.826631	0
156	Surti_3_30x	W. Buffalo	TCT>TGT	0.366451	0
156	Surti_3_30x	W. Buffalo	GCT>GAT	-0.379061	-0.161474
156	Surti_3_30x	W. Buffalo	CCA>CAA	-0.959714	0
156	Surti_3_30x	W. Buffalo	TCG>TTG	0.765899	0
157	Surti_4_30x	W. Buffalo	TAC>TTC	0.347372	-0.780841
157	Surti_4_30x	W. Buffalo	GAG>GCG	0.643918	0
157	Surti_4_30x	W. Buffalo	AAC>ATC	-0.84121	0
157	Surti_4_30x	W. Buffalo	CAG>CCG	1.288	0
157	Surti_4_30x	W. Buffalo	GAG>GGG	-0.504169	0
157	Surti_4_30x	W. Buffalo	AAA>ATA	0.776646	-0.291978
157	Surti_4_30x	W. Buffalo	CAC>CTC	-0.230113	0
157	Surti_4_30x	W. Buffalo	CCC>CTC	-0.128362	0
157	Surti_4_30x	W. Buffalo	GCC>GAC	-0.526059	0
157	Surti_4_30x	W. Buffalo	ACA>AGA	0.0580572	0
157	Surti_4_30x	W. Buffalo	GAT>GTT	-0.399757	0
157	Surti_4_30x	W. Buffalo	AAG>AGG	-0.864216	0
157	Surti_4_30x	W. Buffalo	TCT>TGT	0.341376	0
157	Surti_4_30x	W. Buffalo	GCT>GAT	-0.391978	-0.161474
157	Surti_4_30x	W. Buffalo	CCA>CAA	-1.06801	0
157	Surti_4_30x	W. Buffalo	TCG>TTG	0.745386	0
158	Surti_5_30x	W. Buffalo	TAC>TTC	0.36414	-0.780841
158	Surti_5_30x	W. Buffalo	GAG>GCG	0.600651	0
158	Surti_5_30x	W. Buffalo	AAC>ATC	-0.842487	0
158	Surti_5_30x	W. Buffalo	CAG>CCG	1.3292	0
158	Surti_5_30x	W. Buffalo	GAG>GGG	-0.464136	0
158	Surti_5_30x	W. Buffalo	AAA>ATA	0.830808	-0.291978
158	Surti_5_30x	W. Buffalo	CAC>CTC	-0.216725	0
158	Surti_5_30x	W. Buffalo	CCC>CTC	-0.0434811	0
158	Surti_5_30x	W. Buffalo	GCC>GAC	-0.517255	0
158	Surti_5_30x	W. Buffalo	ACA>AGA	0.0163101	0
158	Surti_5_30x	W. Buffalo	GAT>GTT	-0.423034	0
158	Surti_5_30x	W. Buffalo	AAG>AGG	-0.871164	0
158	Surti_5_30x	W. Buffalo	TCT>TGT	0.357928	0
158	Surti_5_30x	W. Buffalo	GCT>GAT	-0.392985	-0.161474
158	Surti_5_30x	W. Buffalo	CCA>CAA	-1.02501	0
158	Surti_5_30x	W. Buffalo	TCG>TTG	0.761282	0
159	Surti_6_30x	W. Buffalo	TAC>TTC	0.382322	-0.780841
159	Surti_6_30x	W. Buffalo	GAG>GCG	0.640914	0
159	Surti_6_30x	W. Buffalo	AAC>ATC	-0.835341	0
159	Surti_6_30x	W. Buffalo	CAG>CCG	1.30025	0
159	Surti_6_30x	W. Buffalo	GAG>GGG	-0.499085	0
159	Surti_6_30x	W. Buffalo	AAA>ATA	0.808083	-0.291978
159	Surti_6_30x	W. Buffalo	CAC>CTC	-0.206153	0
159	Surti_6_30x	W. Buffalo	CCC>CTC	-0.0522319	0
159	Surti_6_30x	W. Buffalo	GCC>GAC	-0.495712	0
159	Surti_6_30x	W. Buffalo	ACA>AGA	0.015406	0
159	Surti_6_30x	W. Buffalo	GAT>GTT	-0.377102	0
159	Surti_6_30x	W. Buffalo	AAG>AGG	-0.848543	0
159	Surti_6_30x	W. Buffalo	TCT>TGT	0.352067	0
159	Surti_6_30x	W. Buffalo	GCT>GAT	-0.369731	-0.161474
159	Surti_6_30x	W. Buffalo	CCA>CAA	-1.03784	0
159	Surti_6_30x	W. Buffalo	TCG>TTG	0.758149	0
16	Ankole_BT200135	Cow	TAC>TTC	0.509362	-0.780841
16	Ankole_BT200135	Cow	GAG>GCG	-0.555201	0
16	Ankole_BT200135	Cow	AAC>ATC	-1.15315	0
16	Ankole_BT200135	Cow	CAG>CCG	-0.825452	0
16	Ankole_BT200135	Cow	GAG>GGG	-0.435206	0
16	Ankole_BT200135	Cow	AAA>ATA	0.228655	-0.291978
16	Ankole_BT200135	Cow	CAC>CTC	-1.1965	0
16	Ankole_BT200135	Cow	CCC>CTC	-0.0933636	0
16	Ankole_BT200135	Cow	GCC>GAC	-1.02499	0
16	Ankole_BT200135	Cow	ACA>AGA	-0.240788	0
16	Ankole_BT200135	Cow	GAT>GTT	-0.847594	0
16	Ankole_BT200135	Cow	AAG>AGG	-0.354873	0
16	Ankole_BT200135	Cow	TCT>TGT	0.836713	0
16	Ankole_BT200135	Cow	GCT>GAT	-0.815319	-0.161474
16	Ankole_BT200135	Cow	CCA>CAA	-0.626949	0
16	Ankole_BT200135	Cow	TCG>TTG	0.0268314	0
160	AB42742100	A. Buffalo	TAC>TTC	1.28358	1.32853
160	AB42742100	A. Buffalo	GAG>GCG	-0.236787	0
160	AB42742100	A. Buffalo	AAC>ATC	0.0752392	0
160	AB42742100	A. Buffalo	CAG>CCG	0.725313	0
160	AB42742100	A. Buffalo	GAG>GGG	-0.601918	0
160	AB42742100	A. Buffalo	AAA>ATA	1.50705	0.722273
160	AB42742100	A. Buffalo	CAC>CTC	0.068181	0
160	AB42742100	A. Buffalo	CCC>CTC	-0.95015	0
160	AB42742100	A. Buffalo	GCC>GAC	0.184016	0
160	AB42742100	A. Buffalo	ACA>AGA	-0.0873242	0
160	AB42742100	A. Buffalo	GAT>GTT	-0.566252	0
160	AB42742100	A. Buffalo	AAG>AGG	-0.589877	0
160	AB42742100	A. Buffalo	TCT>TGT	0.00909925	0
160	AB42742100	A. Buffalo	GCT>GAT	2.06522	0.234986
160	AB42742100	A. Buffalo	CCA>CAA	2.0918	0
160	AB42742100	A. Buffalo	TCG>TTG	0.157883	0
161	AB42156842	A. Buffalo	TAC>TTC	1.25142	1.32853
161	AB42156842	A. Buffalo	GAG>GCG	-0.170044	0
161	AB42156842	A. Buffalo	AAC>ATC	0.0980406	0
161	AB42156842	A. Buffalo	CAG>CCG	0.952079	0
161	AB42156842	A. Buffalo	GAG>GGG	-0.584632	0
161	AB42156842	A. Buffalo	AAA>ATA	1.5513	0.722273
161	AB42156842	A. Buffalo	CAC>CTC	0.0609764	0
161	AB42156842	A. Buffalo	CCC>CTC	-0.899419	0
161	AB42156842	A. Buffalo	GCC>GAC	0.170836	0
161	AB42156842	A. Buffalo	ACA>AGA	-0.0877439	0
161	AB42156842	A. Buffalo	GAT>GTT	-0.600382	0
161	AB42156842	A. Buffalo	AAG>AGG	-0.563173	0
161	AB42156842	A. Buffalo	TCT>TGT	-0.022815	0
161	AB42156842	A. Buffalo	GCT>GAT	1.8564	0.234986
161	AB42156842	A. Buffalo	CCA>CAA	2.06625	0
161	AB42156842	A. Buffalo	TCG>TTG	0.28184	0
162	AB42156833	A. Buffalo	TAC>TTC	1.24811	1.32853
162	AB42156833	A. Buffalo	GAG>GCG	-0.167002	0
162	AB42156833	A. Buffalo	AAC>ATC	0.00525866	0
162	AB42156833	A. Buffalo	CAG>CCG	0.932512	0
162	AB42156833	A. Buffalo	GAG>GGG	-0.586832	0
162	AB42156833	A. Buffalo	AAA>ATA	1.40852	0.722273
162	AB42156833	A. Buffalo	CAC>CTC	0.0238711	0
162	AB42156833	A. Buffalo	CCC>CTC	-0.943614	0
162	AB42156833	A. Buffalo	GCC>GAC	0.114725	0
162	AB42156833	A. Buffalo	ACA>AGA	-0.109266	0
162	AB42156833	A. Buffalo	GAT>GTT	-0.610801	0
162	AB42156833	A. Buffalo	AAG>AGG	-0.56963	0
162	AB42156833	A. Buffalo	TCT>TGT	-0.0251586	0
162	AB42156833	A. Buffalo	GCT>GAT	1.93719	0.234986
162	AB42156833	A. Buffalo	CCA>CAA	2.09779	0
162	AB42156833	A. Buffalo	TCG>TTG	0.270386	0
163	AB43066285	A. Buffalo	TAC>TTC	1.21077	1.32853
163	AB43066285	A. Buffalo	GAG>GCG	-0.198134	0
163	AB43066285	A. Buffalo	AAC>ATC	0.0188222	0
163	AB43066285	A. Buffalo	CAG>CCG	0.758891	0
163	AB43066285	A. Buffalo	GAG>GGG	-0.589097	0
163	AB43066285	A. Buffalo	AAA>ATA	1.4039	0.722273
163	AB43066285	A. Buffalo	CAC>CTC	-0.0145097	0
163	AB43066285	A. Buffalo	CCC>CTC	-1.02574	0
163	AB43066285	A. Buffalo	GCC>GAC	0.104342	0
163	AB43066285	A. Buffalo	ACA>AGA	-0.0502098	0
163	AB43066285	A. Buffalo	GAT>GTT	-0.624039	0
163	AB43066285	A. Buffalo	AAG>AGG	-0.577944	0
163	AB43066285	A. Buffalo	TCT>TGT	-0.0704644	0
163	AB43066285	A. Buffalo	GCT>GAT	1.7627	0.234986
163	AB43066285	A. Buffalo	CCA>CAA	1.81535	0
163	AB43066285	A. Buffalo	TCG>TTG	0.238566	0
164	ZIM85	A. Buffalo	TAC>TTC	1.32835	1.32853
164	ZIM85	A. Buffalo	GAG>GCG	-0.198108	0
164	ZIM85	A. Buffalo	AAC>ATC	0.122803	0
164	ZIM85	A. Buffalo	CAG>CCG	0.815242	0
164	ZIM85	A. Buffalo	GAG>GGG	-0.568608	0
164	ZIM85	A. Buffalo	AAA>ATA	1.50156	0.722273
164	ZIM85	A. Buffalo	CAC>CTC	0.0330997	0
164	ZIM85	A. Buffalo	CCC>CTC	-0.963465	0
164	ZIM85	A. Buffalo	GCC>GAC	0.153216	0
164	ZIM85	A. Buffalo	ACA>AGA	-0.118133	0
164	ZIM85	A. Buffalo	GAT>GTT	-0.600486	0
164	ZIM85	A. Buffalo	AAG>AGG	-0.582307	0
164	ZIM85	A. Buffalo	TCT>TGT	0.0153018	0
164	ZIM85	A. Buffalo	GCT>GAT	1.92127	0.234986
164	ZIM85	A. Buffalo	CCA>CAA	1.98399	0
164	ZIM85	A. Buffalo	TCG>TTG	0.179954	0
165	KVNP_05	A. Buffalo	TAC>TTC	1.23685	1.32853
165	KVNP_05	A. Buffalo	GAG>GCG	-0.178607	0
165	KVNP_05	A. Buffalo	AAC>ATC	0.0835961	0
165	KVNP_05	A. Buffalo	CAG>CCG	0.885612	0
165	KVNP_05	A. Buffalo	GAG>GGG	-0.614642	0
165	KVNP_05	A. Buffalo	AAA>ATA	1.55652	0.722273
165	KVNP_05	A. Buffalo	CAC>CTC	0.0673839	0
165	KVNP_05	A. Buffalo	CCC>CTC	-0.906893	0
165	KVNP_05	A. Buffalo	GCC>GAC	0.16167	0
165	KVNP_05	A. Buffalo	ACA>AGA	-0.123889	0
165	KVNP_05	A. Buffalo	GAT>GTT	-0.58622	0
165	KVNP_05	A. Buffalo	AAG>AGG	-0.568728	0
165	KVNP_05	A. Buffalo	TCT>TGT	0.0132193	0
165	KVNP_05	A. Buffalo	GCT>GAT	2.00111	0.234986
165	KVNP_05	A. Buffalo	CCA>CAA	2.12612	0
165	KVNP_05	A. Buffalo	TCG>TTG	0.216607	0
166	AB42156824	A. Buffalo	TAC>TTC	1.22481	1.32853
166	AB42156824	A. Buffalo	GAG>GCG	-0.217515	0
166	AB42156824	A. Buffalo	AAC>ATC	0.0120868	0
166	AB42156824	A. Buffalo	CAG>CCG	0.802983	0
166	AB42156824	A. Buffalo	GAG>GGG	-0.598127	0
166	AB42156824	A. Buffalo	AAA>ATA	1.48975	0.722273
166	AB42156824	A. Buffalo	CAC>CTC	0.0999549	0
166	AB42156824	A. Buffalo	CCC>CTC	-0.949036	0
166	AB42156824	A. Buffalo	GCC>GAC	0.205197	0
166	AB42156824	A. Buffalo	ACA>AGA	-0.0634763	0
166	AB42156824	A. Buffalo	GAT>GTT	-0.599438	0
166	AB42156824	A. Buffalo	AAG>AGG	-0.589186	0
166	AB42156824	A. Buffalo	TCT>TGT	0.00744773	0
166	AB42156824	A. Buffalo	GCT>GAT	1.92365	0.234986
166	AB42156824	A. Buffalo	CCA>CAA	2.01631	0
166	AB42156824	A. Buffalo	TCG>TTG	0.17518	0
167	AB42156784	A. Buffalo	TAC>TTC	1.31837	1.32853
167	AB42156784	A. Buffalo	GAG>GCG	-0.189973	0
167	AB42156784	A. Buffalo	AAC>ATC	-0.00907854	0
167	AB42156784	A. Buffalo	CAG>CCG	0.966798	0
167	AB42156784	A. Buffalo	GAG>GGG	-0.613663	0
167	AB42156784	A. Buffalo	AAA>ATA	1.43284	0.722273
167	AB42156784	A. Buffalo	CAC>CTC	-0.0183578	0
167	AB42156784	A. Buffalo	CCC>CTC	-0.98993	0
167	AB42156784	A. Buffalo	GCC>GAC	0.0205872	0
167	AB42156784	A. Buffalo	ACA>AGA	-0.0929145	0
167	AB42156784	A. Buffalo	GAT>GTT	-0.601635	0
167	AB42156784	A. Buffalo	AAG>AGG	-0.551578	0
167	AB42156784	A. Buffalo	TCT>TGT	-0.0675863	0
167	AB42156784	A. Buffalo	GCT>GAT	1.67756	0.234986
167	AB42156784	A. Buffalo	CCA>CAA	1.94867	0
167	AB42156784	A. Buffalo	TCG>TTG	0.278451	0
168	AB42156825	A. Buffalo	TAC>TTC	1.20948	1.32853
168	AB42156825	A. Buffalo	GAG>GCG	-0.20682	0
168	AB42156825	A. Buffalo	AAC>ATC	0.0832311	0
168	AB42156825	A. Buffalo	CAG>CCG	0.707606	0
168	AB42156825	A. Buffalo	GAG>GGG	-0.598561	0
168	AB42156825	A. Buffalo	AAA>ATA	1.44043	0.722273
168	AB42156825	A. Buffalo	CAC>CTC	0.0717989	0
168	AB42156825	A. Buffalo	CCC>CTC	-0.945189	0
168	AB42156825	A. Buffalo	GCC>GAC	0.207014	0
168	AB42156825	A. Buffalo	ACA>AGA	0.0102884	0
168	AB42156825	A. Buffalo	GAT>GTT	-0.596956	0
168	AB42156825	A. Buffalo	AAG>AGG	-0.602526	0
168	AB42156825	A. Buffalo	TCT>TGT	-0.00485915	0
168	AB42156825	A. Buffalo	GCT>GAT	1.96481	0.234986
168	AB42156825	A. Buffalo	CCA>CAA	2.05844	0
168	AB42156825	A. Buffalo	TCG>TTG	0.151512	0
169	KVNP20	A. Buffalo	TAC>TTC	1.16378	1.32853
169	KVNP20	A. Buffalo	GAG>GCG	-0.180707	0
169	KVNP20	A. Buffalo	AAC>ATC	0.131452	0
169	KVNP20	A. Buffalo	CAG>CCG	0.852531	0
169	KVNP20	A. Buffalo	GAG>GGG	-0.592991	0
169	KVNP20	A. Buffalo	AAA>ATA	1.58331	0.722273
169	KVNP20	A. Buffalo	CAC>CTC	0.109338	0
169	KVNP20	A. Buffalo	CCC>CTC	-0.949525	0
169	KVNP20	A. Buffalo	GCC>GAC	0.184064	0
169	KVNP20	A. Buffalo	ACA>AGA	-0.0851769	0
169	KVNP20	A. Buffalo	GAT>GTT	-0.603683	0
169	KVNP20	A. Buffalo	AAG>AGG	-0.600197	0
169	KVNP20	A. Buffalo	TCT>TGT	-0.0027814	0
169	KVNP20	A. Buffalo	GCT>GAT	2.0794	0.234986
169	KVNP20	A. Buffalo	CCA>CAA	2.13739	0
169	KVNP20	A. Buffalo	TCG>TTG	0.214632	0
17	JinjiangCattle_JXJJ1	Cow	TAC>TTC	0.590722	-0.780841
17	JinjiangCattle_JXJJ1	Cow	GAG>GCG	-0.521439	0
17	JinjiangCattle_JXJJ1	Cow	AAC>ATC	-1.22387	0
17	JinjiangCattle_JXJJ1	Cow	CAG>CCG	-0.83456	0
17	JinjiangCattle_JXJJ1	Cow	GAG>GGG	-0.352759	0
17	JinjiangCattle_JXJJ1	Cow	AAA>ATA	0.0457849	-0.291978
17	JinjiangCattle_JXJJ1	Cow	CAC>CTC	-1.08807	0
17	JinjiangCattle_JXJJ1	Cow	CCC>CTC	-0.103126	0
17	JinjiangCattle_JXJJ1	Cow	GCC>GAC	-1.09899	0
17	JinjiangCattle_JXJJ1	Cow	ACA>AGA	-0.279135	0
17	JinjiangCattle_JXJJ1	Cow	GAT>GTT	-0.848089	0
17	JinjiangCattle_JXJJ1	Cow	AAG>AGG	-0.331043	0
17	JinjiangCattle_JXJJ1	Cow	TCT>TGT	0.79763	0
17	JinjiangCattle_JXJJ1	Cow	GCT>GAT	-0.978449	-0.161474
17	JinjiangCattle_JXJJ1	Cow	CCA>CAA	-0.811007	0
17	JinjiangCattle_JXJJ1	Cow	TCG>TTG	0.105165	0
170	SCA2407	A. Buffalo	TAC>TTC	1.20814	1.32853
170	SCA2407	A. Buffalo	GAG>GCG	-0.185352	0
170	SCA2407	A. Buffalo	AAC>ATC	0.113897	0
170	SCA2407	A. Buffalo	CAG>CCG	0.731683	0
170	SCA2407	A. Buffalo	GAG>GGG	-0.58611	0
170	SCA2407	A. Buffalo	AAA>ATA	1.52181	0.722273
170	SCA2407	A. Buffalo	CAC>CTC	-0.0170215	0
170	SCA2407	A. Buffalo	CCC>CTC	-0.925035	0
170	SCA2407	A. Buffalo	GCC>GAC	0.158216	0
170	SCA2407	A. Buffalo	ACA>AGA	-0.052703	0
170	SCA2407	A. Buffalo	GAT>GTT	-0.591536	0
170	SCA2407	A. Buffalo	AAG>AGG	-0.603263	0
170	SCA2407	A. Buffalo	TCT>TGT	0.031316	0
170	SCA2407	A. Buffalo	GCT>GAT	1.82124	0.234986
170	SCA2407	A. Buffalo	CCA>CAA	2.15205	0
170	SCA2407	A. Buffalo	TCG>TTG	0.180111	0
171	AB42684497	A. Buffalo	TAC>TTC	1.26391	1.32853
171	AB42684497	A. Buffalo	GAG>GCG	-0.16617	0
171	AB42684497	A. Buffalo	AAC>ATC	0.0492067	0
171	AB42684497	A. Buffalo	CAG>CCG	0.717857	0
171	AB42684497	A. Buffalo	GAG>GGG	-0.568788	0
171	AB42684497	A. Buffalo	AAA>ATA	1.43747	0.722273
171	AB42684497	A. Buffalo	CAC>CTC	0.00945189	0
171	AB42684497	A. Buffalo	CCC>CTC	-0.934648	0
171	AB42684497	A. Buffalo	GCC>GAC	0.172826	0
171	AB42684497	A. Buffalo	ACA>AGA	-0.0814716	0
171	AB42684497	A. Buffalo	GAT>GTT	-0.60486	0
171	AB42684497	A. Buffalo	AAG>AGG	-0.586427	0
171	AB42684497	A. Buffalo	TCT>TGT	0.0449977	0
171	AB42684497	A. Buffalo	GCT>GAT	1.98976	0.234986
171	AB42684497	A. Buffalo	CCA>CAA	2.2602	0
171	AB42684497	A. Buffalo	TCG>TTG	0.221504	0
172	AB42156778	A. Buffalo	TAC>TTC	1.21171	1.32853
172	AB42156778	A. Buffalo	GAG>GCG	-0.207032	0
172	AB42156778	A. Buffalo	AAC>ATC	0.0821918	0
172	AB42156778	A. Buffalo	CAG>CCG	0.773228	0
172	AB42156778	A. Buffalo	GAG>GGG	-0.594957	0
172	AB42156778	A. Buffalo	AAA>ATA	1.56259	0.722273
172	AB42156778	A. Buffalo	CAC>CTC	0.0299465	0
172	AB42156778	A. Buffalo	CCC>CTC	-0.958018	0
172	AB42156778	A. Buffalo	GCC>GAC	0.175396	0
172	AB42156778	A. Buffalo	ACA>AGA	-0.0732085	0
172	AB42156778	A. Buffalo	GAT>GTT	-0.604867	0
172	AB42156778	A. Buffalo	AAG>AGG	-0.601538	0
172	AB42156778	A. Buffalo	TCT>TGT	0.0160554	0
172	AB42156778	A. Buffalo	GCT>GAT	1.95085	0.234986
172	AB42156778	A. Buffalo	CCA>CAA	2.20088	0
172	AB42156778	A. Buffalo	TCG>TTG	0.176207	0
173	AB42156841	A. Buffalo	TAC>TTC	1.22742	1.32853
173	AB42156841	A. Buffalo	GAG>GCG	-0.207001	0
173	AB42156841	A. Buffalo	AAC>ATC	0.0244617	0
173	AB42156841	A. Buffalo	CAG>CCG	0.916793	0
173	AB42156841	A. Buffalo	GAG>GGG	-0.581953	0
173	AB42156841	A. Buffalo	AAA>ATA	1.4716	0.722273
173	AB42156841	A. Buffalo	CAC>CTC	0.10391	0
173	AB42156841	A. Buffalo	CCC>CTC	-0.974007	0
173	AB42156841	A. Buffalo	GCC>GAC	0.093585	0
173	AB42156841	A. Buffalo	ACA>AGA	-0.0747722	0
173	AB42156841	A. Buffalo	GAT>GTT	-0.621093	0
173	AB42156841	A. Buffalo	AAG>AGG	-0.560306	0
173	AB42156841	A. Buffalo	TCT>TGT	-0.0249063	0
173	AB42156841	A. Buffalo	GCT>GAT	1.85148	0.234986
173	AB42156841	A. Buffalo	CCA>CAA	2.14796	0
173	AB42156841	A. Buffalo	TCG>TTG	0.265914	0
174	SCA2423	A. Buffalo	TAC>TTC	1.19778	1.32853
174	SCA2423	A. Buffalo	GAG>GCG	-0.20082	0
174	SCA2423	A. Buffalo	AAC>ATC	0.190994	0
174	SCA2423	A. Buffalo	CAG>CCG	0.785551	0
174	SCA2423	A. Buffalo	GAG>GGG	-0.554776	0
174	SCA2423	A. Buffalo	AAA>ATA	1.57032	0.722273
174	SCA2423	A. Buffalo	CAC>CTC	0.00178727	0
174	SCA2423	A. Buffalo	CCC>CTC	-0.917868	0
174	SCA2423	A. Buffalo	GCC>GAC	0.197698	0
174	SCA2423	A. Buffalo	ACA>AGA	-0.066459	0
174	SCA2423	A. Buffalo	GAT>GTT	-0.5957	0
174	SCA2423	A. Buffalo	AAG>AGG	-0.590963	0
174	SCA2423	A. Buffalo	TCT>TGT	0.0296989	0
174	SCA2423	A. Buffalo	GCT>GAT	1.98823	0.234986
174	SCA2423	A. Buffalo	CCA>CAA	2.12341	0
174	SCA2423	A. Buffalo	TCG>TTG	0.174883	0
175	AB43163753	A. Buffalo	TAC>TTC	1.23549	1.32853
175	AB43163753	A. Buffalo	GAG>GCG	-0.162599	0
175	AB43163753	A. Buffalo	AAC>ATC	0.0821604	0
175	AB43163753	A. Buffalo	CAG>CCG	0.777567	0
175	AB43163753	A. Buffalo	GAG>GGG	-0.583322	0
175	AB43163753	A. Buffalo	AAA>ATA	1.47716	0.722273
175	AB43163753	A. Buffalo	CAC>CTC	0.108591	0
175	AB43163753	A. Buffalo	CCC>CTC	-0.931569	0
175	AB43163753	A. Buffalo	GCC>GAC	0.130275	0
175	AB43163753	A. Buffalo	ACA>AGA	-0.113046	0
175	AB43163753	A. Buffalo	GAT>GTT	-0.589132	0
175	AB43163753	A. Buffalo	AAG>AGG	-0.603009	0
175	AB43163753	A. Buffalo	TCT>TGT	0.00182967	0
175	AB43163753	A. Buffalo	GCT>GAT	1.91935	0.234986
175	AB43163753	A. Buffalo	CCA>CAA	2.11791	0
175	AB43163753	A. Buffalo	TCG>TTG	0.183363	0
176	SCA2403	A. Buffalo	TAC>TTC	1.20309	1.32853
176	SCA2403	A. Buffalo	GAG>GCG	-0.148072	0
176	SCA2403	A. Buffalo	AAC>ATC	0.0903879	0
176	SCA2403	A. Buffalo	CAG>CCG	0.844592	0
176	SCA2403	A. Buffalo	GAG>GGG	-0.595125	0
176	SCA2403	A. Buffalo	AAA>ATA	1.49051	0.722273
176	SCA2403	A. Buffalo	CAC>CTC	0.0737476	0
176	SCA2403	A. Buffalo	CCC>CTC	-0.904875	0
176	SCA2403	A. Buffalo	GCC>GAC	0.19709	0
176	SCA2403	A. Buffalo	ACA>AGA	-0.11257	0
176	SCA2403	A. Buffalo	GAT>GTT	-0.597112	0
176	SCA2403	A. Buffalo	AAG>AGG	-0.578141	0
176	SCA2403	A. Buffalo	TCT>TGT	0.0161103	0
176	SCA2403	A. Buffalo	GCT>GAT	1.95609	0.234986
176	SCA2403	A. Buffalo	CCA>CAA	2.09177	0
176	SCA2403	A. Buffalo	TCG>TTG	0.191882	0
177	MFNP09	A. Buffalo	TAC>TTC	1.20897	1.32853
177	MFNP09	A. Buffalo	GAG>GCG	-0.167766	0
177	MFNP09	A. Buffalo	AAC>ATC	-0.00153794	0
177	MFNP09	A. Buffalo	CAG>CCG	0.797343	0
177	MFNP09	A. Buffalo	GAG>GGG	-0.592152	0
177	MFNP09	A. Buffalo	AAA>ATA	1.52905	0.722273
177	MFNP09	A. Buffalo	CAC>CTC	0.0205322	0
177	MFNP09	A. Buffalo	CCC>CTC	-0.902668	0
177	MFNP09	A. Buffalo	GCC>GAC	0.180519	0
177	MFNP09	A. Buffalo	ACA>AGA	-0.0795452	0
177	MFNP09	A. Buffalo	GAT>GTT	-0.582931	0
177	MFNP09	A. Buffalo	AAG>AGG	-0.571849	0
177	MFNP09	A. Buffalo	TCT>TGT	-0.000999703	0
177	MFNP09	A. Buffalo	GCT>GAT	2.05187	0.234986
177	MFNP09	A. Buffalo	CCA>CAA	2.07799	0
177	MFNP09	A. Buffalo	TCG>TTG	0.211465	0
178	KVNP_BUFF_22	A. Buffalo	TAC>TTC	1.27721	1.32853
178	KVNP_BUFF_22	A. Buffalo	GAG>GCG	-0.201576	0
178	KVNP_BUFF_22	A. Buffalo	AAC>ATC	0.143526	0
178	KVNP_BUFF_22	A. Buffalo	CAG>CCG	0.800798	0
178	KVNP_BUFF_22	A. Buffalo	GAG>GGG	-0.595729	0
178	KVNP_BUFF_22	A. Buffalo	AAA>ATA	1.49845	0.722273
178	KVNP_BUFF_22	A. Buffalo	CAC>CTC	0.0188576	0
178	KVNP_BUFF_22	A. Buffalo	CCC>CTC	-0.925472	0
178	KVNP_BUFF_22	A. Buffalo	GCC>GAC	0.174817	0
178	KVNP_BUFF_22	A. Buffalo	ACA>AGA	-0.0568985	0
178	KVNP_BUFF_22	A. Buffalo	GAT>GTT	-0.613417	0
178	KVNP_BUFF_22	A. Buffalo	AAG>AGG	-0.595691	0
178	KVNP_BUFF_22	A. Buffalo	TCT>TGT	0.0146387	0
178	KVNP_BUFF_22	A. Buffalo	GCT>GAT	2.04319	0.234986
178	KVNP_BUFF_22	A. Buffalo	CCA>CAA	2.08999	0
178	KVNP_BUFF_22	A. Buffalo	TCG>TTG	0.182295	0
179	MFNP15	A. Buffalo	TAC>TTC	1.26817	1.32853
179	MFNP15	A. Buffalo	GAG>GCG	-0.166219	0
179	MFNP15	A. Buffalo	AAC>ATC	0.141176	0
179	MFNP15	A. Buffalo	CAG>CCG	0.951243	0
179	MFNP15	A. Buffalo	GAG>GGG	-0.605902	0
179	MFNP15	A. Buffalo	AAA>ATA	1.47993	0.722273
179	MFNP15	A. Buffalo	CAC>CTC	0.0547924	0
179	MFNP15	A. Buffalo	CCC>CTC	-0.889808	0
179	MFNP15	A. Buffalo	GCC>GAC	0.174212	0
179	MFNP15	A. Buffalo	ACA>AGA	-0.119192	0
179	MFNP15	A. Buffalo	GAT>GTT	-0.591053	0
179	MFNP15	A. Buffalo	AAG>AGG	-0.581161	0
179	MFNP15	A. Buffalo	TCT>TGT	0.01357	0
179	MFNP15	A. Buffalo	GCT>GAT	1.98144	0.234986
179	MFNP15	A. Buffalo	CCA>CAA	2.10753	0
179	MFNP15	A. Buffalo	TCG>TTG	0.210499	0
18	Holstein_1	Cow	TAC>TTC	0.390799	-0.780841
18	Holstein_1	Cow	GAG>GCG	-0.529615	0
18	Holstein_1	Cow	AAC>ATC	-1.07283	0
18	Holstein_1	Cow	CAG>CCG	-0.97243	0
18	Holstein_1	Cow	GAG>GGG	-0.403034	0
18	Holstein_1	Cow	AAA>ATA	0.369599	-0.291978
18	Holstein_1	Cow	CAC>CTC	-1.18398	0
18	Holstein_1	Cow	CCC>CTC	0.0312783	0
18	Holstein_1	Cow	GCC>GAC	-0.939755	0
18	Holstein_1	Cow	ACA>AGA	-0.25069	0
18	Holstein_1	Cow	GAT>GTT	-0.823699	0
18	Holstein_1	Cow	AAG>AGG	-0.354318	0
18	Holstein_1	Cow	TCT>TGT	0.842093	0
18	Holstein_1	Cow	GCT>GAT	-0.729552	-0.161474
18	Holstein_1	Cow	CCA>CAA	-0.581586	0
18	Holstein_1	Cow	TCG>TTG	-0.0272567	0
180	KVNP07	A. Buffalo	TAC>TTC	1.17872	1.32853
180	KVNP07	A. Buffalo	GAG>GCG	-0.185965	0
180	KVNP07	A. Buffalo	AAC>ATC	-0.00842833	0
180	KVNP07	A. Buffalo	CAG>CCG	0.685824	0
180	KVNP07	A. Buffalo	GAG>GGG	-0.599931	0
180	KVNP07	A. Buffalo	AAA>ATA	1.53845	0.722273
180	KVNP07	A. Buffalo	CAC>CTC	0.113342	0
180	KVNP07	A. Buffalo	CCC>CTC	-0.939578	0
180	KVNP07	A. Buffalo	GCC>GAC	0.116955	0
180	KVNP07	A. Buffalo	ACA>AGA	-0.0606836	0
180	KVNP07	A. Buffalo	GAT>GTT	-0.603551	0
180	KVNP07	A. Buffalo	AAG>AGG	-0.618203	0
180	KVNP07	A. Buffalo	TCT>TGT	-0.0304233	0
180	KVNP07	A. Buffalo	GCT>GAT	1.89227	0.234986
180	KVNP07	A. Buffalo	CCA>CAA	2.0026	0
180	KVNP07	A. Buffalo	TCG>TTG	0.182344	0
181	AB43292688	A. Buffalo	TAC>TTC	1.23279	1.32853
181	AB43292688	A. Buffalo	GAG>GCG	-0.189527	0
181	AB43292688	A. Buffalo	AAC>ATC	0.0516314	0
181	AB43292688	A. Buffalo	CAG>CCG	0.844895	0
181	AB43292688	A. Buffalo	GAG>GGG	-0.604469	0
181	AB43292688	A. Buffalo	AAA>ATA	1.3799	0.722273
181	AB43292688	A. Buffalo	CAC>CTC	0.00719008	0
181	AB43292688	A. Buffalo	CCC>CTC	-1.03073	0
181	AB43292688	A. Buffalo	GCC>GAC	0.0549295	0
181	AB43292688	A. Buffalo	ACA>AGA	-0.0619236	0
181	AB43292688	A. Buffalo	GAT>GTT	-0.621731	0
181	AB43292688	A. Buffalo	AAG>AGG	-0.562547	0
181	AB43292688	A. Buffalo	TCT>TGT	-0.0777273	0
181	AB43292688	A. Buffalo	GCT>GAT	1.67976	0.234986
181	AB43292688	A. Buffalo	CCA>CAA	1.86053	0
181	AB43292688	A. Buffalo	TCG>TTG	0.28488	0
182	AB43292692	A. Buffalo	TAC>TTC	1.28795	1.32853
182	AB43292692	A. Buffalo	GAG>GCG	-0.204258	0
182	AB43292692	A. Buffalo	AAC>ATC	0.0151857	0
182	AB43292692	A. Buffalo	CAG>CCG	0.981587	0
182	AB43292692	A. Buffalo	GAG>GGG	-0.59517	0
182	AB43292692	A. Buffalo	AAA>ATA	1.43547	0.722273
182	AB43292692	A. Buffalo	CAC>CTC	-0.0467281	0
182	AB43292692	A. Buffalo	CCC>CTC	-1.0306	0
182	AB43292692	A. Buffalo	GCC>GAC	0.0325554	0
182	AB43292692	A. Buffalo	ACA>AGA	-0.0906896	0
182	AB43292692	A. Buffalo	GAT>GTT	-0.626661	0
182	AB43292692	A. Buffalo	AAG>AGG	-0.565675	0
182	AB43292692	A. Buffalo	TCT>TGT	-0.0571089	0
182	AB43292692	A. Buffalo	GCT>GAT	1.6789	0.234986
182	AB43292692	A. Buffalo	CCA>CAA	1.97851	0
182	AB43292692	A. Buffalo	TCG>TTG	0.285637	0
183	SCA1831	A. Buffalo	TAC>TTC	1.27868	1.32853
183	SCA1831	A. Buffalo	GAG>GCG	-0.209794	0
183	SCA1831	A. Buffalo	AAC>ATC	0.0434262	0
183	SCA1831	A. Buffalo	CAG>CCG	0.762176	0
183	SCA1831	A. Buffalo	GAG>GGG	-0.611496	0
183	SCA1831	A. Buffalo	AAA>ATA	1.56748	0.722273
183	SCA1831	A. Buffalo	CAC>CTC	0.102587	0
183	SCA1831	A. Buffalo	CCC>CTC	-0.931744	0
183	SCA1831	A. Buffalo	GCC>GAC	0.166287	0
183	SCA1831	A. Buffalo	ACA>AGA	-0.095446	0
183	SCA1831	A. Buffalo	GAT>GTT	-0.591365	0
183	SCA1831	A. Buffalo	AAG>AGG	-0.606442	0
183	SCA1831	A. Buffalo	TCT>TGT	0.04614	0
183	SCA1831	A. Buffalo	GCT>GAT	1.93514	0.234986
183	SCA1831	A. Buffalo	CCA>CAA	2.10954	0
183	SCA1831	A. Buffalo	TCG>TTG	0.182768	0
184	AB42156818	A. Buffalo	TAC>TTC	1.23089	1.32853
184	AB42156818	A. Buffalo	GAG>GCG	-0.255433	0
184	AB42156818	A. Buffalo	AAC>ATC	0.0376792	0
184	AB42156818	A. Buffalo	CAG>CCG	0.788368	0
184	AB42156818	A. Buffalo	GAG>GGG	-0.600146	0
184	AB42156818	A. Buffalo	AAA>ATA	1.52115	0.722273
184	AB42156818	A. Buffalo	CAC>CTC	0.0633097	0
184	AB42156818	A. Buffalo	CCC>CTC	-0.981272	0
184	AB42156818	A. Buffalo	GCC>GAC	0.193871	0
184	AB42156818	A. Buffalo	ACA>AGA	-0.0388533	0
184	AB42156818	A. Buffalo	GAT>GTT	-0.588132	0
184	AB42156818	A. Buffalo	AAG>AGG	-0.602243	0
184	AB42156818	A. Buffalo	TCT>TGT	-0.0150619	0
184	AB42156818	A. Buffalo	GCT>GAT	1.95625	0.234986
184	AB42156818	A. Buffalo	CCA>CAA	2.01116	0
184	AB42156818	A. Buffalo	TCG>TTG	0.192973	0
185	KVNP03	A. Buffalo	TAC>TTC	1.24269	1.32853
185	KVNP03	A. Buffalo	GAG>GCG	-0.170839	0
185	KVNP03	A. Buffalo	AAC>ATC	0.103612	0
185	KVNP03	A. Buffalo	CAG>CCG	0.777863	0
185	KVNP03	A. Buffalo	GAG>GGG	-0.568611	0
185	KVNP03	A. Buffalo	AAA>ATA	1.55742	0.722273
185	KVNP03	A. Buffalo	CAC>CTC	0.0900308	0
185	KVNP03	A. Buffalo	CCC>CTC	-0.870444	0
185	KVNP03	A. Buffalo	GCC>GAC	0.207532	0
185	KVNP03	A. Buffalo	ACA>AGA	-0.139312	0
185	KVNP03	A. Buffalo	GAT>GTT	-0.608885	0
185	KVNP03	A. Buffalo	AAG>AGG	-0.61533	0
185	KVNP03	A. Buffalo	TCT>TGT	0.022831	0
185	KVNP03	A. Buffalo	GCT>GAT	1.91624	0.234986
185	KVNP03	A. Buffalo	CCA>CAA	2.07235	0
185	KVNP03	A. Buffalo	TCG>TTG	0.215918	0
186	AB43066278	A. Buffalo	TAC>TTC	1.21257	1.32853
186	AB43066278	A. Buffalo	GAG>GCG	-0.153589	0
186	AB43066278	A. Buffalo	AAC>ATC	0.0484623	0
186	AB43066278	A. Buffalo	CAG>CCG	0.845659	0
186	AB43066278	A. Buffalo	GAG>GGG	-0.602837	0
186	AB43066278	A. Buffalo	AAA>ATA	1.48409	0.722273
186	AB43066278	A. Buffalo	CAC>CTC	0.0924279	0
186	AB43066278	A. Buffalo	CCC>CTC	-0.977155	0
186	AB43066278	A. Buffalo	GCC>GAC	0.195645	0
186	AB43066278	A. Buffalo	ACA>AGA	-0.0761772	0
186	AB43066278	A. Buffalo	GAT>GTT	-0.545026	0
186	AB43066278	A. Buffalo	AAG>AGG	-0.599106	0
186	AB43066278	A. Buffalo	TCT>TGT	-0.0197707	0
186	AB43066278	A. Buffalo	GCT>GAT	1.95179	0.234986
186	AB43066278	A. Buffalo	CCA>CAA	2.14726	0
186	AB43066278	A. Buffalo	TCG>TTG	0.189623	0
187	AB42156771	A. Buffalo	TAC>TTC	1.21028	1.32853
187	AB42156771	A. Buffalo	GAG>GCG	-0.190271	0
187	AB42156771	A. Buffalo	AAC>ATC	0.048056	0
187	AB42156771	A. Buffalo	CAG>CCG	0.779366	0
187	AB42156771	A. Buffalo	GAG>GGG	-0.607956	0
187	AB42156771	A. Buffalo	AAA>ATA	1.51622	0.722273
187	AB42156771	A. Buffalo	CAC>CTC	0.0868964	0
187	AB42156771	A. Buffalo	CCC>CTC	-0.95681	0
187	AB42156771	A. Buffalo	GCC>GAC	0.195063	0
187	AB42156771	A. Buffalo	ACA>AGA	-0.0266997	0
187	AB42156771	A. Buffalo	GAT>GTT	-0.57951	0
187	AB42156771	A. Buffalo	AAG>AGG	-0.565015	0
187	AB42156771	A. Buffalo	TCT>TGT	0.0190916	0
187	AB42156771	A. Buffalo	GCT>GAT	1.92191	0.234986
187	AB42156771	A. Buffalo	CCA>CAA	2.16382	0
187	AB42156771	A. Buffalo	TCG>TTG	0.187782	0
188	AB43292673	A. Buffalo	TAC>TTC	1.24441	1.32853
188	AB43292673	A. Buffalo	GAG>GCG	-0.217821	0
188	AB43292673	A. Buffalo	AAC>ATC	-0.022967	0
188	AB43292673	A. Buffalo	CAG>CCG	0.853846	0
188	AB43292673	A. Buffalo	GAG>GGG	-0.569478	0
188	AB43292673	A. Buffalo	AAA>ATA	1.45126	0.722273
188	AB43292673	A. Buffalo	CAC>CTC	0.0571384	0
188	AB43292673	A. Buffalo	CCC>CTC	-0.968458	0
188	AB43292673	A. Buffalo	GCC>GAC	0.0553989	0
188	AB43292673	A. Buffalo	ACA>AGA	-0.144473	0
188	AB43292673	A. Buffalo	GAT>GTT	-0.631418	0
188	AB43292673	A. Buffalo	AAG>AGG	-0.577856	0
188	AB43292673	A. Buffalo	TCT>TGT	-0.0418907	0
188	AB43292673	A. Buffalo	GCT>GAT	1.85332	0.234986
188	AB43292673	A. Buffalo	CCA>CAA	1.99363	0
188	AB43292673	A. Buffalo	TCG>TTG	0.270601	0
189	KVNP12	A. Buffalo	TAC>TTC	1.2792	1.32853
189	KVNP12	A. Buffalo	GAG>GCG	-0.171881	0
189	KVNP12	A. Buffalo	AAC>ATC	0.149211	0
189	KVNP12	A. Buffalo	CAG>CCG	0.851871	0
189	KVNP12	A. Buffalo	GAG>GGG	-0.582783	0
189	KVNP12	A. Buffalo	AAA>ATA	1.55167	0.722273
189	KVNP12	A. Buffalo	CAC>CTC	0.0400684	0
189	KVNP12	A. Buffalo	CCC>CTC	-0.868766	0
189	KVNP12	A. Buffalo	GCC>GAC	0.189977	0
189	KVNP12	A. Buffalo	ACA>AGA	-0.130731	0
189	KVNP12	A. Buffalo	GAT>GTT	-0.587275	0
189	KVNP12	A. Buffalo	AAG>AGG	-0.561884	0
189	KVNP12	A. Buffalo	TCT>TGT	-0.00624962	0
189	KVNP12	A. Buffalo	GCT>GAT	1.96321	0.234986
189	KVNP12	A. Buffalo	CCA>CAA	2.06041	0
189	KVNP12	A. Buffalo	TCG>TTG	0.211479	0
19	KazakhCattle_HSK1M	Cow	TAC>TTC	0.307436	-0.780841
19	KazakhCattle_HSK1M	Cow	GAG>GCG	-0.50361	0
19	KazakhCattle_HSK1M	Cow	AAC>ATC	-1.08376	0
19	KazakhCattle_HSK1M	Cow	CAG>CCG	-0.869026	0
19	KazakhCattle_HSK1M	Cow	GAG>GGG	-0.373035	0
19	KazakhCattle_HSK1M	Cow	AAA>ATA	0.278584	-0.291978
19	KazakhCattle_HSK1M	Cow	CAC>CTC	-1.14288	0
19	KazakhCattle_HSK1M	Cow	CCC>CTC	0.132679	0
19	KazakhCattle_HSK1M	Cow	GCC>GAC	-0.876749	0
19	KazakhCattle_HSK1M	Cow	ACA>AGA	-0.23996	0
19	KazakhCattle_HSK1M	Cow	GAT>GTT	-0.836464	0
19	KazakhCattle_HSK1M	Cow	AAG>AGG	-0.343828	0
19	KazakhCattle_HSK1M	Cow	TCT>TGT	0.87924	0
19	KazakhCattle_HSK1M	Cow	GCT>GAT	-0.709212	-0.161474
19	KazakhCattle_HSK1M	Cow	CCA>CAA	-0.506275	0
19	KazakhCattle_HSK1M	Cow	TCG>TTG	0.0490282	0
190	AB42156826	A. Buffalo	TAC>TTC	1.30281	1.32853
190	AB42156826	A. Buffalo	GAG>GCG	-0.182874	0
190	AB42156826	A. Buffalo	AAC>ATC	0.0415614	0
190	AB42156826	A. Buffalo	CAG>CCG	0.748427	0
190	AB42156826	A. Buffalo	GAG>GGG	-0.567967	0
190	AB42156826	A. Buffalo	AAA>ATA	1.47507	0.722273
190	AB42156826	A. Buffalo	CAC>CTC	0.030629	0
190	AB42156826	A. Buffalo	CCC>CTC	-0.951064	0
190	AB42156826	A. Buffalo	GCC>GAC	0.186775	0
190	AB42156826	A. Buffalo	ACA>AGA	-0.0590087	0
190	AB42156826	A. Buffalo	GAT>GTT	-0.611888	0
190	AB42156826	A. Buffalo	AAG>AGG	-0.605237	0
190	AB42156826	A. Buffalo	TCT>TGT	-0.000613933	0
190	AB42156826	A. Buffalo	GCT>GAT	2.04386	0.234986
190	AB42156826	A. Buffalo	CCA>CAA	2.08145	0
190	AB42156826	A. Buffalo	TCG>TTG	0.162811	0
191	AB42156816	A. Buffalo	TAC>TTC	1.16787	1.32853
191	AB42156816	A. Buffalo	GAG>GCG	-0.160515	0
191	AB42156816	A. Buffalo	AAC>ATC	-0.00828216	0
191	AB42156816	A. Buffalo	CAG>CCG	0.682257	0
191	AB42156816	A. Buffalo	GAG>GGG	-0.520851	0
191	AB42156816	A. Buffalo	AAA>ATA	1.31508	0.722273
191	AB42156816	A. Buffalo	CAC>CTC	0.0813735	0
191	AB42156816	A. Buffalo	CCC>CTC	-1.21907	0
191	AB42156816	A. Buffalo	GCC>GAC	0.0240291	0
191	AB42156816	A. Buffalo	ACA>AGA	-0.164554	0
191	AB42156816	A. Buffalo	GAT>GTT	-0.640251	0
191	AB42156816	A. Buffalo	AAG>AGG	-0.550781	0
191	AB42156816	A. Buffalo	TCT>TGT	-0.0548887	0
191	AB42156816	A. Buffalo	GCT>GAT	1.61596	0.234986
191	AB42156816	A. Buffalo	CCA>CAA	1.78392	0
191	AB42156816	A. Buffalo	TCG>TTG	0.0439497	0
192	AB432_92640	A. Buffalo	TAC>TTC	1.35501	1.32853
192	AB432_92640	A. Buffalo	GAG>GCG	-0.196083	0
192	AB432_92640	A. Buffalo	AAC>ATC	0.073399	0
192	AB432_92640	A. Buffalo	CAG>CCG	0.734269	0
192	AB432_92640	A. Buffalo	GAG>GGG	-0.578085	0
192	AB432_92640	A. Buffalo	AAA>ATA	1.53444	0.722273
192	AB432_92640	A. Buffalo	CAC>CTC	0.0306529	0
192	AB432_92640	A. Buffalo	CCC>CTC	-0.967381	0
192	AB432_92640	A. Buffalo	GCC>GAC	0.171409	0
192	AB432_92640	A. Buffalo	ACA>AGA	-0.0727893	0
192	AB432_92640	A. Buffalo	GAT>GTT	-0.568883	0
192	AB432_92640	A. Buffalo	AAG>AGG	-0.541259	0
192	AB432_92640	A. Buffalo	TCT>TGT	0.0336663	0
192	AB432_92640	A. Buffalo	GCT>GAT	2.03165	0.234986
192	AB432_92640	A. Buffalo	CCA>CAA	2.14938	0
192	AB432_92640	A. Buffalo	TCG>TTG	0.19107	0
193	SCA1751	A. Buffalo	TAC>TTC	1.30734	1.32853
193	SCA1751	A. Buffalo	GAG>GCG	-0.234917	0
193	SCA1751	A. Buffalo	AAC>ATC	0.0477715	0
193	SCA1751	A. Buffalo	CAG>CCG	0.726944	0
193	SCA1751	A. Buffalo	GAG>GGG	-0.567552	0
193	SCA1751	A. Buffalo	AAA>ATA	1.45162	0.722273
193	SCA1751	A. Buffalo	CAC>CTC	0.070441	0
193	SCA1751	A. Buffalo	CCC>CTC	-0.91477	0
193	SCA1751	A. Buffalo	GCC>GAC	0.198499	0
193	SCA1751	A. Buffalo	ACA>AGA	-0.0761158	0
193	SCA1751	A. Buffalo	GAT>GTT	-0.582563	0
193	SCA1751	A. Buffalo	AAG>AGG	-0.588908	0
193	SCA1751	A. Buffalo	TCT>TGT	-0.0114928	0
193	SCA1751	A. Buffalo	GCT>GAT	1.89278	0.234986
193	SCA1751	A. Buffalo	CCA>CAA	2.20147	0
193	SCA1751	A. Buffalo	TCG>TTG	0.20274	0
194	AB42156820	A. Buffalo	TAC>TTC	1.27065	1.32853
194	AB42156820	A. Buffalo	GAG>GCG	-0.253396	0
194	AB42156820	A. Buffalo	AAC>ATC	0.0530657	0
194	AB42156820	A. Buffalo	CAG>CCG	0.649791	0
194	AB42156820	A. Buffalo	GAG>GGG	-0.622506	0
194	AB42156820	A. Buffalo	AAA>ATA	1.52381	0.722273
194	AB42156820	A. Buffalo	CAC>CTC	0.045629	0
194	AB42156820	A. Buffalo	CCC>CTC	-1.00965	0
194	AB42156820	A. Buffalo	GCC>GAC	0.237228	0
194	AB42156820	A. Buffalo	ACA>AGA	-0.0537875	0
194	AB42156820	A. Buffalo	GAT>GTT	-0.624454	0
194	AB42156820	A. Buffalo	AAG>AGG	-0.606782	0
194	AB42156820	A. Buffalo	TCT>TGT	-0.0139546	0
194	AB42156820	A. Buffalo	GCT>GAT	1.91328	0.234986
194	AB42156820	A. Buffalo	CCA>CAA	2.0301	0
194	AB42156820	A. Buffalo	TCG>TTG	0.117039	0
195	KVNP_01	A. Buffalo	TAC>TTC	1.34422	1.32853
195	KVNP_01	A. Buffalo	GAG>GCG	-0.228678	0
195	KVNP_01	A. Buffalo	AAC>ATC	0.0838079	0
195	KVNP_01	A. Buffalo	CAG>CCG	0.834426	0
195	KVNP_01	A. Buffalo	GAG>GGG	-0.586373	0
195	KVNP_01	A. Buffalo	AAA>ATA	1.49872	0.722273
195	KVNP_01	A. Buffalo	CAC>CTC	0.00723769	0
195	KVNP_01	A. Buffalo	CCC>CTC	-0.959812	0
195	KVNP_01	A. Buffalo	GCC>GAC	0.150571	0
195	KVNP_01	A. Buffalo	ACA>AGA	-0.112176	0
195	KVNP_01	A. Buffalo	GAT>GTT	-0.595272	0
195	KVNP_01	A. Buffalo	AAG>AGG	-0.609864	0
195	KVNP_01	A. Buffalo	TCT>TGT	0.0147062	0
195	KVNP_01	A. Buffalo	GCT>GAT	1.95719	0.234986
195	KVNP_01	A. Buffalo	CCA>CAA	2.02618	0
195	KVNP_01	A. Buffalo	TCG>TTG	0.194157	0
196	AB42156813	A. Buffalo	TAC>TTC	1.29738	1.32853
196	AB42156813	A. Buffalo	GAG>GCG	-0.189704	0
196	AB42156813	A. Buffalo	AAC>ATC	0.0227788	0
196	AB42156813	A. Buffalo	CAG>CCG	0.766655	0
196	AB42156813	A. Buffalo	GAG>GGG	-0.597857	0
196	AB42156813	A. Buffalo	AAA>ATA	1.55072	0.722273
196	AB42156813	A. Buffalo	CAC>CTC	0.0316987	0
196	AB42156813	A. Buffalo	CCC>CTC	-0.944732	0
196	AB42156813	A. Buffalo	GCC>GAC	0.208536	0
196	AB42156813	A. Buffalo	ACA>AGA	-0.0844038	0
196	AB42156813	A. Buffalo	GAT>GTT	-0.603983	0
196	AB42156813	A. Buffalo	AAG>AGG	-0.594142	0
196	AB42156813	A. Buffalo	TCT>TGT	0.00321006	0
196	AB42156813	A. Buffalo	GCT>GAT	1.99432	0.234986
196	AB42156813	A. Buffalo	CCA>CAA	2.13116	0
196	AB42156813	A. Buffalo	TCG>TTG	0.203855	0
197	OPB4	A. Buffalo	TAC>TTC	1.06001	1.32853
197	OPB4	A. Buffalo	GAG>GCG	-0.0173805	0
197	OPB4	A. Buffalo	AAC>ATC	0.00417389	0
197	OPB4	A. Buffalo	CAG>CCG	1.12859	0
197	OPB4	A. Buffalo	GAG>GGG	-0.568926	0
197	OPB4	A. Buffalo	AAA>ATA	1.87673	0.722273
197	OPB4	A. Buffalo	CAC>CTC	0.0201077	0
197	OPB4	A. Buffalo	CCC>CTC	-0.943215	0
197	OPB4	A. Buffalo	GCC>GAC	0.368123	0
197	OPB4	A. Buffalo	ACA>AGA	0.00583879	0
197	OPB4	A. Buffalo	GAT>GTT	-0.628784	0
197	OPB4	A. Buffalo	AAG>AGG	-0.599898	0
197	OPB4	A. Buffalo	TCT>TGT	0.139537	0
197	OPB4	A. Buffalo	GCT>GAT	2.33556	0.234986
197	OPB4	A. Buffalo	CCA>CAA	2.46099	0
197	OPB4	A. Buffalo	TCG>TTG	0.0956839	0
198	KVNP_02	A. Buffalo	TAC>TTC	1.2923	1.32853
198	KVNP_02	A. Buffalo	GAG>GCG	-0.248103	0
198	KVNP_02	A. Buffalo	AAC>ATC	0.0817776	0
198	KVNP_02	A. Buffalo	CAG>CCG	0.797204	0
198	KVNP_02	A. Buffalo	GAG>GGG	-0.614367	0
198	KVNP_02	A. Buffalo	AAA>ATA	1.57177	0.722273
198	KVNP_02	A. Buffalo	CAC>CTC	0.0335716	0
198	KVNP_02	A. Buffalo	CCC>CTC	-0.898722	0
198	KVNP_02	A. Buffalo	GCC>GAC	0.150976	0
198	KVNP_02	A. Buffalo	ACA>AGA	-0.0670346	0
198	KVNP_02	A. Buffalo	GAT>GTT	-0.593249	0
198	KVNP_02	A. Buffalo	AAG>AGG	-0.57849	0
198	KVNP_02	A. Buffalo	TCT>TGT	0.0161947	0
198	KVNP_02	A. Buffalo	GCT>GAT	1.99602	0.234986
198	KVNP_02	A. Buffalo	CCA>CAA	2.1815	0
198	KVNP_02	A. Buffalo	TCG>TTG	0.215316	0
199	SCA1771	A. Buffalo	TAC>TTC	1.24452	1.32853
199	SCA1771	A. Buffalo	GAG>GCG	-0.162814	0
199	SCA1771	A. Buffalo	AAC>ATC	0.0325275	0
199	SCA1771	A. Buffalo	CAG>CCG	0.753631	0
199	SCA1771	A. Buffalo	GAG>GGG	-0.563101	0
199	SCA1771	A. Buffalo	AAA>ATA	1.5797	0.722273
199	SCA1771	A. Buffalo	CAC>CTC	0.108631	0
199	SCA1771	A. Buffalo	CCC>CTC	-0.905182	0
199	SCA1771	A. Buffalo	GCC>GAC	0.194437	0
199	SCA1771	A. Buffalo	ACA>AGA	-0.0913369	0
199	SCA1771	A. Buffalo	GAT>GTT	-0.575295	0
199	SCA1771	A. Buffalo	AAG>AGG	-0.585641	0
199	SCA1771	A. Buffalo	TCT>TGT	0.0238991	0
199	SCA1771	A. Buffalo	GCT>GAT	1.99944	0.234986
199	SCA1771	A. Buffalo	CCA>CAA	2.21488	0
199	SCA1771	A. Buffalo	TCG>TTG	0.194962	0
2	UGankoleXzebu_UGBT-G2-0446	Cow	TAC>TTC	0.395426	-0.780841
2	UGankoleXzebu_UGBT-G2-0446	Cow	GAG>GCG	-0.55847	0
2	UGankoleXzebu_UGBT-G2-0446	Cow	AAC>ATC	-1.10872	0
2	UGankoleXzebu_UGBT-G2-0446	Cow	CAG>CCG	-0.794333	0
2	UGankoleXzebu_UGBT-G2-0446	Cow	GAG>GGG	-0.417781	0
2	UGankoleXzebu_UGBT-G2-0446	Cow	AAA>ATA	0.116357	-0.291978
2	UGankoleXzebu_UGBT-G2-0446	Cow	CAC>CTC	-1.12528	0
2	UGankoleXzebu_UGBT-G2-0446	Cow	CCC>CTC	-0.0651854	0
2	UGankoleXzebu_UGBT-G2-0446	Cow	GCC>GAC	-1.0059	0
2	UGankoleXzebu_UGBT-G2-0446	Cow	ACA>AGA	-0.246507	0
2	UGankoleXzebu_UGBT-G2-0446	Cow	GAT>GTT	-0.848694	0
2	UGankoleXzebu_UGBT-G2-0446	Cow	AAG>AGG	-0.360459	0
2	UGankoleXzebu_UGBT-G2-0446	Cow	TCT>TGT	0.810977	0
2	UGankoleXzebu_UGBT-G2-0446	Cow	GCT>GAT	-0.803142	-0.161474
2	UGankoleXzebu_UGBT-G2-0446	Cow	CCA>CAA	-0.625624	0
2	UGankoleXzebu_UGBT-G2-0446	Cow	TCG>TTG	0.0646159	0
20	XuanhanCattle_XH8	Cow	TAC>TTC	0.468272	-0.780841
20	XuanhanCattle_XH8	Cow	GAG>GCG	-0.482058	0
20	XuanhanCattle_XH8	Cow	AAC>ATC	-1.18601	0
20	XuanhanCattle_XH8	Cow	CAG>CCG	-0.780104	0
20	XuanhanCattle_XH8	Cow	GAG>GGG	-0.355265	0
20	XuanhanCattle_XH8	Cow	AAA>ATA	-0.0460204	-0.291978
20	XuanhanCattle_XH8	Cow	CAC>CTC	-1.12584	0
20	XuanhanCattle_XH8	Cow	CCC>CTC	0.0616727	0
20	XuanhanCattle_XH8	Cow	GCC>GAC	-1.02373	0
20	XuanhanCattle_XH8	Cow	ACA>AGA	-0.305038	0
20	XuanhanCattle_XH8	Cow	GAT>GTT	-0.856122	0
20	XuanhanCattle_XH8	Cow	AAG>AGG	-0.357871	0
20	XuanhanCattle_XH8	Cow	TCT>TGT	0.803479	0
20	XuanhanCattle_XH8	Cow	GCT>GAT	-0.8213	-0.161474
20	XuanhanCattle_XH8	Cow	CCA>CAA	-0.637761	0
20	XuanhanCattle_XH8	Cow	TCG>TTG	0.0995626	0
200	AB43066284	A. Buffalo	TAC>TTC	1.1813	1.32853
200	AB43066284	A. Buffalo	GAG>GCG	-0.150382	0
200	AB43066284	A. Buffalo	AAC>ATC	-0.037251	0
200	AB43066284	A. Buffalo	CAG>CCG	0.895137	0
200	AB43066284	A. Buffalo	GAG>GGG	-0.576961	0
200	AB43066284	A. Buffalo	AAA>ATA	1.50633	0.722273
200	AB43066284	A. Buffalo	CAC>CTC	-0.0754353	0
200	AB43066284	A. Buffalo	CCC>CTC	-0.955868	0
200	AB43066284	A. Buffalo	GCC>GAC	0.0850371	0
200	AB43066284	A. Buffalo	ACA>AGA	-0.120323	0
200	AB43066284	A. Buffalo	GAT>GTT	-0.654489	0
200	AB43066284	A. Buffalo	AAG>AGG	-0.581019	0
200	AB43066284	A. Buffalo	TCT>TGT	-0.0555738	0
200	AB43066284	A. Buffalo	GCT>GAT	1.70829	0.234986
200	AB43066284	A. Buffalo	CCA>CAA	2.01473	0
200	AB43066284	A. Buffalo	TCG>TTG	0.236571	0
201	SCA1853	A. Buffalo	TAC>TTC	1.18259	1.32853
201	SCA1853	A. Buffalo	GAG>GCG	-0.218635	0
201	SCA1853	A. Buffalo	AAC>ATC	0.140319	0
201	SCA1853	A. Buffalo	CAG>CCG	0.819869	0
201	SCA1853	A. Buffalo	GAG>GGG	-0.574161	0
201	SCA1853	A. Buffalo	AAA>ATA	1.49033	0.722273
201	SCA1853	A. Buffalo	CAC>CTC	0.0734154	0
201	SCA1853	A. Buffalo	CCC>CTC	-0.915537	0
201	SCA1853	A. Buffalo	GCC>GAC	0.205746	0
201	SCA1853	A. Buffalo	ACA>AGA	-0.142869	0
201	SCA1853	A. Buffalo	GAT>GTT	-0.612544	0
201	SCA1853	A. Buffalo	AAG>AGG	-0.592078	0
201	SCA1853	A. Buffalo	TCT>TGT	0.0263432	0
201	SCA1853	A. Buffalo	GCT>GAT	2.07367	0.234986
201	SCA1853	A. Buffalo	CCA>CAA	2.12515	0
201	SCA1853	A. Buffalo	TCG>TTG	0.185196	0
202	SCA2427	A. Buffalo	TAC>TTC	1.28284	1.32853
202	SCA2427	A. Buffalo	GAG>GCG	-0.180014	0
202	SCA2427	A. Buffalo	AAC>ATC	0.0855339	0
202	SCA2427	A. Buffalo	CAG>CCG	0.715918	0
202	SCA2427	A. Buffalo	GAG>GGG	-0.573184	0
202	SCA2427	A. Buffalo	AAA>ATA	1.6119	0.722273
202	SCA2427	A. Buffalo	CAC>CTC	0.0683305	0
202	SCA2427	A. Buffalo	CCC>CTC	-0.86872	0
202	SCA2427	A. Buffalo	GCC>GAC	0.225497	0
202	SCA2427	A. Buffalo	ACA>AGA	-0.0258353	0
202	SCA2427	A. Buffalo	GAT>GTT	-0.576262	0
202	SCA2427	A. Buffalo	AAG>AGG	-0.557007	0
202	SCA2427	A. Buffalo	TCT>TGT	0.033105	0
202	SCA2427	A. Buffalo	GCT>GAT	1.97562	0.234986
202	SCA2427	A. Buffalo	CCA>CAA	2.15304	0
202	SCA2427	A. Buffalo	TCG>TTG	0.211633	0
203	AB42684438	A. Buffalo	TAC>TTC	1.21807	1.32853
203	AB42684438	A. Buffalo	GAG>GCG	-0.207438	0
203	AB42684438	A. Buffalo	AAC>ATC	0.086979	0
203	AB42684438	A. Buffalo	CAG>CCG	0.743119	0
203	AB42684438	A. Buffalo	GAG>GGG	-0.593681	0
203	AB42684438	A. Buffalo	AAA>ATA	1.43816	0.722273
203	AB42684438	A. Buffalo	CAC>CTC	0.0262507	0
203	AB42684438	A. Buffalo	CCC>CTC	-0.933533	0
203	AB42684438	A. Buffalo	GCC>GAC	0.170778	0
203	AB42684438	A. Buffalo	ACA>AGA	-0.0774908	0
203	AB42684438	A. Buffalo	GAT>GTT	-0.57986	0
203	AB42684438	A. Buffalo	AAG>AGG	-0.606573	0
203	AB42684438	A. Buffalo	TCT>TGT	-0.00210249	0
203	AB42684438	A. Buffalo	GCT>GAT	1.95161	0.234986
203	AB42684438	A. Buffalo	CCA>CAA	2.06858	0
203	AB42684438	A. Buffalo	TCG>TTG	0.182088	0
204	OPB10	A. Buffalo	TAC>TTC	1.24574	1.32853
204	OPB10	A. Buffalo	GAG>GCG	-0.198947	0
204	OPB10	A. Buffalo	AAC>ATC	0.0927854	0
204	OPB10	A. Buffalo	CAG>CCG	0.795969	0
204	OPB10	A. Buffalo	GAG>GGG	-0.595302	0
204	OPB10	A. Buffalo	AAA>ATA	1.46875	0.722273
204	OPB10	A. Buffalo	CAC>CTC	0.0490418	0
204	OPB10	A. Buffalo	CCC>CTC	-0.920301	0
204	OPB10	A. Buffalo	GCC>GAC	0.203378	0
204	OPB10	A. Buffalo	ACA>AGA	-0.106093	0
204	OPB10	A. Buffalo	GAT>GTT	-0.594019	0
204	OPB10	A. Buffalo	AAG>AGG	-0.627891	0
204	OPB10	A. Buffalo	TCT>TGT	0.0266731	0
204	OPB10	A. Buffalo	GCT>GAT	1.91221	0.234986
204	OPB10	A. Buffalo	CCA>CAA	2.2198	0
204	OPB10	A. Buffalo	TCG>TTG	0.178651	0
205	AB42684423	A. Buffalo	TAC>TTC	1.30249	1.32853
205	AB42684423	A. Buffalo	GAG>GCG	-0.164164	0
205	AB42684423	A. Buffalo	AAC>ATC	0.132436	0
205	AB42684423	A. Buffalo	CAG>CCG	0.745876	0
205	AB42684423	A. Buffalo	GAG>GGG	-0.560627	0
205	AB42684423	A. Buffalo	AAA>ATA	1.53984	0.722273
205	AB42684423	A. Buffalo	CAC>CTC	0.0526365	0
205	AB42684423	A. Buffalo	CCC>CTC	-0.953876	0
205	AB42684423	A. Buffalo	GCC>GAC	0.217352	0
205	AB42684423	A. Buffalo	ACA>AGA	-0.0713124	0
205	AB42684423	A. Buffalo	GAT>GTT	-0.556467	0
205	AB42684423	A. Buffalo	AAG>AGG	-0.580145	0
205	AB42684423	A. Buffalo	TCT>TGT	0.0274136	0
205	AB42684423	A. Buffalo	GCT>GAT	2.10502	0.234986
205	AB42684423	A. Buffalo	CCA>CAA	2.13889	0
205	AB42684423	A. Buffalo	TCG>TTG	0.181053	0
206	SCA1767	A. Buffalo	TAC>TTC	1.28646	1.32853
206	SCA1767	A. Buffalo	GAG>GCG	-0.234402	0
206	SCA1767	A. Buffalo	AAC>ATC	-0.0113962	0
206	SCA1767	A. Buffalo	CAG>CCG	0.662526	0
206	SCA1767	A. Buffalo	GAG>GGG	-0.595332	0
206	SCA1767	A. Buffalo	AAA>ATA	1.54941	0.722273
206	SCA1767	A. Buffalo	CAC>CTC	0.0243391	0
206	SCA1767	A. Buffalo	CCC>CTC	-0.947003	0
206	SCA1767	A. Buffalo	GCC>GAC	0.199764	0
206	SCA1767	A. Buffalo	ACA>AGA	-0.114649	0
206	SCA1767	A. Buffalo	GAT>GTT	-0.596661	0
206	SCA1767	A. Buffalo	AAG>AGG	-0.587636	0
206	SCA1767	A. Buffalo	TCT>TGT	0.00461013	0
206	SCA1767	A. Buffalo	GCT>GAT	1.99833	0.234986
206	SCA1767	A. Buffalo	CCA>CAA	2.16746	0
206	SCA1767	A. Buffalo	TCG>TTG	0.179401	0
207	AB42156808	A. Buffalo	TAC>TTC	1.20649	1.32853
207	AB42156808	A. Buffalo	GAG>GCG	-0.23306	0
207	AB42156808	A. Buffalo	AAC>ATC	0.0273117	0
207	AB42156808	A. Buffalo	CAG>CCG	0.810293	0
207	AB42156808	A. Buffalo	GAG>GGG	-0.602582	0
207	AB42156808	A. Buffalo	AAA>ATA	1.47861	0.722273
207	AB42156808	A. Buffalo	CAC>CTC	0.00933808	0
207	AB42156808	A. Buffalo	CCC>CTC	-0.980918	0
207	AB42156808	A. Buffalo	GCC>GAC	0.179231	0
207	AB42156808	A. Buffalo	ACA>AGA	-0.0670215	0
207	AB42156808	A. Buffalo	GAT>GTT	-0.592701	0
207	AB42156808	A. Buffalo	AAG>AGG	-0.598605	0
207	AB42156808	A. Buffalo	TCT>TGT	-0.015638	0
207	AB42156808	A. Buffalo	GCT>GAT	1.92641	0.234986
207	AB42156808	A. Buffalo	CCA>CAA	2.06256	0
207	AB42156808	A. Buffalo	TCG>TTG	0.186965	0
208	SCA2357	A. Buffalo	TAC>TTC	1.29436	1.32853
208	SCA2357	A. Buffalo	GAG>GCG	-0.185613	0
208	SCA2357	A. Buffalo	AAC>ATC	0.0793052	0
208	SCA2357	A. Buffalo	CAG>CCG	0.762462	0
208	SCA2357	A. Buffalo	GAG>GGG	-0.559301	0
208	SCA2357	A. Buffalo	AAA>ATA	1.5679	0.722273
208	SCA2357	A. Buffalo	CAC>CTC	0.0319979	0
208	SCA2357	A. Buffalo	CCC>CTC	-0.866655	0
208	SCA2357	A. Buffalo	GCC>GAC	0.221848	0
208	SCA2357	A. Buffalo	ACA>AGA	-0.0802405	0
208	SCA2357	A. Buffalo	GAT>GTT	-0.597847	0
208	SCA2357	A. Buffalo	AAG>AGG	-0.573811	0
208	SCA2357	A. Buffalo	TCT>TGT	0.0109579	0
208	SCA2357	A. Buffalo	GCT>GAT	1.91876	0.234986
208	SCA2357	A. Buffalo	CCA>CAA	2.14269	0
208	SCA2357	A. Buffalo	TCG>TTG	0.19248	0
209	AB43292682	A. Buffalo	TAC>TTC	1.2562	1.32853
209	AB43292682	A. Buffalo	GAG>GCG	-0.184861	0
209	AB43292682	A. Buffalo	AAC>ATC	0.039287	0
209	AB43292682	A. Buffalo	CAG>CCG	0.916454	0
209	AB43292682	A. Buffalo	GAG>GGG	-0.57838	0
209	AB43292682	A. Buffalo	AAA>ATA	1.42018	0.722273
209	AB43292682	A. Buffalo	CAC>CTC	0.0804371	0
209	AB43292682	A. Buffalo	CCC>CTC	-1.01963	0
209	AB43292682	A. Buffalo	GCC>GAC	0.147019	0
209	AB43292682	A. Buffalo	ACA>AGA	-0.046812	0
209	AB43292682	A. Buffalo	GAT>GTT	-0.596815	0
209	AB43292682	A. Buffalo	AAG>AGG	-0.549356	0
209	AB43292682	A. Buffalo	TCT>TGT	-0.0688903	0
209	AB43292682	A. Buffalo	GCT>GAT	1.79915	0.234986
209	AB43292682	A. Buffalo	CCA>CAA	2.03264	0
209	AB43292682	A. Buffalo	TCG>TTG	0.262854	0
21	NDama_ND15	Cow	TAC>TTC	0.41849	-0.780841
21	NDama_ND15	Cow	GAG>GCG	-0.525585	0
21	NDama_ND15	Cow	AAC>ATC	-1.06934	0
21	NDama_ND15	Cow	CAG>CCG	-0.922784	0
21	NDama_ND15	Cow	GAG>GGG	-0.391709	0
21	NDama_ND15	Cow	AAA>ATA	0.273544	-0.291978
21	NDama_ND15	Cow	CAC>CTC	-1.14165	0
21	NDama_ND15	Cow	CCC>CTC	0.00912818	0
21	NDama_ND15	Cow	GCC>GAC	-0.969807	0
21	NDama_ND15	Cow	ACA>AGA	-0.256704	0
21	NDama_ND15	Cow	GAT>GTT	-0.859229	0
21	NDama_ND15	Cow	AAG>AGG	-0.339738	0
21	NDama_ND15	Cow	TCT>TGT	0.855207	0
21	NDama_ND15	Cow	GCT>GAT	-0.726442	-0.161474
21	NDama_ND15	Cow	CCA>CAA	-0.626379	0
21	NDama_ND15	Cow	TCG>TTG	-0.00103136	0
210	OPB2	A. Buffalo	TAC>TTC	1.19053	1.32853
210	OPB2	A. Buffalo	GAG>GCG	-0.202736	0
210	OPB2	A. Buffalo	AAC>ATC	0.0479257	0
210	OPB2	A. Buffalo	CAG>CCG	0.703505	0
210	OPB2	A. Buffalo	GAG>GGG	-0.591033	0
210	OPB2	A. Buffalo	AAA>ATA	1.56803	0.722273
210	OPB2	A. Buffalo	CAC>CTC	0.0547731	0
210	OPB2	A. Buffalo	CCC>CTC	-0.97853	0
210	OPB2	A. Buffalo	GCC>GAC	0.170951	0
210	OPB2	A. Buffalo	ACA>AGA	-0.163803	0
210	OPB2	A. Buffalo	GAT>GTT	-0.586618	0
210	OPB2	A. Buffalo	AAG>AGG	-0.618239	0
210	OPB2	A. Buffalo	TCT>TGT	0.0256167	0
210	OPB2	A. Buffalo	GCT>GAT	1.89944	0.234986
210	OPB2	A. Buffalo	CCA>CAA	2.20345	0
[truncated: 6,241 more rows]

## Sheet: Figure2D
Column1	Species1	Species2	Change	CSQ	spec1Count	spec2Count	spec1CountNorm	spec2CountNorm	missRatio	spec1Kcounts	spec2Kcounts	spec1Kcounts_CDS	spec2Kcounts_CDS	spec1Count_intergenic	spec2Count_intergenic	spec1CountNorm_intergenic_variant	spec2CountNorm_intergenic_variant	interRatio	spec1Sites	spec2Sites	spec1TotSites	spec2TotSites	chisq_p	correct_p	logInterRatio	absLogInterRatio
1	Human	Human	AAA>ACA	missense_variant	917	917	8.0742e-06	8.0742e-06	1	113571620	113571620	605108	605108	44736	44736	0.000393901	0.000393901	1	130162	130162	18377389	18377389	1	1	0	0
2	Human	Human	AAA>AGA	missense_variant	1798	1798	1.58314e-05	1.58314e-05	1	113571620	113571620	605108	605108	87169	87169	0.000767524	0.000767524	1	261752	261752	18377389	18377389	1	1	0	0
3	Human	Human	AAA>ATA	missense_variant	456	456	4.01509e-06	4.01509e-06	1	113571620	113571620	605108	605108	25240	25240	0.000222239	0.000222239	1	68995	68995	18377389	18377389	1	1	0	0
4	Human	Human	AAC>ACC	missense_variant	624	624	1.44004e-05	1.44004e-05	1	43331998	43331998	393144	393144	17525	17525	0.000404436	0.000404436	1	52788	52788	18377389	18377389	1	1	0	0
5	Human	Human	AAC>AGC	missense_variant	2753	2753	6.35327e-05	6.35327e-05	1	43331998	43331998	393144	393144	85444	85444	0.00197185	0.00197185	1	245187	245187	18377389	18377389	1	1	0	0
6	Human	Human	AAC>ATC	missense_variant	576	576	1.32927e-05	1.32927e-05	1	43331998	43331998	393144	393144	22533	22533	0.000520008	0.000520008	1	60900	60900	18377389	18377389	1	1	0	0
7	Human	Human	AAG>ACG	missense_variant	1063	1063	1.78992e-05	1.78992e-05	1	59388166	59388166	647839	647839	31310	31310	0.000527209	0.000527209	1	95250	95250	18377389	18377389	1	1	0	0
8	Human	Human	AAG>AGG	missense_variant	2386	2386	4.01764e-05	4.01764e-05	1	59388166	59388166	647839	647839	82695	82695	0.00139245	0.00139245	1	247340	247340	18377389	18377389	1	1	0	0
9	Human	Human	AAG>ATG	missense_variant	554	554	9.32846e-06	9.32846e-06	1	59388166	59388166	647839	647839	19267	19267	0.000324425	0.000324425	1	53561	53561	18377389	18377389	1	1	0	0
10	Human	Human	AAT>ACT	missense_variant	577	577	7.76822e-06	7.76822e-06	1	74276998	74276998	418947	418947	30725	30725	0.000413654	0.000413654	1	85452	85452	18377389	18377389	1	1	0	0
11	Human	Human	AAT>AGT	missense_variant	5500	5500	7.40471e-05	7.40471e-05	1	74276998	74276998	418947	418947	207413	207413	0.00279243	0.00279243	1	612242	612242	18377389	18377389	1	1	0	0
12	Human	Human	AAT>ATT	missense_variant	525	525	7.06814e-06	7.06814e-06	1	74276998	74276998	418947	418947	32328	32328	0.000435236	0.000435236	1	85293	85293	18377389	18377389	1	1	0	0
13	Human	Human	ACA>AAA	missense_variant	1328	1328	2.2135e-05	2.2135e-05	1	59995580	59995580	558242	558242	54906	54906	0.000915167	0.000915167	1	150358	150358	18377389	18377389	1	1	0	0
14	Human	Human	ACA>AGA	missense_variant	1529	1529	2.54852e-05	2.54852e-05	1	59995580	59995580	558242	558242	46227	46227	0.000770507	0.000770507	1	136742	136742	18377389	18377389	1	1	0	0
15	Human	Human	ACA>ATA	missense_variant	3964	3964	6.60715e-05	6.60715e-05	1	59995580	59995580	558242	558242	200862	200862	0.00334795	0.00334795	1	582856	582856	18377389	18377389	1	1	0	0
16	Human	Human	ACC>AAC	missense_variant	2427	2427	6.93215e-05	6.93215e-05	1	35010768	35010768	470204	470204	68555	68555	0.00195811	0.00195811	1	189091	189091	18377389	18377389	1	1	0	0
17	Human	Human	ACC>AGC	missense_variant	1625	1625	4.64143e-05	4.64143e-05	1	35010768	35010768	470204	470204	28722	28722	0.000820376	0.000820376	1	87568	87568	18377389	18377389	1	1	0	0
18	Human	Human	ACC>ATC	missense_variant	4540	4540	0.000129674	0.000129674	1	35010768	35010768	470204	470204	122882	122882	0.00350983	0.00350983	1	365427	365427	18377389	18377389	1	1	0	0
19	Human	Human	ACG>AAG	missense_variant	1158	1158	0.000154481	0.000154481	1	7496081	7496081	211970	211970	17090	17090	0.00227986	0.00227986	1	49980	49980	18377389	18377389	1	1	0	0
20	Human	Human	ACG>AGG	missense_variant	1029	1029	0.000137272	0.000137272	1	7496081	7496081	211970	211970	11199	11199	0.00149398	0.00149398	1	37143	37143	18377389	18377389	1	1	0	0
21	Human	Human	ACG>ATG	missense_variant	19350	19350	0.00258135	0.00258135	1	7496081	7496081	211970	211970	316949	316949	0.042282	0.042282	1	981359	981359	18377389	18377389	1	1	0	0
22	Human	Human	ACT>AAT	missense_variant	1122	1122	2.34248e-05	2.34248e-05	1	47897862	47897862	448799	448799	37814	37814	0.000789472	0.000789472	1	101983	101983	18377389	18377389	1	1	0	0
23	Human	Human	ACT>AGT	missense_variant	1912	1912	3.99183e-05	3.99183e-05	1	47897862	47897862	448799	448799	51723	51723	0.00107986	0.00107986	1	153697	153697	18377389	18377389	1	1	0	0
24	Human	Human	ACT>ATT	missense_variant	2969	2969	6.19861e-05	6.19861e-05	1	47897862	47897862	448799	448799	145617	145617	0.00304016	0.00304016	1	416414	416414	18377389	18377389	1	1	0	0
25	Human	Human	CAA>CCA	missense_variant	982	982	1.74017e-05	1.74017e-05	1	56431393	56431393	546101	546101	35685	35685	0.000632361	0.000632361	1	103522	103522	18377389	18377389	1	1	0	0
26	Human	Human	CAA>CGA	missense_variant	1685	1685	2.98593e-05	2.98593e-05	1	56431393	56431393	546101	546101	78774	78774	0.00139593	0.00139593	1	227521	227521	18377389	18377389	1	1	0	0
27	Human	Human	CAA>CTA	missense_variant	199	199	3.52641e-06	3.52641e-06	1	56431393	56431393	546101	546101	18390	18390	0.000325882	0.000325882	1	49660	49660	18377389	18377389	1	1	0	0
28	Human	Human	CAC>CCC	missense_variant	838	838	1.85888e-05	1.85888e-05	1	45080943	45080943	590688	590688	27123	27123	0.000601651	0.000601651	1	81148	81148	18377389	18377389	1	1	0	0
29	Human	Human	CAC>CGC	missense_variant	2872	2872	6.37076e-05	6.37076e-05	1	45080943	45080943	590688	590688	81156	81156	0.00180023	0.00180023	1	243134	243134	18377389	18377389	1	1	0	0
30	Human	Human	CAC>CTC	missense_variant	654	654	1.45072e-05	1.45072e-05	1	45080943	45080943	590688	590688	21912	21912	0.000486059	0.000486059	1	61232	61232	18377389	18377389	1	1	0	0
31	Human	Human	CAG>CCG	missense_variant	1074	1074	1.76292e-05	1.76292e-05	1	60921825	60921825	973861	973861	34959	34959	0.000573834	0.000573834	1	106720	106720	18377389	18377389	1	1	0	0
32	Human	Human	CAG>CGG	missense_variant	4308	4308	7.07136e-05	7.07136e-05	1	60921825	60921825	973861	973861	117781	117781	0.00193331	0.00193331	1	362389	362389	18377389	18377389	1	1	0	0
33	Human	Human	CAG>CTG	missense_variant	846	846	1.38866e-05	1.38866e-05	1	60921825	60921825	973861	973861	25490	25490	0.000418405	0.000418405	1	72707	72707	18377389	18377389	1	1	0	0
34	Human	Human	CAT>CCT	missense_variant	1117	1117	2.03481e-05	2.03481e-05	1	54894633	54894633	568886	568886	40540	40540	0.000738506	0.000738506	1	114723	114723	18377389	18377389	1	1	0	0
35	Human	Human	CAT>CGT	missense_variant	5921	5921	0.000107861	0.000107861	1	54894633	54894633	568886	568886	234172	234172	0.00426585	0.00426585	1	690514	690514	18377389	18377389	1	1	0	0
36	Human	Human	CAT>CTT	missense_variant	1067	1067	1.94372e-05	1.94372e-05	1	54894633	54894633	568886	568886	49479	49479	0.000901345	0.000901345	1	129986	129986	18377389	18377389	1	1	0	0
37	Human	Human	CCA>CAA	missense_variant	965	965	1.73682e-05	1.73682e-05	1	55561346	55561346	824209	824209	40353	40353	0.000726278	0.000726278	1	108946	108946	18377389	18377389	1	1	0	0
38	Human	Human	CCA>CGA	missense_variant	1152	1152	2.07338e-05	2.07338e-05	1	55561346	55561346	824209	824209	32388	32388	0.000582923	0.000582923	1	101112	101112	18377389	18377389	1	1	0	0
39	Human	Human	CCA>CTA	missense_variant	3037	3037	5.46603e-05	5.46603e-05	1	55561346	55561346	824209	824209	134425	134425	0.0024194	0.0024194	1	400658	400658	18377389	18377389	1	1	0	0
40	Human	Human	CCC>CAC	missense_variant	1626	1626	4.0565e-05	4.0565e-05	1	40083820	40083820	658468	658468	40118	40118	0.00100085	0.00100085	1	121724	121724	18377389	18377389	1	1	0	0
41	Human	Human	CCC>CGC	missense_variant	2355	2355	5.87519e-05	5.87519e-05	1	40083820	40083820	658468	658468	43330	43330	0.00108098	0.00108098	1	142606	142606	18377389	18377389	1	1	0	0
42	Human	Human	CCC>CTC	missense_variant	5178	5178	0.000129179	0.000129179	1	40083820	40083820	658468	658468	130637	130637	0.0032591	0.0032591	1	404240	404240	18377389	18377389	1	1	0	0
43	Human	Human	CCG>CAG	missense_variant	1115	1115	0.000131296	0.000131296	1	8492231	8492231	366329	366329	12589	12589	0.00148241	0.00148241	1	43047	43047	18377389	18377389	1	1	0	0
44	Human	Human	CCG>CGG	missense_variant	1709	1709	0.000201243	0.000201243	1	8492231	8492231	366329	366329	13789	13789	0.00162372	0.00162372	1	53708	53708	18377389	18377389	1	1	0	0
45	Human	Human	CCG>CTG	missense_variant	24322	24322	0.00286403	0.00286403	1	8492231	8492231	366329	366329	238570	238570	0.0280927	0.0280927	1	814592	814592	18377389	18377389	1	1	0	0
46	Human	Human	CCT>CAT	missense_variant	1099	1099	2.04863e-05	2.04863e-05	1	53645649	53645649	706059	706059	33140	33140	0.000617757	0.000617757	1	90052	90052	18377389	18377389	1	1	0	0
47	Human	Human	CCT>CGT	missense_variant	2324	2324	4.33213e-05	4.33213e-05	1	53645649	53645649	706059	706059	48349	48349	0.000901266	0.000901266	1	155182	155182	18377389	18377389	1	1	0	0
48	Human	Human	CCT>CTT	missense_variant	3734	3734	6.96049e-05	6.96049e-05	1	53645649	53645649	706059	706059	163858	163858	0.00305445	0.00305445	1	471725	471725	18377389	18377389	1	1	0	0
49	Human	Human	GAA>GCA	missense_variant	1052	1052	1.79136e-05	1.79136e-05	1	58726408	58726408	650369	650369	24408	24408	0.000415622	0.000415622	1	73885	73885	18377389	18377389	1	1	0	0
50	Human	Human	GAA>GGA	missense_variant	1502	1502	2.55762e-05	2.55762e-05	1	58726408	58726408	650369	650369	59995	59995	0.0010216	0.0010216	1	172686	172686	18377389	18377389	1	1	0	0
51	Human	Human	GAA>GTA	missense_variant	479	479	8.15647e-06	8.15647e-06	1	58726408	58726408	650369	650369	19500	19500	0.000332048	0.000332048	1	54868	54868	18377389	18377389	1	1	0	0
52	Human	Human	GAC>GCC	missense_variant	535	535	1.88696e-05	1.88696e-05	1	28352415	28352415	440789	440789	10025	10025	0.000353585	0.000353585	1	30890	30890	18377389	18377389	1	1	0	0
53	Human	Human	GAC>GGC	missense_variant	1747	1747	6.16173e-05	6.16173e-05	1	28352415	28352415	440789	440789	47516	47516	0.00167591	0.00167591	1	134230	134230	18377389	18377389	1	1	0	0
54	Human	Human	GAC>GTC	missense_variant	817	817	2.88159e-05	2.88159e-05	1	28352415	28352415	440789	440789	21102	21102	0.000744275	0.000744275	1	58971	58971	18377389	18377389	1	1	0	0
55	Human	Human	GAG>GCG	missense_variant	866	866	1.70252e-05	1.70252e-05	1	50865857	50865857	697691	697691	21144	21144	0.000415682	0.000415682	1	64945	64945	18377389	18377389	1	1	0	0
56	Human	Human	GAG>GGG	missense_variant	1834	1834	3.60556e-05	3.60556e-05	1	50865857	50865857	697691	697691	54070	54070	0.00106299	0.00106299	1	159714	159714	18377389	18377389	1	1	0	0
57	Human	Human	GAG>GTG	missense_variant	721	721	1.41745e-05	1.41745e-05	1	50865857	50865857	697691	697691	18089	18089	0.000355622	0.000355622	1	53216	53216	18377389	18377389	1	1	0	0
[truncated: 4,647 more rows]

## Sheet: Figure3A
sample	Group	PC1	PC2	PC3	PC4	PC5	PC6	PC7	PC8	PC9	PC10	PC11	PC12	PC13	PC14	PC15	PC16	PC17	PC18	PC19	PC20	PC21	PC22	PC23	PC24	PC25	PC26	PC27	PC28	PC29	PC30	PC31	PC32	PC33	PC34	PC35	PC36	PC37	PC38	PC39	PC40	PC41	PC42	PC43	PC44	PC45	PC46	PC47	PC48
[truncated: 79 more rows]
[truncated: 31 more columns]

[truncated: 16 more sheets: Figure3B, Figure4B, Figure4C, Figure5A, Figure5B, Figure6A_7B, Figure6B, Figure7A, SupplementaryFigure1, SupplementaryFigure3, SupplementaryFigure5, SupplementaryFigure6, SupplementaryFigure7, SupplementaryFigure8, SupplementaryFigure9, SupplementaryFigure12]
